# Supplementary material for: Integrating Phenotypic and Chemoproteomic Approaches to Identify Covalent Targets of Dietary Electrophiles in Platelets
Source: ACS Cent Sci. 2024 Jan 29;10(2):344–57. doi: 10.1021/acscentsci.3c00822 (PMC10906253; doi:10.1021/acscentsci.3c00822)
Supplement: Supplementary file 3 — oc3c00822_si_003.xlsx [file oc3c00822_si_003.xlsx]

## Sheet: Donor A
Accession	Description	Sum PEP Score	Coverage [%]	# Peptides	# PSMs	# Unique Peptides	# AAs	MW [kDa]	calc. pI	Abundance Ratio: (SFNp) / (DMSO)	Abundance Ratio: (NCOp) / (DMSO)	Abundance Ratio: (SFNp) / (NCOp)
Q9Y490	Talin-1 OS=Homo sapiens OX=9606 GN=TLN1 PE=1 SV=3	615.713	45	110	342	110	2541	269.6	6.07	22.642	1.56	15.136
P35579	Myosin-9 OS=Homo sapiens OX=9606 GN=MYH9 PE=1 SV=4	543.956	49	102	277	76	1960	226.4	5.6	17.195	1.618	11.369
P12814	Alpha-actinin-1 OS=Homo sapiens OX=9606 GN=ACTN1 PE=1 SV=2	338.706	53	47	168	29	892	103	5.41	28.908	1.516	16.801
P18206	Vinculin OS=Homo sapiens OX=9606 GN=VCL PE=1 SV=4	325.243	57	61	187	61	1134	123.7	5.66	33.74	1.696	18.849
P02675	Fibrinogen beta chain OS=Homo sapiens OX=9606 GN=FGB PE=1 SV=2	197.53	55	28	99	28	491	55.9	8.27	29.863	1.366	25.06
P07996	Thrombospondin-1 OS=Homo sapiens OX=9606 GN=THBS1 PE=1 SV=2	193.297	29	37	110	36	1170	129.3	4.94	28.399	1.622	17.385
P00488	Coagulation factor XIII A chain OS=Homo sapiens OX=9606 GN=F13A1 PE=1 SV=4	177.345	34	26	109	26	732	83.2	6.09	11.514	1.185	9.889
P60709	Actin, cytoplasmic 1 OS=Homo sapiens OX=9606 GN=ACTB PE=1 SV=1	173.518	53	19	243	5	375	41.7	5.48	14.42	1.292	10.695
P13667	Protein disulfide-isomerase A4 OS=Homo sapiens OX=9606 GN=PDIA4 PE=1 SV=2	164.525	50	36	63	35	645	72.9	5.07	24.427	1.382	51.368
Q86UX7	Fermitin family homolog 3 OS=Homo sapiens OX=9606 GN=FERMT3 PE=1 SV=1	149.048	47	26	105	26	667	75.9	6.98	7.637	1.214	6.369
O43707	Alpha-actinin-4 OS=Homo sapiens OX=9606 GN=ACTN4 PE=1 SV=2	146.328	38	31	68	16	911	104.8	5.44	14.519	1.21	17.814
P11142	Heat shock cognate 71 kDa protein OS=Homo sapiens OX=9606 GN=HSPA8 PE=1 SV=1	144.929	43	28	59	22	646	70.9	5.52	18.435	1.402	13.77
P02671	Fibrinogen alpha chain OS=Homo sapiens OX=9606 GN=FGA PE=1 SV=2	144.578	30	29	145	29	866	94.9	6.01	29.395	1.353	23.274
P11021	Endoplasmic reticulum chaperone BiP OS=Homo sapiens OX=9606 GN=HSPA5 PE=1 SV=2	118.49	46	28	45	26	654	72.3	5.16	13.012	1.075	12.009
P05165	Propionyl-CoA carboxylase alpha chain, mitochondrial OS=Homo sapiens OX=9606 GN=PCCA PE=1 SV=4	115.245	35	26	105	26	728	80	7.52	0.73	0.977	0.818
A0A0A0MT01	Gelsolin OS=Homo sapiens OX=9606 GN=GSN PE=1 SV=1	115.157	33	22	69	15	767	84.7	5.83	20.355	1.396	14.679
P14618	Pyruvate kinase PKM OS=Homo sapiens OX=9606 GN=PKM PE=1 SV=4	103.419	39	19	55	19	531	57.9	7.84	8.655	1.207	6.702
C9JEU5	Fibrinogen gamma chain OS=Homo sapiens OX=9606 GN=FGG PE=1 SV=1	102.76	38	17	79	13	445	50.3	6.09	22.717	1.284	17.852
Q01518	Adenylyl cyclase-associated protein 1 OS=Homo sapiens OX=9606 GN=CAP1 PE=1 SV=5	100.543	37	17	48	17	475	51.9	8.06	28.212	1.229	19.989
Q13201	Multimerin-1 OS=Homo sapiens OX=9606 GN=MMRN1 PE=1 SV=3	93.369	21	24	39	24	1228	138	7.93	16.272	1.45	11.556
P67936	Tropomyosin alpha-4 chain OS=Homo sapiens OX=9606 GN=TPM4 PE=1 SV=3	89.495	52	20	51	11	248	28.5	4.69	11.811	1.213	9.06
P30101	Protein disulfide-isomerase A3 OS=Homo sapiens OX=9606 GN=PDIA3 PE=1 SV=4	85.819	38	22	52	17	505	56.7	6.35	14.679	7.769	1.551
Q93084	Sarcoplasmic/endoplasmic reticulum calcium ATPase 3 OS=Homo sapiens OX=9606 GN=ATP2A3 PE=1 SV=2	85.297	20	19	24	15	1043	113.9	5.57	43.779	1.949	15.671
P14625	Endoplasmin OS=Homo sapiens OX=9606 GN=HSP90B1 PE=1 SV=1	84.869	35	28	36	19	803	92.4	4.84	20.315	1.431	12.798
F5H5D3	Tubulin alpha chain OS=Homo sapiens OX=9606 GN=TUBA1C PE=1 SV=1	84.105	33	17	53	4	519	57.7	5.07	9.033	1.101	8.452
P26038	Moesin OS=Homo sapiens OX=9606 GN=MSN PE=1 SV=3	84.057	39	31	48	31	577	67.8	6.4	17.409	1.215	15.032
P07900	Heat shock protein HSP 90-alpha OS=Homo sapiens OX=9606 GN=HSP90AA1 PE=1 SV=5	78.27	34	25	39	13	732	84.6	5.02	15.994	1.166	15.008
Q5JP53	Tubulin beta chain OS=Homo sapiens OX=9606 GN=TUBB PE=1 SV=1	77.65	34	14	73	4	426	47.7	4.81	6.705	1.041	6.054
O75083	WD repeat-containing protein 1 OS=Homo sapiens OX=9606 GN=WDR1 PE=1 SV=4	71.547	30	16	45	16	606	66.2	6.65	23.079	1.236	16.87
Q9H4B7	Tubulin beta-1 chain OS=Homo sapiens OX=9606 GN=TUBB1 PE=1 SV=1	70.734	30	13	67	8	451	50.3	5.17	8.445	1.013	8.505
P05106	Integrin beta-3 OS=Homo sapiens OX=9606 GN=ITGB3 PE=1 SV=2	70.682	19	19	48	19	788	87	5.24	24.196	1.594	15.858
P08514	Integrin alpha-IIb OS=Homo sapiens OX=9606 GN=ITGA2B PE=1 SV=3	69.715	20	18	38	18	1039	113.3	5.38	15.608	1.822	11.004
P08238	Heat shock protein HSP 90-beta OS=Homo sapiens OX=9606 GN=HSP90AB1 PE=1 SV=4	69.186	28	20	32	7	724	83.2	5.03	13.666	1.036	11.696
P63104	14-3-3 protein zeta/delta OS=Homo sapiens OX=9606 GN=YWHAZ PE=1 SV=1	69.129	47	14	43	9	245	27.7	4.79	17.806	1.433	13.617
P04075	Fructose-bisphosphate aldolase A OS=Homo sapiens OX=9606 GN=ALDOA PE=1 SV=2	68.734	48	17	36	16	364	39.4	8.09	12.099	1.213	11.055
P68371	Tubulin beta-4B chain OS=Homo sapiens OX=9606 GN=TUBB4B PE=1 SV=1	66.553	30	13	64	3	445	49.8	4.89	12.973	0.01	100
P04406	Glyceraldehyde-3-phosphate dehydrogenase OS=Homo sapiens OX=9606 GN=GAPDH PE=1 SV=3	65.712	32	11	54	11	335	36	8.46	3.432	1.013	2.799
P25705	ATP synthase subunit alpha, mitochondrial OS=Homo sapiens OX=9606 GN=ATP5F1A PE=1 SV=1	61.397	27	15	45	15	553	59.7	9.13	2.081	2.551	0.867
P06733	Alpha-enolase OS=Homo sapiens OX=9606 GN=ENO1 PE=1 SV=2	60.185	38	16	33	14	434	47.1	7.39	4.048	1.002	4.602
A0A087WVQ6	Clathrin heavy chain OS=Homo sapiens OX=9606 GN=CLTC PE=1 SV=1	58.66	11	16	17	16	1679	191.9	5.69	16.842	1.671	10.692
P07384	Calpain-1 catalytic subunit OS=Homo sapiens OX=9606 GN=CAPN1 PE=1 SV=1	55.285	26	20	27	20	714	81.8	5.67	13.74	1.135	12.807
P18054	Arachidonate 12-lipoxygenase, 12S-type OS=Homo sapiens OX=9606 GN=ALOX12 PE=1 SV=4	55.175	25	15	21	15	663	75.6	6.21	16.436	1.025	18.027
A0A0G2JIW1	Heat shock 70 kDa protein 1B OS=Homo sapiens OX=9606 GN=HSPA1B PE=1 SV=1	52.599	26	18	26	14	642	70.1	5.66	11.806	1.31	11.333
P16615	Sarcoplasmic/endoplasmic reticulum calcium ATPase 2 OS=Homo sapiens OX=9606 GN=ATP2A2 PE=1 SV=1	52.28	13	14	16	7	1042	114.7	5.34	29.949	1.916	19.313
C9J2C0	Tubulin alpha chain (Fragment) OS=Homo sapiens OX=9606 GN=TUBA8 PE=1 SV=1	51.727	20	11	29	3	467	52	5.31	9.04	1.071	2.129
P04275	von Willebrand factor OS=Homo sapiens OX=9606 GN=VWF PE=1 SV=4	51.544	7	19	24	19	2813	309.1	5.48	3.749	1.266	10.491
Streptavidin	(S.avidinii)	50.765	47	5	39	5	160	16.6	6.55	1.646	0.57	2.602
P27105	Erythrocyte band 7 integral membrane protein OS=Homo sapiens OX=9606 GN=STOM PE=1 SV=3	50.381	40	11	15	11	288	31.7	7.88	17.945	1.574	11.79
Q562R1	Beta-actin-like protein 2 OS=Homo sapiens OX=9606 GN=ACTBL2 PE=1 SV=2	48.218	19	7	125	2	376	42	5.59	2.854	1.289	2.214
P68871	Hemoglobin subunit beta OS=Homo sapiens OX=9606 GN=HBB PE=1 SV=2	48.135	74	9	37	7	147	16	7.28	1.537	0.887	1.573
A0A087WWU8	Tropomyosin alpha-3 chain OS=Homo sapiens OX=9606 GN=TPM3 PE=1 SV=1	47.655	56	16	27	5	227	26.4	4.78	8.468	1.025	6.769
E9PLK3	Aminopeptidase OS=Homo sapiens OX=9606 GN=NPEPPS PE=1 SV=1	47.057	21	18	18	18	915	102.9	5.6	0.778	1.728	13.467
J3KN67	Tropomyosin alpha-3 chain OS=Homo sapiens OX=9606 GN=TPM3 PE=1 SV=1	46.634	41	15	27	3	285	33.2	4.77	7.632	0.54	8.716
P27797	Calreticulin OS=Homo sapiens OX=9606 GN=CALR PE=1 SV=1	45.231	29	11	18	11	417	48.1	4.44	16.871	1.287	12.159
P55072	Transitional endoplasmic reticulum ATPase OS=Homo sapiens OX=9606 GN=VCP PE=1 SV=4	45.116	20	16	19	16	806	89.3	5.26	14.626	1.349	9.12
P07237	Protein disulfide-isomerase OS=Homo sapiens OX=9606 GN=P4HB PE=1 SV=3	43.436	32	16	17	16	508	57.1	4.87	17.094	1.423	9.582
P14923	Junction plakoglobin OS=Homo sapiens OX=9606 GN=JUP PE=1 SV=3	43.38	21	14	28	14	745	81.7	6.14	0.615	0.524	1.108
A0A0A0MTH3	Integrin-linked protein kinase OS=Homo sapiens OX=9606 GN=ILK PE=1 SV=1	42.605	29	15	25	15	483	54.6	7.97	7.098	1.184	6.695
Q9ULV4	Coronin-1C OS=Homo sapiens OX=9606 GN=CORO1C PE=1 SV=1	42.036	22	14	25	13	474	53.2	7.08	10.081	1.103	9.974
P07195	L-lactate dehydrogenase B chain OS=Homo sapiens OX=9606 GN=LDHB PE=1 SV=2	41.453	25	9	14	9	334	36.6	6.05	12.859	1.169	7.682
P69905	Hemoglobin subunit alpha OS=Homo sapiens OX=9606 GN=HBA1 PE=1 SV=2	41.247	51	8	30	8	142	15.2	8.68	1.354	0.875	1.697
E7EWC2	Ras GTPase-activating-like protein IQGAP2 (Fragment) OS=Homo sapiens OX=9606 GN=IQGAP2 PE=1 SV=1	41.246	12	14	14	14	1402	160.2	5.39	100	100	8.079
P15924	Desmoplakin OS=Homo sapiens OX=9606 GN=DSP PE=1 SV=3	40.958	7	21	32	21	2871	331.6	6.81	0.727	0.791	0.928
P50990	T-complex protein 1 subunit theta OS=Homo sapiens OX=9606 GN=CCT8 PE=1 SV=4	40.83	25	13	14	13	548	59.6	5.6	5.29	1.598	9.517
P07737	Profilin-1 OS=Homo sapiens OX=9606 GN=PFN1 PE=1 SV=2	39.818	66	9	31	9	140	15	8.27	7.92	1.102	8.987
Q86YZ3	SWISS-PROT:Q86YZ3 Tax_Id=9606 Gene_Symbol=HRNR Hornerin	39.298	12	9	32	9	2850	282.2	10.04	0.686	0.747	0.841
A5A3E0	POTE ankyrin domain family member F OS=Homo sapiens OX=9606 GN=POTEF PE=1 SV=2	38.699	9	9	50	2	1075	121.4	6.2	1.006	0.91	1.105
X6RJP6	Transgelin-2 (Fragment) OS=Homo sapiens OX=9606 GN=TAGLN2 PE=1 SV=1	37.965	47	8	21	8	187	21.1	7.81	7.911	1.053	8.557
Q01813	ATP-dependent 6-phosphofructokinase, platelet type OS=Homo sapiens OX=9606 GN=PFKP PE=1 SV=2	37.232	17	14	15	13	784	85.5	7.55	12.529	1.595	12.348
Q02413	Desmoglein-1 OS=Homo sapiens OX=9606 GN=DSG1 PE=1 SV=2	36.733	15	11	29	11	1049	113.7	5.03	0.815	0.866	0.883
P08567	Pleckstrin OS=Homo sapiens OX=9606 GN=PLEK PE=1 SV=3	35.688	15	6	11	6	350	40.1	8.28	15.326	1.812	12.851
P11216	Glycogen phosphorylase, brain form OS=Homo sapiens OX=9606 GN=PYGB PE=1 SV=5	34.502	17	12	14	10	843	96.6	6.86	6.308	1.108	6.254
Q7Z406	Myosin-14 OS=Homo sapiens OX=9606 GN=MYH14 PE=1 SV=2	34.35	5	9	24	2	1995	227.7	5.6	2.528	0.72	3.511
P22314	Ubiquitin-like modifier-activating enzyme 1 OS=Homo sapiens OX=9606 GN=UBA1 PE=1 SV=3	34.176	12	10	12	10	1058	117.8	5.76	3.468	1.01	12.492
P31946	14-3-3 protein beta/alpha OS=Homo sapiens OX=9606 GN=YWHAB PE=1 SV=3	34.175	29	8	18	3	246	28.1	4.83	12.153	1.161	10.087
P02662	SWISS-PROT:P02662 Alpha-S1-casein - Bos taurus (Bovine).	33.46	28	6	31	6	199	23	4.94	1.022	0.961	2.052
P10809	60 kDa heat shock protein, mitochondrial OS=Homo sapiens OX=9606 GN=HSPD1 PE=1 SV=2	33.365	21	11	11	11	573	61	5.87	14.498	1.144	10.388
P17987	T-complex protein 1 subunit alpha OS=Homo sapiens OX=9606 GN=TCP1 PE=1 SV=1	33.244	16	8	10	8	556	60.3	6.11	14.152	1.325	3.029
P02754	SWISS-PROT:P02754 Beta-lactoglobulin - Bos taurus (Bovine).	32.514	29	7	31	7	162	18.3	4.92	0.903	0.871	0.97
E7EQB2	Lactotransferrin (Fragment) OS=Homo sapiens OX=9606 GN=LTF PE=1 SV=1	31.146	13	9	25	8	696	76.6	8.02	1.035	1.122	0.892
Q08188	Protein-glutamine gamma-glutamyltransferase E OS=Homo sapiens OX=9606 GN=TGM3 PE=1 SV=4	30.281	14	11	24	11	693	76.6	5.86	0.732	0.969	0.761
P31944	Caspase-14 OS=Homo sapiens OX=9606 GN=CASP14 PE=1 SV=2	30.256	28	7	20	7	242	27.7	5.58	0.857	0.843	1.058
O75116	Rho-associated protein kinase 2 OS=Homo sapiens OX=9606 GN=ROCK2 PE=1 SV=4	29.357	10	13	17	12	1388	160.8	6.02	0.771	0.974	2.656
Q9BYX7	Putative beta-actin-like protein 3 OS=Homo sapiens OX=9606 GN=POTEKP PE=5 SV=1	29.229	16	7	29	3	375	42	6.33	0.675	0.85	2.265
Q3SZR3	SWISS-PROT:Q3SZR3 (Bos taurus) Alpha-1-acid glycoprotein precursor	28.015	32	8	24	8	202	23.2	5.87	0.83	0.817	1.22
P27348	14-3-3 protein theta OS=Homo sapiens OX=9606 GN=YWHAQ PE=1 SV=1	27.787	24	7	16	2	245	27.7	4.78	17.473	1.388	14.123
P12259	Coagulation factor V OS=Homo sapiens OX=9606 GN=F5 PE=1 SV=4	27.546	5	11	11	6	2224	251.5	6.05	15.971	0.977	6.481
P12931	Proto-oncogene tyrosine-protein kinase Src OS=Homo sapiens OX=9606 GN=SRC PE=1 SV=3	27.423	21	11	12	9	536	59.8	7.42	16.007	1.572	10.952
P06702	Protein S100-A9 OS=Homo sapiens OX=9606 GN=S100A9 PE=1 SV=1	26.791	68	7	19	7	114	13.2	6.13	0.891	0.829	1.106
P05089	Arginase-1 OS=Homo sapiens OX=9606 GN=ARG1 PE=1 SV=2	26.779	24	7	15	7	322	34.7	7.21	1.016	0.942	0.969
Q13085	Acetyl-CoA carboxylase 1 OS=Homo sapiens OX=9606 GN=ACACA PE=1 SV=2	26.72	6	13	21	11	2346	265.4	6.37	0.932	1.001	0.89
P05556	Integrin beta-1 OS=Homo sapiens OX=9606 GN=ITGB1 PE=1 SV=2	26.629	13	10	13	10	798	88.4	5.39	4.091	0.834	27.641
P07355	Annexin A2 OS=Homo sapiens OX=9606 GN=ANXA2 PE=1 SV=2	26.459	24	8	12	8	339	38.6	7.75	1.175	1.022	1.082
E9PK47	Alpha-1,4 glucan phosphorylase OS=Homo sapiens OX=9606 GN=PYGL PE=1 SV=1	25.972	11	9	10	7	819	94	7.31	10.668	1.591	8.23
P04040	Catalase OS=Homo sapiens OX=9606 GN=CAT PE=1 SV=3	25.951	14	7	14	7	527	59.7	7.39	1.492	0.924	1.792
P00338	L-lactate dehydrogenase A chain OS=Homo sapiens OX=9606 GN=LDHA PE=1 SV=2	25.938	29	9	14	9	332	36.7	8.27	5.974	1.272	5.165
P60174	Triosephosphate isomerase OS=Homo sapiens OX=9606 GN=TPI1 PE=1 SV=3	25.615	24	6	11	6	286	30.8	5.92	6.51	0.918	6.552
P40197	Platelet glycoprotein V OS=Homo sapiens OX=9606 GN=GP5 PE=1 SV=1	25.186	16	9	16	9	560	60.9	9.63	3.336	1.123	3.029
Q15833	Syntaxin-binding protein 2 OS=Homo sapiens OX=9606 GN=STXBP2 PE=1 SV=2	24.712	19	10	14	10	593	66.4	6.55	7.276	1.319	4.692
A0A0J9YYH3	Glucose-6-phosphate isomerase (Fragment) OS=Homo sapiens OX=9606 GN=GPI PE=1 SV=1	24.507	31	8	8	6	283	32	9.63	10.827	0.862	10.016
P38646	Stress-70 protein, mitochondrial OS=Homo sapiens OX=9606 GN=HSPA9 PE=1 SV=2	24.137	13	8	8	7	679	73.6	6.16	4.618	0.828	5.575
P16284	Platelet endothelial cell adhesion molecule OS=Homo sapiens OX=9606 GN=PECAM1 PE=1 SV=2	24.106	11	7	7	7	738	82.5	6.99	11.824	1.301	9.702
Q9NZT1	Calmodulin-like protein 5 OS=Homo sapiens OX=9606 GN=CALML5 PE=1 SV=2	23.623	32	4	13	4	146	15.9	4.44	1.036	0.827	1.203
P02787	Serotransferrin OS=Homo sapiens OX=9606 GN=TF PE=1 SV=3	23.323	10	7	7	6	698	77	7.12	3.876	1.497	2.735
G5E9X5	Methylcrotonoyl-CoA carboxylase subunit alpha, mitochondrial OS=Homo sapiens OX=9606 GN=MCCC1 PE=1 SV=1	22.814	20	7	13	7	434	48.2	7.03	0.869	0.915	0.87
P50552	Vasodilator-stimulated phosphoprotein OS=Homo sapiens OX=9606 GN=VASP PE=1 SV=3	22.585	26	8	9	8	380	39.8	8.94	7.115	1.092	7.855
P31146	Coronin-1A OS=Homo sapiens OX=9606 GN=CORO1A PE=1 SV=4	22.08	17	9	12	8	461	51	6.68	13.81	1.374	8.315
P61981	14-3-3 protein gamma OS=Homo sapiens OX=9606 GN=YWHAG PE=1 SV=2	22.002	27	7	12	3	247	28.3	4.89	100	100	12.894
P25311	Zinc-alpha-2-glycoprotein OS=Homo sapiens OX=9606 GN=AZGP1 PE=1 SV=2	21.955	36	7	15	7	298	34.2	6.05	0.749	0.676	1.147
P48735	Isocitrate dehydrogenase [NADP], mitochondrial OS=Homo sapiens OX=9606 GN=IDH2 PE=1 SV=2	21.846	12	5	7	5	452	50.9	8.69	12.705	1.641	7.581
Q8N392	Rho GTPase-activating protein 18 OS=Homo sapiens OX=9606 GN=ARHGAP18 PE=1 SV=3	21.757	14	8	8	8	663	74.9	6.44	13.161	1.337	11.276
P02775	Platelet basic protein OS=Homo sapiens OX=9606 GN=PPBP PE=1 SV=3	21.642	20	3	10	3	128	13.9	8.79	2.887	0.759	3.802
O15143	Actin-related protein 2/3 complex subunit 1B OS=Homo sapiens OX=9606 GN=ARPC1B PE=1 SV=3	21.112	22	8	8	8	372	40.9	8.35	24.892	1.36	17.989
P05141	ADP/ATP translocase 2 OS=Homo sapiens OX=9606 GN=SLC25A5 PE=1 SV=7	21.11	30	10	10	7	298	32.8	9.69	8.928	1.126	7.927
P43304	Glycerol-3-phosphate dehydrogenase, mitochondrial OS=Homo sapiens OX=9606 GN=GPD2 PE=1 SV=3	20.888	11	9	9	9	727	80.8	7.69	9.919	1.151	7.478
Q08554	Desmocollin-1 OS=Homo sapiens OX=9606 GN=DSC1 PE=1 SV=2	20.717	6	4	11	4	894	99.9	5.43	0.749	0.86	0.867
Q9HBI1	Beta-parvin OS=Homo sapiens OX=9606 GN=PARVB PE=1 SV=1	20.701	25	8	10	8	364	41.7	6.73	0.725	1.244	5.466
E9PK25	Cofilin-1 OS=Homo sapiens OX=9606 GN=CFL1 PE=1 SV=1	20.675	28	5	10	5	204	22.7	8.34	11.52	1.415	13.172
Q9NZN3	EH domain-containing protein 3 OS=Homo sapiens OX=9606 GN=EHD3 PE=1 SV=2	20.401	15	9	9	3	535	60.8	6.57	6.459	0.92	6.667
O94919	Endonuclease domain-containing 1 protein OS=Homo sapiens OX=9606 GN=ENDOD1 PE=1 SV=2	20.049	18	8	9	8	500	55	5.71	100	100	18.114
Q15746	Myosin light chain kinase, smooth muscle OS=Homo sapiens OX=9606 GN=MYLK PE=1 SV=4	19.814	5	9	10	9	1914	210.6	6.15	15.401	1.135	13.001
Q28107	SWISS-PROT:Q28107 (Bos taurus) Coagulation factor V precursor	19.689	5	9	12	4	2211	248.8	5.83	4.354	0.951	4.125
P51659	Peroxisomal multifunctional enzyme type 2 OS=Homo sapiens OX=9606 GN=HSD17B4 PE=1 SV=3	19.664	11	6	6	6	736	79.6	8.84	0.744	0.894	2.389
A0A0B4J1R6	Transketolase OS=Homo sapiens OX=9606 GN=TKT PE=1 SV=1	19.542	19	7	7	7	457	49.9	7.91	10.178	1.193	8.638
O95810	Caveolae-associated protein 2 OS=Homo sapiens OX=9606 GN=CAVIN2 PE=1 SV=3	19.489	19	7	10	7	425	47.1	5.21	5.369	1.058	5.775
P19367	Hexokinase-1 OS=Homo sapiens OX=9606 GN=HK1 PE=1 SV=3	19.395	8	8	8	7	917	102.4	6.8	13.594	1.77	7.249
Q9NTJ5	Phosphatidylinositide phosphatase SAC1 OS=Homo sapiens OX=9606 GN=SACM1L PE=1 SV=2	19.378	14	9	10	6	587	66.9	7.12	17.596	1.206	13.113
Q6UWP8	Suprabasin OS=Homo sapiens OX=9606 GN=SBSN PE=1 SV=2	19.324	23	5	11	5	590	60.5	7.01	0.886	0.757	1.12
A0A0C4DGZ8	Glycoprotein Ib (Platelet), alpha polypeptide OS=Homo sapiens OX=9606 GN=GP1BA PE=1 SV=1	18.871	12	8	9	8	626	68.9	6.68	15.235	1.857	9.592
P23229	Integrin alpha-6 OS=Homo sapiens OX=9606 GN=ITGA6 PE=1 SV=5	18.787	7	8	8	8	1130	126.5	6.61	17.948	1.092	16.436
P01040	Cystatin-A OS=Homo sapiens OX=9606 GN=CSTA PE=1 SV=1	18.783	78	6	16	6	98	11	5.5	0.846	0.768	1.295
G8JLD5	Dynamin-1-like protein OS=Homo sapiens OX=9606 GN=DNM1L PE=1 SV=1	18.628	14	11	13	11	712	79.6	7.08	15.766	1.521	9.041
Q70J99	Protein unc-13 homolog D OS=Homo sapiens OX=9606 GN=UNC13D PE=1 SV=1	18.541	7	6	6	6	1090	123.2	6.65	27.026	1.932	13.534
P81605	Dermcidin OS=Homo sapiens OX=9606 GN=DCD PE=1 SV=2	18.394	23	3	17	3	110	11.3	6.54	0.627	0.795	0.941
Q0ZGT2	Nexilin OS=Homo sapiens OX=9606 GN=NEXN PE=1 SV=1	18.304	13	9	11	9	675	80.6	5.33	3.512	0.966	1.137
Q14974	Importin subunit beta-1 OS=Homo sapiens OX=9606 GN=KPNB1 PE=1 SV=2	17.974	8	6	6	6	876	97.1	4.78	15.783	1.356	11.641
P50991	T-complex protein 1 subunit delta OS=Homo sapiens OX=9606 GN=CCT4 PE=1 SV=4	17.918	15	8	8	8	539	57.9	7.83	14.317	1.023	11.503
Q8WUM4	Programmed cell death 6-interacting protein OS=Homo sapiens OX=9606 GN=PDCD6IP PE=1 SV=1	17.723	9	8	8	8	868	96	6.52	0.966	1.281	12.776
P29508	Serpin B3 OS=Homo sapiens OX=9606 GN=SERPINB3 PE=1 SV=2	17.656	22	8	14	8	390	44.5	6.81	0.872	1.051	1.07
P00558	Phosphoglycerate kinase 1 OS=Homo sapiens OX=9606 GN=PGK1 PE=1 SV=3	17.538	21	8	12	8	417	44.6	8.1	7.463	1.651	4.092
P61224	Ras-related protein Rap-1b OS=Homo sapiens OX=9606 GN=RAP1B PE=1 SV=1	17.52	24	4	11	4	184	20.8	5.78	7.788	1.359	5.93
P29350	Tyrosine-protein phosphatase non-receptor type 6 OS=Homo sapiens OX=9606 GN=PTPN6 PE=1 SV=1	17.511	14	7	7	6	595	67.5	7.78	8.502	1.077	7.891
P02666	SWISS-PROT:P02666 Beta-casein - Bos taurus (Bovine).	17.343	20	5	24	5	209	23.6	5.19	0.888	0.927	0.993
A0A3B3ITK7	Phosphoglucomutase-1 OS=Homo sapiens OX=9606 GN=PGM1 PE=1 SV=1	16.95	14	7	7	7	584	63.9	6.76	7.213	1.311	4.89
Q96G03	Phosphoglucomutase-2 OS=Homo sapiens OX=9606 GN=PGM2 PE=1 SV=4	16.75	16	9	10	8	612	68.2	6.73	11.36	1.43	10.503
P48426	Phosphatidylinositol 5-phosphate 4-kinase type-2 alpha OS=Homo sapiens OX=9606 GN=PIP4K2A PE=1 SV=2	16.681	14	5	11	5	406	46.2	6.99	2.228	1.158	2.428
P12273	Prolactin-inducible protein OS=Homo sapiens OX=9606 GN=PIP PE=1 SV=1	16.212	30	5	9	4	146	16.6	8.05	1.135	0.614	1.741
Q13423	NAD(P) transhydrogenase, mitochondrial OS=Homo sapiens OX=9606 GN=NNT PE=1 SV=3	16.171	8	8	8	8	1086	113.8	8.09	4.885	1.115	3.792
Q14554	Protein disulfide-isomerase A5 OS=Homo sapiens OX=9606 GN=PDIA5 PE=1 SV=1	16.022	9	5	6	5	519	59.6	7.91	100	100	8.124
H0YFD6	Trifunctional enzyme subunit alpha, mitochondrial OS=Homo sapiens OX=9606 GN=HADHA PE=1 SV=2	15.954	12	8	8	8	792	86.3	9.1	0.401	0.543	0.78
P16671	Platelet glycoprotein 4 OS=Homo sapiens OX=9606 GN=CD36 PE=1 SV=2	15.698	14	8	11	8	472	53	7.96	15.02	1.478	11.426
P02663	SWISS-PROT:P02663 Alpha-S2-casein [Contains: Casocidin-1 - Bos taurus (Bovine).	15.454	21	5	28	5	207	24.3	8.27	0.889	0.909	1.046
B4DUR8	T-complex protein 1 subunit gamma OS=Homo sapiens OX=9606 GN=CCT3 PE=1 SV=1	15.181	16	8	8	8	500	55.6	5.64	2.497	0.872	4.179
P30740	Leukocyte elastase inhibitor OS=Homo sapiens OX=9606 GN=SERPINB1 PE=1 SV=1	15.164	14	5	5	5	379	42.7	6.28	5.227	1.163	4.709
P31150	Rab GDP dissociation inhibitor alpha OS=Homo sapiens OX=9606 GN=GDI1 PE=1 SV=2	15.148	14	6	7	3	447	50.6	5.14	0.76	0.742	1.024
F5H2Z3	Polyubiquitin-C (Fragment) OS=Homo sapiens OX=9606 GN=UBC PE=1 SV=1	15.117	62	6	22	6	136	15.3	5.66	1.845	0.837	2.412
P01876	Immunoglobulin heavy constant alpha 1 OS=Homo sapiens OX=9606 GN=IGHA1 PE=1 SV=2	15.108	16	5	5	5	353	37.6	6.51	1.834	5.008	0.429
Q14697	Neutral alpha-glucosidase AB OS=Homo sapiens OX=9606 GN=GANAB PE=1 SV=3	15.028	7	6	6	6	944	106.8	6.14	5.258	1.651	3.352
P06576	ATP synthase subunit beta, mitochondrial OS=Homo sapiens OX=9606 GN=ATP5F1B PE=1 SV=3	14.947	9	4	6	4	529	56.5	5.4	2.23	0.821	3.252
P23284	Peptidyl-prolyl cis-trans isomerase B OS=Homo sapiens OX=9606 GN=PPIB PE=1 SV=2	14.902	27	6	7	6	216	23.7	9.41	6.021	1.505	4.256
P17858	ATP-dependent 6-phosphofructokinase, liver type OS=Homo sapiens OX=9606 GN=PFKL PE=1 SV=6	14.62	7	5	7	4	780	85	7.5	1.061	1.451	0.731
Q15149	Plectin OS=Homo sapiens OX=9606 GN=PLEC PE=1 SV=3	14.309	3	9	10	9	4684	531.5	5.96	0.644	0.988	2.4
O00299	Chloride intracellular channel protein 1 OS=Homo sapiens OX=9606 GN=CLIC1 PE=1 SV=4	14.291	29	6	7	5	241	26.9	5.17	12.186	1.454	7.571
P04899	Guanine nucleotide-binding protein G(i) subunit alpha-2 OS=Homo sapiens OX=9606 GN=GNAI2 PE=1 SV=3	14.262	15	4	4	3	355	40.4	5.54	100	100	10.459
P50395	Rab GDP dissociation inhibitor beta OS=Homo sapiens OX=9606 GN=GDI2 PE=1 SV=2	13.666	14	6	6	3	445	50.6	6.47	7.883	1.472	6.726
P23219	Prostaglandin G/H synthase 1 OS=Homo sapiens OX=9606 GN=PTGS1 PE=1 SV=2	13.621	9	4	4	4	599	68.6	7.23	7.527	1.184	6.355
P31025	Lipocalin-1 OS=Homo sapiens OX=9606 GN=LCN1 PE=1 SV=1	13.597	21	4	18	4	176	19.2	5.58	0.891	0.698	1.08
Q15084	Protein disulfide-isomerase A6 OS=Homo sapiens OX=9606 GN=PDIA6 PE=1 SV=1	12.947	9	3	3	3	440	48.1	5.08	8.384	1.089	7.696
P11413	Glucose-6-phosphate 1-dehydrogenase OS=Homo sapiens OX=9606 GN=G6PD PE=1 SV=4	12.915	10	4	4	4	515	59.2	6.84	5.973	0.926	6.448
P41250	Glycine--tRNA ligase OS=Homo sapiens OX=9606 GN=GARS PE=1 SV=3	12.74	11	7	8	7	739	83.1	7.03	0.537	1.235	0.435
P09211	Glutathione S-transferase P OS=Homo sapiens OX=9606 GN=GSTP1 PE=1 SV=2	12.628	26	4	5	4	210	23.3	5.64	100	100	3.827
A0A024R571	EH domain-containing protein 1 OS=Homo sapiens OX=9606 GN=EHD1 PE=1 SV=1	12.497	10	7	8	2	548	61.9	6.71	6.078	1.342	4.529
O15145	Actin-related protein 2/3 complex subunit 3 OS=Homo sapiens OX=9606 GN=ARPC3 PE=1 SV=3	12.389	16	3	5	3	178	20.5	8.59	17.924	1.319	7.168
F8W1R7	Myosin light polypeptide 6 OS=Homo sapiens OX=9606 GN=MYL6 PE=1 SV=1	12.273	40	4	10	4	145	16.3	4.65	2.757	1.536	6.439
G3V1Q4	Septin-7 OS=Homo sapiens OX=9606 GN=SEPT7 PE=1 SV=2	12.26	10	4	6	3	401	46.5	8.22	11.03	0.78	14.141
Q7L576	Cytoplasmic FMR1-interacting protein 1 OS=Homo sapiens OX=9606 GN=CYFIP1 PE=1 SV=1	11.968	3	4	5	2	1253	145.1	6.9	3.976	1.343	8.193
P05109	Protein S100-A8 OS=Homo sapiens OX=9606 GN=S100A8 PE=1 SV=1	11.946	35	4	18	4	93	10.8	7.03	0.91	0.854	1.012
P02668	SWISS-PROT:P02668 Kappa-casein [Contains: Casoxin C; Casoxin 6; Casoxin A; Casoxin B; Casoplatelin] - Bos taurus (Bovine).	11.928	18	3	7	3	169	19	6.3	0.734	1.097	0.765
P61158	Actin-related protein 3 OS=Homo sapiens OX=9606 GN=ACTR3 PE=1 SV=3	11.827	18	7	7	7	418	47.3	5.88	7.931	0.796	6.059
A0A1B0GVD5	Cathepsin D OS=Homo sapiens OX=9606 GN=CTSD PE=1 SV=1	11.52	18	8	19	8	409	44.2	6.54	0.989	0.931	1.132
P40227	T-complex protein 1 subunit zeta OS=Homo sapiens OX=9606 GN=CCT6A PE=1 SV=3	11.446	12	7	7	7	531	58	6.68	13.688	1.451	8.149
P07225	Vitamin K-dependent protein S OS=Homo sapiens OX=9606 GN=PROS1 PE=1 SV=1	11.418	6	4	4	4	676	75.1	5.67	14.583	1.409	8.556
M0QZK8	Uncharacterized protein OS=Homo sapiens OX=9606 PE=4 SV=1	11.207	32	3	6	3	103	11.6	4.92	0.982	0.978	1.037
Q06187	Tyrosine-protein kinase BTK OS=Homo sapiens OX=9606 GN=BTK PE=1 SV=3	11.174	13	8	10	7	659	76.2	7.77	0.701	0.915	1.028
P52907	F-actin-capping protein subunit alpha-1 OS=Homo sapiens OX=9606 GN=CAPZA1 PE=1 SV=3	11.09	15	3	3	3	286	32.9	5.69	15.466	1.464	10.567
P01857	Immunoglobulin heavy constant gamma 1 OS=Homo sapiens OX=9606 GN=IGHG1 PE=1 SV=1	10.891	15	4	5	4	330	36.1	8.19	3.243	0.92	2.704
Q9Y251	Heparanase OS=Homo sapiens OX=9606 GN=HPSE PE=1 SV=2	10.888	8	4	8	4	543	61.1	9.28	2.555	1.225	2.144
P30153	Serine/threonine-protein phosphatase 2A 65 kDa regulatory subunit A alpha isoform OS=Homo sapiens OX=9606 GN=PPP2R1A PE=1 SV=4	10.808	6	3	3	3	589	65.3	5.11	19.245	1.499	12.839
Q14644	Ras GTPase-activating protein 3 OS=Homo sapiens OX=9606 GN=RASA3 PE=1 SV=3	10.739	7	6	6	6	834	95.6	7.15	12.683	1.677	8.729
Q96P63	Serpin B12 OS=Homo sapiens OX=9606 GN=SERPINB12 PE=1 SV=1	10.692	12	5	10	5	405	46.2	5.53	0.919	0.769	1.106
P20930	SWISS-PROT:P20930 Tax_Id=9606 Gene_Symbol=FLG Filaggrin	10.65	1	4	10	4	4061	434.9	9.25	0.502	0.724	0.739
O00194	Ras-related protein Rab-27B OS=Homo sapiens OX=9606 GN=RAB27B PE=1 SV=4	10.608	17	3	3	3	218	24.6	5.52	15.924	1.364	12.842
Q5JSH3	WD repeat-containing protein 44 OS=Homo sapiens OX=9606 GN=WDR44 PE=1 SV=1	10.583	5	5	6	5	913	101.3	5.45	4.6	0.857	9.387
C9JQS9	Propionyl-CoA carboxylase beta chain, mitochondrial OS=Homo sapiens OX=9606 GN=PCCB PE=1 SV=1	10.45	10	4	7	4	559	60.7	7.97	0.907	1.295	0.701
P61626	Lysozyme C OS=Homo sapiens OX=9606 GN=LYZ PE=1 SV=1	10.333	36	5	15	5	148	16.5	9.16	0.891	0.777	1.307
P78417	Glutathione S-transferase omega-1 OS=Homo sapiens OX=9606 GN=GSTO1 PE=1 SV=2	10.252	17	4	6	4	241	27.5	6.6	12.316	1.485	8.553
P59998	Actin-related protein 2/3 complex subunit 4 OS=Homo sapiens OX=9606 GN=ARPC4 PE=1 SV=3	10.203	30	5	5	5	168	19.7	8.43	7.823	1.488	5.257
P48059	LIM and senescent cell antigen-like-containing domain protein 1 OS=Homo sapiens OX=9606 GN=LIMS1 PE=1 SV=4	9.855	10	5	7	4	325	37.2	8.05	13.121	1.489	8.811
Q9GZZ8	Extracellular glycoprotein lacritin OS=Homo sapiens OX=9606 GN=LACRT PE=1 SV=1	9.74	22	3	12	3	138	14.2	5.5	0.629	0.887	0.686
P62937	Peptidyl-prolyl cis-trans isomerase A OS=Homo sapiens OX=9606 GN=PPIA PE=1 SV=2	9.706	24	5	5	5	165	18	7.81	6.303	0.945	7.617
P11169	Solute carrier family 2, facilitated glucose transporter member 3 OS=Homo sapiens OX=9606 GN=SLC2A3 PE=1 SV=1	9.646	5	3	9	3	496	53.9	7.2	9.457	1.117	8.463
Q14766	Latent-transforming growth factor beta-binding protein 1 OS=Homo sapiens OX=9606 GN=LTBP1 PE=1 SV=4	9.539	2	4	4	4	1721	186.7	5.96	100	100	11.62
P50570	Dynamin-2 OS=Homo sapiens OX=9606 GN=DNM2 PE=1 SV=2	9.265	6	5	5	2	870	98	7.44	1.128	0.891	0.887
F8VVM2	Phosphate carrier protein, mitochondrial OS=Homo sapiens OX=9606 GN=SLC25A3 PE=1 SV=1	9.114	11	4	4	4	324	36.1	9.26	13.437	1.145	29.799
P10599	Thioredoxin OS=Homo sapiens OX=9606 GN=TXN PE=1 SV=3	8.975	21	2	4	2	105	11.7	4.92	1.023	0.793	1.289
B7Z4L4	Dolichyl-diphosphooligosaccharide--protein glycosyltransferase subunit 1 OS=Homo sapiens OX=9606 GN=RPN1 PE=1 SV=1	8.952	10	4	4	4	435	49.9	6.55	12.397	1.204	6.438
Q9Y6C2	EMILIN-1 OS=Homo sapiens OX=9606 GN=EMILIN1 PE=1 SV=3	8.915	4	3	3	3	1016	106.6	5.17	100	100	12.347
P51149	Ras-related protein Rab-7a OS=Homo sapiens OX=9606 GN=RAB7A PE=1 SV=1	8.762	16	3	3	3	207	23.5	6.7	5.849	0.835	6.902
B1AK88	F-actin-capping protein subunit beta OS=Homo sapiens OX=9606 GN=CAPZB PE=1 SV=1	8.638	15	4	4	4	301	33.8	6.43	16.655	1.445	11.524
P50851	Lipopolysaccharide-responsive and beige-like anchor protein OS=Homo sapiens OX=9606 GN=LRBA PE=1 SV=4	8.513	1	4	5	4	2863	318.9	5.6	0.948	0.772	1.228
K7EMN2	6-phosphogluconate dehydrogenase, decarboxylating (Fragment) OS=Homo sapiens OX=9606 GN=PGD PE=1 SV=1	8.442	23	3	3	3	160	17.3	8.44	8.18	1.246	6.568
P50148	Guanine nucleotide-binding protein G(q) subunit alpha OS=Homo sapiens OX=9606 GN=GNAQ PE=1 SV=4	8.367	11	4	4	3	359	42.1	5.68	1.143	0.906	2.067
A0A0G2JJD3	HLA-B associated transcript 5, isoform CRA_b OS=Homo sapiens OX=9606 GN=ABHD16A PE=1 SV=1	8.349	4	3	3	3	601	67.5	8.84	1.979	1.561	1.267
P31151	Protein S100-A7 OS=Homo sapiens OX=9606 GN=S100A7 PE=1 SV=4	8.213	22	2	8	2	101	11.5	6.77	0.826	0.586	1.565
H7C0V9	Amyloid-beta precursor protein (Fragment) OS=Homo sapiens OX=9606 GN=APP PE=1 SV=1	8.175	8	4	4	4	485	55.1	4.82	0.554	1.007	0.55
O95968	Secretoglobin family 1D member 1 OS=Homo sapiens OX=9606 GN=SCGB1D1 PE=1 SV=1	8.119	27	3	6	3	90	9.9	9.25	0.437	0.753	0.567
P30041	Peroxiredoxin-6 OS=Homo sapiens OX=9606 GN=PRDX6 PE=1 SV=3	8.012	16	4	4	4	224	25	6.38	5.449	1.088	4.783
Q9Y696	Chloride intracellular channel protein 4 OS=Homo sapiens OX=9606 GN=CLIC4 PE=1 SV=4	8.008	13	4	6	2	253	28.8	5.59	18.671	1.989	9.387
C9JF17	Apolipoprotein D (Fragment) OS=Homo sapiens OX=9606 GN=APOD PE=1 SV=1	8.005	13	3	7	3	215	24.1	5.6	0.875	0.9	1.095
A0A1W2PQF8	Malic enzyme OS=Homo sapiens OX=9606 GN=ME2 PE=1 SV=1	7.921	8	4	8	4	480	53.6	8.48	3.369	0.868	3.152
P00387	NADH-cytochrome b5 reductase 3 OS=Homo sapiens OX=9606 GN=CYB5R3 PE=1 SV=3	7.869	13	4	6	4	301	34.2	7.59	3.281	1.373	2.369
H0YGX7	Rho GDP-dissociation inhibitor 2 (Fragment) OS=Homo sapiens OX=9606 GN=ARHGDIB PE=1 SV=1	7.737	22	4	5	4	195	22.4	5.2	10.835	1.074	10.246
P13224	Platelet glycoprotein Ib beta chain OS=Homo sapiens OX=9606 GN=GP1BB PE=1 SV=1	7.717	20	4	4	4	206	21.7	9.31	10.338	1.28	7.826
O75556	Mammaglobin-B OS=Homo sapiens OX=9606 GN=SCGB2A1 PE=1 SV=1	7.679	21	2	7	2	95	10.9	5.78	0.811	0.723	1.115
Q15404	Ras suppressor protein 1 OS=Homo sapiens OX=9606 GN=RSU1 PE=1 SV=3	7.607	20	6	7	6	277	31.5	8.65	5.623	2.058	2.702
O76074	cGMP-specific 3',5'-cyclic phosphodiesterase OS=Homo sapiens OX=9606 GN=PDE5A PE=1 SV=2	7.601	4	3	3	3	875	99.9	6.09	100	100	0.574
A2A274	Aconitate hydratase, mitochondrial OS=Homo sapiens OX=9606 GN=ACO2 PE=1 SV=1	7.54	4	3	3	3	805	87.8	7.37	3.792	1.121	3.384
P00491	Purine nucleoside phosphorylase OS=Homo sapiens OX=9606 GN=PNP PE=1 SV=2	7.385	14	4	4	4	289	32.1	6.95	1.209	0.684	1.468
P11586	C-1-tetrahydrofolate synthase, cytoplasmic OS=Homo sapiens OX=9606 GN=MTHFD1 PE=1 SV=3	7.274	4	4	4	4	935	101.5	7.3	100	100	4.47
K7ELL7	Glucosidase 2 subunit beta OS=Homo sapiens OX=9606 GN=PRKCSH PE=1 SV=1	7.265	6	3	3	3	535	60.2	4.41	13.876	0.01	100
Q5D862	SWISS-PROT:Q5D862 Tax_Id=9606 Gene_Symbol=FLG2 Filaggrin-2	7.181	1	3	7	3	2391	247.9	8.31	0.691	0.803	0.861
E9PCA1	T-complex protein 1 subunit epsilon OS=Homo sapiens OX=9606 GN=CCT5 PE=1 SV=1	6.959	5	3	3	3	520	57.1	5.55	16.347	0.899	18.191
O00151	PDZ and LIM domain protein 1 OS=Homo sapiens OX=9606 GN=PDLIM1 PE=1 SV=4	6.881	12	3	3	3	329	36	7.02	2.396	0.952	2.515
Q8IWY7	Tau-tubulin kinase 2 OS=Homo sapiens OX=9606 GN=TTBK2 PE=1 SV=1	6.821	3	5	12	3	1649	182.4	7.02	0.876	0.92	0.923
Q06830	Peroxiredoxin-1 OS=Homo sapiens OX=9606 GN=PRDX1 PE=1 SV=1	6.781	14	3	4	2	199	22.1	8.13	1.608	1.067	1.83
K7EMP8	Glial fibrillary acidic protein OS=Homo sapiens OX=9606 GN=GFAP PE=1 SV=2	6.738	12	4	9	2	432	49.9	5.52	1.582	0.61	1.587
E7EX44	Caldesmon OS=Homo sapiens OX=9606 GN=CALD1 PE=1 SV=1	6.712	10	5	5	5	557	64.1	7.02	1.912	1.542	1.741
P61160	Actin-related protein 2 OS=Homo sapiens OX=9606 GN=ACTR2 PE=1 SV=1	6.535	12	5	10	5	394	44.7	6.74	11.66	1.24	7.743
P26641	Elongation factor 1-gamma OS=Homo sapiens OX=9606 GN=EEF1G PE=1 SV=3	6.397	4	2	3	2	437	50.1	6.67	18.678	0.01	100
P14770	Platelet glycoprotein IX OS=Homo sapiens OX=9606 GN=GP9 PE=1 SV=3	6.374	12	2	3	2	177	19	6.34	5.893	1.45	4.064
P10909	Clusterin OS=Homo sapiens OX=9606 GN=CLU PE=1 SV=1	6.293	10	3	4	3	449	52.5	6.27	7.501	1.179	6.36
O15144	Actin-related protein 2/3 complex subunit 2 OS=Homo sapiens OX=9606 GN=ARPC2 PE=1 SV=1	6.269	9	3	3	3	300	34.3	7.36	4.601	0.966	4.764
P34932	Heat shock 70 kDa protein 4 OS=Homo sapiens OX=9606 GN=HSPA4 PE=1 SV=4	6.25	6	4	4	4	840	94.3	5.19	0.382	0.842	0.557
O15117	FYN-binding protein 1 OS=Homo sapiens OX=9606 GN=FYB1 PE=1 SV=2	6.245	3	2	2	2	783	85.3	6.48	100	100	8.848
Q12931	Heat shock protein 75 kDa, mitochondrial OS=Homo sapiens OX=9606 GN=TRAP1 PE=1 SV=3	6.105	8	4	5	3	704	80.1	8.21	0.01	0.571	0.01
P05771	Protein kinase C beta type OS=Homo sapiens OX=9606 GN=PRKCB PE=1 SV=4	5.985	4	3	3	3	671	76.8	7.01	1.11	1.581	0.702
P45974	Ubiquitin carboxyl-terminal hydrolase 5 OS=Homo sapiens OX=9606 GN=USP5 PE=1 SV=2	5.81	3	3	3	3	858	95.7	5.03	8.364	1.186	7.054
O14672	Disintegrin and metalloproteinase domain-containing protein 10 OS=Homo sapiens OX=9606 GN=ADAM10 PE=1 SV=1	5.789	6	3	4	3	748	84.1	7.77	12.695	1.21	10.218
P68104	Elongation factor 1-alpha 1 OS=Homo sapiens OX=9606 GN=EEF1A1 PE=1 SV=1	5.533	10	5	5	5	462	50.1	9.01	2.91	1.001	5.792
E7EUC7	UTP--glucose-1-phosphate uridylyltransferase OS=Homo sapiens OX=9606 GN=UGP2 PE=1 SV=1	5.45	7	4	4	4	517	57.8	8.13	100	100	6.664
Q13867	Bleomycin hydrolase OS=Homo sapiens OX=9606 GN=BLMH PE=1 SV=1	5.322	7	2	7	2	455	52.5	6.27	0.926	0.594	1.503
Q9H939	Proline-serine-threonine phosphatase-interacting protein 2 OS=Homo sapiens OX=9606 GN=PSTPIP2 PE=1 SV=4	5.219	6	2	2	2	334	38.8	8.48	15.658	1.342	11.668
P53396	ATP-citrate synthase OS=Homo sapiens OX=9606 GN=ACLY PE=1 SV=3	5.164	3	3	3	3	1101	120.8	7.33	0.152	0.116	1.314
Q14152	Eukaryotic translation initiation factor 3 subunit A OS=Homo sapiens OX=9606 GN=EIF3A PE=1 SV=1	5.138	5	7	11	7	1382	166.5	6.79	1.556	1.322	1.226
P60953	Cell division control protein 42 homolog OS=Homo sapiens OX=9606 GN=CDC42 PE=1 SV=2	5.09	15	2	3	2	191	21.2	6.55	20.405	2.04	10.004
Q5R345	P-selectin OS=Homo sapiens OX=9606 GN=SELP PE=1 SV=1	5.015	2	2	2	2	768	84.3	6.52	14.599	1.656	8.816
O00139	Kinesin-like protein KIF2A OS=Homo sapiens OX=9606 GN=KIF2A PE=1 SV=3	4.887	3	2	2	2	706	79.9	6.68	100	100	5.886
Q16555	Dihydropyrimidinase-related protein 2 OS=Homo sapiens OX=9606 GN=DPYSL2 PE=1 SV=1	4.745	3	2	2	2	572	62.3	6.38	14.214	1.118	13.56
P30273	High affinity immunoglobulin epsilon receptor subunit gamma OS=Homo sapiens OX=9606 GN=FCER1G PE=1 SV=1	4.719	23	2	2	2	86	9.7	7.12	100	100	17.627
P04179	Superoxide dismutase [Mn], mitochondrial OS=Homo sapiens OX=9606 GN=SOD2 PE=1 SV=3	4.718	11	3	3	3	222	24.7	8.25	6.935	1.112	6.07
Q01469	Fatty acid-binding protein 5 OS=Homo sapiens OX=9606 GN=FABP5 PE=1 SV=3	4.479	14	2	6	2	135	15.2	7.01	1.066	0.983	1.084
P01137	Transforming growth factor beta-1 proprotein OS=Homo sapiens OX=9606 GN=TGFB1 PE=1 SV=2	4.447	5	2	2	2	390	44.3	8.53	100	100	6.959
Q96QA5	Gasdermin-A OS=Homo sapiens OX=9606 GN=GSDMA PE=1 SV=4	4.395	5	3	12	3	445	49.3	5.29	0.741	0.936	0.792
P62873	Guanine nucleotide-binding protein G(I)/G(S)/G(T) subunit beta-1 OS=Homo sapiens OX=9606 GN=GNB1 PE=1 SV=3	4.323	8	3	4	3	340	37.4	6	1.107	1.121	4.14
K7ES69	Calponin-2 OS=Homo sapiens OX=9606 GN=CNN2 PE=1 SV=1	4.321	13	2	2	2	148	16.5	9.04	4.5	0.937	6.124
P32119	Peroxiredoxin-2 OS=Homo sapiens OX=9606 GN=PRDX2 PE=1 SV=5	4.272	13	3	6	3	198	21.9	5.97	1.241	1.003	1.109
D6RER5	Septin-11 OS=Homo sapiens OX=9606 GN=SEPT11 PE=1 SV=1	4.101	5	3	4	2	432	49.8	6.68	0.625	0.922	0.678
O75874	Isocitrate dehydrogenase [NADP] cytoplasmic OS=Homo sapiens OX=9606 GN=IDH1 PE=1 SV=2	4.092	5	2	3	2	414	46.6	7.01	1.675	1.398	1.198
Q9Y678	Coatomer subunit gamma-1 OS=Homo sapiens OX=9606 GN=COPG1 PE=1 SV=1	3.841	2	2	2	2	874	97.7	5.47	1.211	1.183	1.024
C9J1E7	AP-1 complex subunit beta-1 (Fragment) OS=Homo sapiens OX=9606 GN=AP1B1 PE=1 SV=1	3.777	6	4	4	4	578	65.3	5.19	18.155	1.384	13.115
P15153	Ras-related C3 botulinum toxin substrate 2 OS=Homo sapiens OX=9606 GN=RAC2 PE=1 SV=1	3.758	10	2	3	2	192	21.4	7.61	9.008	1.176	7.663
P13716	Delta-aminolevulinic acid dehydratase OS=Homo sapiens OX=9606 GN=ALAD PE=1 SV=1	3.546	8	2	5	2	330	36.3	6.79	31.421	1.32	10.413
A0A140T913	HLA class I histocompatibility antigen, A-3 alpha chain OS=Homo sapiens OX=9606 GN=HLA-A PE=1 SV=1	3.517	8	3	3	2	371	41.4	6.99	3.98	0.921	4.882
F8VSC5	SCY1-like protein 2 (Fragment) OS=Homo sapiens OX=9606 GN=SCYL2 PE=1 SV=1	3.443	3	2	10	2	681	77	7.05	0.513	0.787	0.652
P78371	T-complex protein 1 subunit beta OS=Homo sapiens OX=9606 GN=CCT2 PE=1 SV=4	3.437	4	2	2	2	535	57.5	6.46	13.642	1.473	9.261
Q96QK1	Vacuolar protein sorting-associated protein 35 OS=Homo sapiens OX=9606 GN=VPS35 PE=1 SV=2	3.388	4	3	3	3	796	91.6	5.49	0.562	0.541	4.363
Q14008	Cytoskeleton-associated protein 5 OS=Homo sapiens OX=9606 GN=CKAP5 PE=1 SV=3	3.38	1	3	3	3	2032	225.4	7.8	0.556	1.092	0.509
C9JXR7	Caspase-3 (Fragment) OS=Homo sapiens OX=9606 GN=CASP3 PE=1 SV=2	3.24	21	2	2	2	117	13.4	5.9	7.097	1.661	4.274
Q9NTK5	Obg-like ATPase 1 OS=Homo sapiens OX=9606 GN=OLA1 PE=1 SV=2	3.197	5	2	2	2	396	44.7	7.81	1.196	1.55	1.24
Q6ZU15	Septin-14 OS=Homo sapiens OX=9606 GN=SEPT14 PE=1 SV=2	3.117	5	3	7	2	432	50	6.24	0.781	0.768	1.017
Q9UI42	Carboxypeptidase A4 OS=Homo sapiens OX=9606 GN=CPA4 PE=1 SV=2	3.041	4	2	2	2	421	47.3	6.7	0.773	0.78	0.991
F5H365	Protein transport protein SEC23 OS=Homo sapiens OX=9606 GN=SEC23A PE=1 SV=1	3.036	3	2	2	2	736	82.9	7.46	0.875	0.883	0.991
Q7LDG7	RAS guanyl-releasing protein 2 OS=Homo sapiens OX=9606 GN=RASGRP2 PE=1 SV=1	3.015	8	4	4	4	609	69.2	7.8	2.668	1.074	2.484
P19087	Guanine nucleotide-binding protein G(t) subunit alpha-2 OS=Homo sapiens OX=9606 GN=GNAT2 PE=2 SV=4	2.972	11	3	4	2	354	40.2	5.24	0.591	0.83	0.712
E9PNJ4	Stromal interaction molecule 1 OS=Homo sapiens OX=9606 GN=STIM1 PE=1 SV=1	2.871	5	3	13	3	512	57.6	8.31	0.539	0.976	0.398
P0C0L4	Complement C4-A OS=Homo sapiens OX=9606 GN=C4A PE=1 SV=2	2.837	2	3	4	3	1744	192.7	7.08	0.772	1.021	0.795
E7ENQ8	Phosphoglucomutase-2 OS=Homo sapiens OX=9606 GN=PGM2 PE=1 SV=1	2.803	11	3	6	2	195	22	9.83	0.554	0.986	0.562
P49588	Alanine--tRNA ligase, cytoplasmic OS=Homo sapiens OX=9606 GN=AARS PE=1 SV=2	2.777	3	2	2	2	968	106.7	5.53	100	100	8.29
Q9BX10	GTP-binding protein 2 OS=Homo sapiens OX=9606 GN=GTPBP2 PE=1 SV=1	2.754	4	2	3	2	602	65.7	8.05	0.01	0.569	0.01
Q4KMQ2	Anoctamin-6 OS=Homo sapiens OX=9606 GN=ANO6 PE=1 SV=2	2.681	5	4	4	4	910	106.1	7.77	2.062	1.038	1.049
Q16778	Histone H2B type 2-E OS=Homo sapiens OX=9606 GN=HIST2H2BE PE=1 SV=3	2.678	13	2	4	2	126	13.9	10.32	1.246	0.891	1.398
D6RAM3	Docking protein 3 OS=Homo sapiens OX=9606 GN=DOK3 PE=1 SV=1	2.671	10	3	3	3	440	47.6	7.61	0.58	0.481	1.206
P35606	Coatomer subunit beta' OS=Homo sapiens OX=9606 GN=COPB2 PE=1 SV=2	2.654	4	3	3	3	906	102.4	5.27	100	100	16.574
H0Y2Y8	Zyxin (Fragment) OS=Homo sapiens OX=9606 GN=ZYX PE=1 SV=1	2.41	5	2	2	2	540	57.6	6.87	6.021	1.512	6.558
O95866	Megakaryocyte and platelet inhibitory receptor G6b OS=Homo sapiens OX=9606 GN=MPIG6B PE=1 SV=1	2.399	11	2	2	2	241	26.1	9.61	0.711	1.076	0.661
Q02108	Guanylate cyclase soluble subunit alpha-1 OS=Homo sapiens OX=9606 GN=GUCY1A1 PE=1 SV=2	2.374	2	2	2	2	690	77.4	7.11	10.868	0.01	100
Q3SZ57	SWISS-PROT:Q3SZ57 (Bos taurus) Alpha-fetoprotein precursor	2.283	4	2	18	2	610	68.5	6.29	1.163	0.73	1.593
Q00537	Cyclin-dependent kinase 17 OS=Homo sapiens OX=9606 GN=CDK17 PE=1 SV=2	2.186	6	3	4	2	523	59.5	9.03	0.603	0.825	0.811
E7EUK8	Cyclin-dependent kinase 14 OS=Homo sapiens OX=9606 GN=CDK14 PE=1 SV=1	2.182	13	4	12	3	340	38.3	8.57	0.78	0.964	0.917
Q8IW75	Serpin A12 OS=Homo sapiens OX=9606 GN=SERPINA12 PE=1 SV=1	2.154	4	2	9	2	414	47.1	9.29	0.402	0.926	0.312
K7ELW0	Protein/nucleic acid deglycase DJ-1 OS=Homo sapiens OX=9606 GN=PARK7 PE=1 SV=1	2.056	12	2	2	2	169	17.9	7.87	1.143	0.901	1.269
P01024	Complement C3 OS=Homo sapiens OX=9606 GN=C3 PE=1 SV=2	1.864	1	2	2	2	1663	187	6.4	0.565	0.786	0.718
Q14019	Coactosin-like protein OS=Homo sapiens OX=9606 GN=COTL1 PE=1 SV=3	1.856	18	3	3	3	142	15.9	5.67	3.279	0.992	4.446
F8WE04	Heat shock protein beta-1 OS=Homo sapiens OX=9606 GN=HSPB1 PE=1 SV=1	1.778	15	3	5	3	186	20.4	9.06	0.937	0.811	1.034
Q9H2K8	Serine/threonine-protein kinase TAO3 OS=Homo sapiens OX=9606 GN=TAOK3 PE=1 SV=2	1.71	2	2	3	2	898	105.3	7.3	0.518	0.935	0.554
A0A0C4DGH5	Cullin-associated NEDD8-dissociated protein 1 (Fragment) OS=Homo sapiens OX=9606 GN=CAND1 PE=1 SV=1	1.635	5	3	5	3	770	85.4	5.5	0.305	0.665	0.458

## Sheet: Donor B
Accession	Description	Sum PEP Score	Coverage [%]	# Peptides	# PSMs	# Unique Peptides	# AAs	MW [kDa]	calc. pI	Abundance Ratio: (SFNp) / (DMSO)	Abundance Ratio: (NCOp) / (DMSO)	Abundance Ratio: (SFNp) / (NCOp)
P21333	Filamin-A OS=Homo sapiens OX=9606 GN=FLNA PE=1 SV=4	710.175	47	106	947	96	2647	280.6	6.06	0.62	0.875	0.684
Q9Y490	Talin-1 OS=Homo sapiens OX=9606 GN=TLN1 PE=1 SV=3	624.347	44	98	630	98	2541	269.6	6.07	1.032	1.024	1.14
P35579	Myosin-9 OS=Homo sapiens OX=9606 GN=MYH9 PE=1 SV=4	335.238	34	75	332	75	1960	226.4	5.6	1.36	0.975	1.395
P60709	Actin, cytoplasmic 1 OS=Homo sapiens OX=9606 GN=ACTB PE=1 SV=1	267.768	67	25	554	9	375	41.7	5.48	0.588	0.821	0.853
P02675	Fibrinogen beta chain OS=Homo sapiens OX=9606 GN=FGB PE=1 SV=2	232.847	52	27	267	27	491	55.9	8.27	1.018	0.817	1.219
P18206	Vinculin OS=Homo sapiens OX=9606 GN=VCL PE=1 SV=4	223.188	48	53	236	53	1134	123.7	5.66	2.482	0.882	1.496
P02671	Fibrinogen alpha chain OS=Homo sapiens OX=9606 GN=FGA PE=1 SV=2	182.766	33	35	344	34	866	94.9	6.01	1.779	1.119	1.148
H9KV75	Alpha-actinin-1 OS=Homo sapiens OX=9606 GN=ACTN1 PE=1 SV=1	150.691	37	24	130	18	822	94.8	5.69	0.578	0.849	0.755
C9JEU5	Fibrinogen gamma chain OS=Homo sapiens OX=9606 GN=FGG PE=1 SV=1	138.35	43	20	218	15	445	50.3	6.09	0.725	1.033	0.772
Q86UX7	Fermitin family homolog 3 OS=Homo sapiens OX=9606 GN=FERMT3 PE=1 SV=1	117.266	38	21	106	21	667	75.9	6.98	0.665	1.034	0.684
P07996	Thrombospondin-1 OS=Homo sapiens OX=9606 GN=THBS1 PE=1 SV=2	114.74	26	25	164	25	1170	129.3	4.94	0.983	1.031	0.888
P06733	Alpha-enolase OS=Homo sapiens OX=9606 GN=ENO1 PE=1 SV=2	114.19	56	20	89	19	434	47.1	7.39	1.034	0.834	0.756
Q5JP53	Tubulin beta chain OS=Homo sapiens OX=9606 GN=TUBB PE=1 SV=1	108.657	35	15	134	4	426	47.7	4.81	0.554	0.717	0.791
P14618	Pyruvate kinase PKM OS=Homo sapiens OX=9606 GN=PKM PE=1 SV=4	106.967	41	21	118	21	531	57.9	7.84	0.724	0.874	0.67
Q9H4B7	Tubulin beta-1 chain OS=Homo sapiens OX=9606 GN=TUBB1 PE=1 SV=1	100.198	30	13	147	8	451	50.3	5.17	0.465	0.672	0.641
P06396	Gelsolin OS=Homo sapiens OX=9606 GN=GSN PE=1 SV=1	91.491	33	21	108	16	782	85.6	6.28	1.446	0.887	1.284
P00488	Coagulation factor XIII A chain OS=Homo sapiens OX=9606 GN=F13A1 PE=1 SV=4	82.981	25	17	117	17	732	83.2	6.09	1.002	1.334	0.643
P04075	Fructose-bisphosphate aldolase A OS=Homo sapiens OX=9606 GN=ALDOA PE=1 SV=2	82.285	44	15	74	15	364	39.4	8.09	0.585	1.007	0.536
F5H5D3	Tubulin alpha chain OS=Homo sapiens OX=9606 GN=TUBA1C PE=1 SV=1	82.247	32	14	86	4	519	57.7	5.07	0.678	0.941	0.631
P08514	Integrin alpha-IIb OS=Homo sapiens OX=9606 GN=ITGA2B PE=1 SV=3	81.454	18	16	70	16	1039	113.3	5.38	1.322	1.341	0.762
P68366	Tubulin alpha-4A chain OS=Homo sapiens OX=9606 GN=TUBA4A PE=1 SV=1	78.6	33	13	86	3	448	49.9	5.06	0.318	0.992	0.504
P07737	Profilin-1 OS=Homo sapiens OX=9606 GN=PFN1 PE=1 SV=2	77.282	67	9	60	9	140	15	8.27	0.843	0.824	0.695
P11021	Endoplasmic reticulum chaperone BiP OS=Homo sapiens OX=9606 GN=HSPA5 PE=1 SV=2	72.863	32	20	50	19	654	72.3	5.16	2.053	1.958	0.842
P63104	14-3-3 protein zeta/delta OS=Homo sapiens OX=9606 GN=YWHAZ PE=1 SV=1	68.04	57	15	134	8	245	27.7	4.79	0.561	0.887	0.695
P11142	Heat shock cognate 71 kDa protein OS=Homo sapiens OX=9606 GN=HSPA8 PE=1 SV=1	67.9	31	18	53	13	646	70.9	5.52	1.416	1.257	1
Q01518	Adenylyl cyclase-associated protein 1 OS=Homo sapiens OX=9606 GN=CAP1 PE=1 SV=5	62.859	32	13	53	13	475	51.9	8.06	0.806	1.145	0.677
P30101	Protein disulfide-isomerase A3 OS=Homo sapiens OX=9606 GN=PDIA3 PE=1 SV=4	60.785	31	17	67	14	505	56.7	6.35	2.065	1.5	0.983
A0A0A0MTH3	Integrin-linked protein kinase OS=Homo sapiens OX=9606 GN=ILK PE=1 SV=1	59.513	28	15	72	15	483	54.6	7.97	1.379	0.956	0.951
P10809	60 kDa heat shock protein, mitochondrial OS=Homo sapiens OX=9606 GN=HSPD1 PE=1 SV=2	56.06	22	11	25	11	573	61	5.87	3.634	1.057	1.967
P67936	Tropomyosin alpha-4 chain OS=Homo sapiens OX=9606 GN=TPM4 PE=1 SV=3	55.455	49	17	88	8	248	28.5	4.69	4.124	1.66	1.913
P04406	Glyceraldehyde-3-phosphate dehydrogenase OS=Homo sapiens OX=9606 GN=GAPDH PE=1 SV=3	54.722	38	13	69	13	335	36	8.46	1.472	1.285	0.702
X6RJP6	Transgelin-2 (Fragment) OS=Homo sapiens OX=9606 GN=TAGLN2 PE=1 SV=1	50.4	56	9	59	9	187	21.1	7.81	0.64	0.99	0.979
A0A087WWU8	Tropomyosin alpha-3 chain OS=Homo sapiens OX=9606 GN=TPM3 PE=1 SV=1	50.042	45	16	78	5	227	26.4	4.78	5.319	1.825	0.776
P25705	ATP synthase subunit alpha, mitochondrial OS=Homo sapiens OX=9606 GN=ATP5F1A PE=1 SV=1	49.755	23	17	42	17	553	59.7	9.13	0.97	2.608	0.454
P27105	Erythrocyte band 7 integral membrane protein OS=Homo sapiens OX=9606 GN=STOM PE=1 SV=3	47.065	31	7	30	7	288	31.7	7.88	2.304	1.145	1.239
C9J2C0	Tubulin alpha chain (Fragment) OS=Homo sapiens OX=9606 GN=TUBA8 PE=1 SV=1	44.96	21	8	38	2	467	52	5.31	4.344	0.693	0.52
P68871	Hemoglobin subunit beta OS=Homo sapiens OX=9606 GN=HBB PE=1 SV=2	44.419	68	8	32	8	147	16	7.28	1.367	0.76	1.642
O75083	WD repeat-containing protein 1 OS=Homo sapiens OX=9606 GN=WDR1 PE=1 SV=4	41.479	23	15	78	15	606	66.2	6.65	0.887	0.941	1.267
P05106	Integrin beta-3 OS=Homo sapiens OX=9606 GN=ITGB3 PE=1 SV=2	41.044	12	11	31	11	788	87	5.24	1.138	1.745	0.464
P02666	SWISS-PROT:P02666 Beta-casein - Bos taurus (Bovine).	38.441	26	6	45	6	209	23.6	5.19	1.864	1.917	2.353
P36871	Phosphoglucomutase-1 OS=Homo sapiens OX=9606 GN=PGM1 PE=1 SV=3	37.691	14	7	11	7	562	61.4	6.76	4.395	0.974	5.38
P23528	Cofilin-1 OS=Homo sapiens OX=9606 GN=CFL1 PE=1 SV=3	37.114	42	10	84	10	166	18.5	8.09	2.282	1.542	0.844
P26038	Moesin OS=Homo sapiens OX=9606 GN=MSN PE=1 SV=3	36.748	24	19	25	19	577	67.8	6.4	6.642	2.174	5.146
P00558	Phosphoglycerate kinase 1 OS=Homo sapiens OX=9606 GN=PGK1 PE=1 SV=3	35.27	22	9	33	9	417	44.6	8.1	0.43	0.724	0.636
P61981	14-3-3 protein gamma OS=Homo sapiens OX=9606 GN=YWHAG PE=1 SV=2	33.789	38	10	62	4	247	28.3	4.89	5.249	1.111	4.784
P62937	Peptidyl-prolyl cis-trans isomerase A OS=Homo sapiens OX=9606 GN=PPIA PE=1 SV=2	33.176	30	5	24	4	165	18	7.81	2.798	2.401	0.659
B4E3S0	Coronin OS=Homo sapiens OX=9606 GN=CORO1C PE=1 SV=1	32.942	24	9	41	8	369	41.6	6.73	0.67	0.942	0.396
H7BZ94	Protein disulfide-isomerase OS=Homo sapiens OX=9606 GN=P4HB PE=1 SV=2	31.591	18	10	17	10	464	52.5	4.87	6.205	1.842	2.774
P31146	Coronin-1A OS=Homo sapiens OX=9606 GN=CORO1A PE=1 SV=4	31.434	20	11	52	9	461	51	6.68	1.784	1.173	1.01
Q13201	Multimerin-1 OS=Homo sapiens OX=9606 GN=MMRN1 PE=1 SV=3	31.303	7	9	22	9	1228	138	7.93	7.126	1.25	3.649
P07195	L-lactate dehydrogenase B chain OS=Homo sapiens OX=9606 GN=LDHB PE=1 SV=2	30.669	24	8	33	8	334	36.6	6.05	0.585	0.749	0.677
P55072	Transitional endoplasmic reticulum ATPase OS=Homo sapiens OX=9606 GN=VCP PE=1 SV=4	30.608	10	9	16	9	806	89.3	5.26	5.399	7.611	1.008
P02662	SWISS-PROT:P02662 Alpha-S1-casein - Bos taurus (Bovine).	30.539	27	6	21	6	199	23	4.94	0.996	3.561	0.445
O43707	Alpha-actinin-4 OS=Homo sapiens OX=9606 GN=ACTN4 PE=1 SV=2	30.4	9	9	60	3	911	104.8	5.44	7.615	2.16	3.967
P62820	Ras-related protein Rab-1A OS=Homo sapiens OX=9606 GN=RAB1A PE=1 SV=3	28.53	34	7	18	2	205	22.7	6.21	4.791	7.971	1.908
P30740	Leukocyte elastase inhibitor OS=Homo sapiens OX=9606 GN=SERPINB1 PE=1 SV=1	28.341	20	8	10	8	379	42.7	6.28	5.717	1.016	1.273
P08567	Pleckstrin OS=Homo sapiens OX=9606 GN=PLEK PE=1 SV=3	27.193	9	5	53	5	350	40.1	8.28	1.27	0.926	1.221
P61224	Ras-related protein Rap-1b OS=Homo sapiens OX=9606 GN=RAP1B PE=1 SV=1	26.667	36	7	73	2	184	20.8	5.78	0.654	0.864	0.71
G8JLD5	Dynamin-1-like protein OS=Homo sapiens OX=9606 GN=DNM1L PE=1 SV=1	26.506	10	6	8	6	712	79.6	7.08	4.235	1.694	0.58
P02754	SWISS-PROT:P02754 Beta-lactoglobulin - Bos taurus (Bovine).	26.319	25	5	36	5	162	18.3	4.92	0.699	0.78	1.132
Q04917	14-3-3 protein eta OS=Homo sapiens OX=9606 GN=YWHAH PE=1 SV=4	23.768	39	11	59	6	246	28.2	4.84	4.662	1.015	0.89
O00299	Chloride intracellular channel protein 1 OS=Homo sapiens OX=9606 GN=CLIC1 PE=1 SV=4	23.346	27	6	21	5	241	26.9	5.17	0.733	0.804	0.89
P61158	Actin-related protein 3 OS=Homo sapiens OX=9606 GN=ACTR3 PE=1 SV=3	23.12	21	7	17	7	418	47.3	5.88	0.631	0.53	2.179
P00338	L-lactate dehydrogenase A chain OS=Homo sapiens OX=9606 GN=LDHA PE=1 SV=2	22.855	20	7	27	7	332	36.7	8.27	1.234	1.515	0.843
P29350	Tyrosine-protein phosphatase non-receptor type 6 OS=Homo sapiens OX=9606 GN=PTPN6 PE=1 SV=1	22.687	14	8	11	8	595	67.5	7.78	7.335	0.974	10.441
P50395	Rab GDP dissociation inhibitor beta OS=Homo sapiens OX=9606 GN=GDI2 PE=1 SV=2	22.595	16	7	10	5	445	50.6	6.47	0.576	0.7	3.63
O95810	Caveolae-associated protein 2 OS=Homo sapiens OX=9606 GN=CAVIN2 PE=1 SV=3	22.127	14	5	10	5	425	47.1	5.21	3.392	3.821	0.318
Q9H0U4	Ras-related protein Rab-1B OS=Homo sapiens OX=9606 GN=RAB1B PE=1 SV=1	20.688	29	7	16	2	201	22.2	5.73	0.836	1.815	0.443
P40926	Malate dehydrogenase, mitochondrial OS=Homo sapiens OX=9606 GN=MDH2 PE=1 SV=3	20.663	16	5	10	5	338	35.5	8.68	5.009	1.291	0.722
P31150	Rab GDP dissociation inhibitor alpha OS=Homo sapiens OX=9606 GN=GDI1 PE=1 SV=2	20.599	16	6	7	4	447	50.6	5.14	0.706	0.882	2.557
P19971	Thymidine phosphorylase OS=Homo sapiens OX=9606 GN=TYMP PE=1 SV=2	20.49	11	4	12	4	482	49.9	5.53	1.25	0.849	1.379
P43304	Glycerol-3-phosphate dehydrogenase, mitochondrial OS=Homo sapiens OX=9606 GN=GPD2 PE=1 SV=3	20.218	8	7	10	7	727	80.8	7.69	6.232	1.038	0.604
B0QYP8	Beta-parvin (Fragment) OS=Homo sapiens OX=9606 GN=PARVB PE=1 SV=1	20.158	21	4	12	4	194	21.5	5.3	0.748	0.913	0.819
Q15833	Syntaxin-binding protein 2 OS=Homo sapiens OX=9606 GN=STXBP2 PE=1 SV=2	20.075	11	6	8	6	593	66.4	6.55	8.282	0.734	5.023
P02775	Platelet basic protein OS=Homo sapiens OX=9606 GN=PPBP PE=1 SV=3	19.235	33	4	36	4	128	13.9	8.79	0.534	0.701	1.2
P60174	Triosephosphate isomerase OS=Homo sapiens OX=9606 GN=TPI1 PE=1 SV=3	18.957	16	4	18	4	286	30.8	5.92	5.572	1.078	3.905
P69905	Hemoglobin subunit alpha OS=Homo sapiens OX=9606 GN=HBA1 PE=1 SV=2	18.853	30	5	7	5	142	15.2	8.68	1.308	1.085	1.243
A0A0G2JIW1	Heat shock 70 kDa protein 1B OS=Homo sapiens OX=9606 GN=HSPA1B PE=1 SV=1	18.624	11	8	22	4	642	70.1	5.66	0.344	0.807	1.978
P68104	Elongation factor 1-alpha 1 OS=Homo sapiens OX=9606 GN=EEF1A1 PE=1 SV=1	18.511	15	6	9	6	462	50.1	9.01	0.787	0.727	0.572
P48643	T-complex protein 1 subunit epsilon OS=Homo sapiens OX=9606 GN=CCT5 PE=1 SV=1	18.272	9	5	5	5	541	59.6	5.66	7.874	0.916	7.072
P50991	T-complex protein 1 subunit delta OS=Homo sapiens OX=9606 GN=CCT4 PE=1 SV=4	17.96	15	8	9	8	539	57.9	7.83	7.999	1.103	2.691
P62258	14-3-3 protein epsilon OS=Homo sapiens OX=9606 GN=YWHAE PE=1 SV=1	17.785	20	6	45	3	255	29.2	4.74	10.038	1.034	11.622
P61006	Ras-related protein Rab-8A OS=Homo sapiens OX=9606 GN=RAB8A PE=1 SV=1	17.44	26	6	11	3	207	23.7	9.07	2.269	1.781	0.435
P60953	Cell division control protein 42 homolog OS=Homo sapiens OX=9606 GN=CDC42 PE=1 SV=2	17.234	15	2	6	2	191	21.2	6.55	0.854	0.471	9.354
Q15084	Protein disulfide-isomerase A6 OS=Homo sapiens OX=9606 GN=PDIA6 PE=1 SV=1	17.192	9	4	10	4	440	48.1	5.08	8.289	1.55	4.986
P38646	Stress-70 protein, mitochondrial OS=Homo sapiens OX=9606 GN=HSPA9 PE=1 SV=2	17.005	7	5	11	4	679	73.6	6.16	9.501	1.418	4.919
Q99832	T-complex protein 1 subunit eta OS=Homo sapiens OX=9606 GN=CCT7 PE=1 SV=2	16.931	12	5	12	5	543	59.3	7.65	0.686	1.014	0.677
P23284	Peptidyl-prolyl cis-trans isomerase B OS=Homo sapiens OX=9606 GN=PPIB PE=1 SV=2	16.622	31	6	8	6	216	23.7	9.41	0.452	0.63	0.763
P04275	von Willebrand factor OS=Homo sapiens OX=9606 GN=VWF PE=1 SV=4	16.2	4	10	15	10	2813	309.1	5.48	3.363	1.827	3.004
P02787	Serotransferrin OS=Homo sapiens OX=9606 GN=TF PE=1 SV=3	14.477	6	5	8	5	698	77	7.12	20.871	2.109	4.375
A0A3B3IU51	Tight junction protein ZO-2 OS=Homo sapiens OX=9606 GN=TJP2 PE=1 SV=1	14.42	5	8	9	8	1047	118.3	7.56	19.719	1.357	2.938
P50990	T-complex protein 1 subunit theta OS=Homo sapiens OX=9606 GN=CCT8 PE=1 SV=4	14.288	8	5	6	5	548	59.6	5.6	10.697	5.284	8.058
P48059	LIM and senescent cell antigen-like-containing domain protein 1 OS=Homo sapiens OX=9606 GN=LIMS1 PE=1 SV=4	14.115	14	6	17	6	325	37.2	8.05	2.607	1.942	0.58
Q93084	Sarcoplasmic/endoplasmic reticulum calcium ATPase 3 OS=Homo sapiens OX=9606 GN=ATP2A3 PE=1 SV=2	13.684	4	5	5	5	1043	113.9	5.57	3.259	1.054	6.065
Q7KZF4	Staphylococcal nuclease domain-containing protein 1 OS=Homo sapiens OX=9606 GN=SND1 PE=1 SV=1	13.643	3	2	2	2	910	101.9	7.17	0.044	2.212	0.013
P61026	Ras-related protein Rab-10 OS=Homo sapiens OX=9606 GN=RAB10 PE=1 SV=1	13.576	26	6	8	4	200	22.5	8.38	36.057	4.872	17.585
P50995	Annexin A11 OS=Homo sapiens OX=9606 GN=ANXA11 PE=1 SV=1	13.5	8	4	5	4	505	54.4	7.65	7.746	1.345	5.76
P31948	Stress-induced-phosphoprotein 1 OS=Homo sapiens OX=9606 GN=STIP1 PE=1 SV=1	13.384	10	7	8	7	543	62.6	6.8	7.728	2.37	8.152
P40227	T-complex protein 1 subunit zeta OS=Homo sapiens OX=9606 GN=CCT6A PE=1 SV=3	13.304	8	3	3	3	531	58	6.68	24.206	17.57	0.443
P27797	Calreticulin OS=Homo sapiens OX=9606 GN=CALR PE=1 SV=1	13.249	8	5	24	5	417	48.1	4.44	2.682	2.178	3.024
Q16543	Hsp90 co-chaperone Cdc37 OS=Homo sapiens OX=9606 GN=CDC37 PE=1 SV=1	12.787	11	5	6	5	378	44.4	5.25	9.255	1.453	8.781
Q9Y277	Voltage-dependent anion-selective channel protein 3 OS=Homo sapiens OX=9606 GN=VDAC3 PE=1 SV=1	12.243	13	4	5	4	283	30.6	8.66	0.918	2.286	0.401
P20073	Annexin A7 OS=Homo sapiens OX=9606 GN=ANXA7 PE=1 SV=3	12.078	11	6	10	6	488	52.7	5.68	3.572	3.084	0.45
O00194	Ras-related protein Rab-27B OS=Homo sapiens OX=9606 GN=RAB27B PE=1 SV=4	11.996	13	3	7	3	218	24.6	5.52	3.349	2.617	0.938
P17980	26S proteasome regulatory subunit 6A OS=Homo sapiens OX=9606 GN=PSMC3 PE=1 SV=3	11.98	7	2	2	2	439	49.2	5.24	0.803	0.681	1.179
P32119	Peroxiredoxin-2 OS=Homo sapiens OX=9606 GN=PRDX2 PE=1 SV=5	11.949	18	3	3	3	198	21.9	5.97	7.869	2.551	7.866
B1AK88	F-actin-capping protein subunit beta OS=Homo sapiens OX=9606 GN=CAPZB PE=1 SV=1	11.938	16	5	8	4	301	33.8	6.43	2.02	1.077	5.176
E7EUC7	UTP--glucose-1-phosphate uridylyltransferase OS=Homo sapiens OX=9606 GN=UGP2 PE=1 SV=1	11.937	7	3	4	3	517	57.8	8.13	5.117	1.121	4.566
B7Z6Z4	cDNA FLJ56329, highly similar to Myosin light polypeptide 6 OS=Homo sapiens OX=9606 GN=MYL6 PE=1 SV=1	11.789	12	3	14	3	238	26.7	5.08	0.655	0.606	0.562
P11169	Solute carrier family 2, facilitated glucose transporter member 3 OS=Homo sapiens OX=9606 GN=SLC2A3 PE=1 SV=1	11.734	9	4	13	4	496	53.9	7.2	1.457	1.247	0.882
F5H0C8	Gamma-enolase OS=Homo sapiens OX=9606 GN=ENO2 PE=1 SV=1	11.687	11	3	5	2	315	34.7	4.87	8.146	0.793	10.27
H9KV28	Protein diaphanous homolog 1 OS=Homo sapiens OX=9606 GN=DIAPH1 PE=1 SV=2	11.594	3	5	19	5	1228	136.8	5.24	2.581	2.815	0.694
Q9BSJ8	Extended synaptotagmin-1 OS=Homo sapiens OX=9606 GN=ESYT1 PE=1 SV=1	11.551	3	3	7	3	1104	122.8	5.83	0.844	0.992	0.851
O76003	Glutaredoxin-3 OS=Homo sapiens OX=9606 GN=GLRX3 PE=1 SV=2	11.437	10	2	2	2	335	37.4	5.39	4.038	11.565	0.888
P07900	Heat shock protein HSP 90-alpha OS=Homo sapiens OX=9606 GN=HSP90AA1 PE=1 SV=5	11.246	6	5	13	2	732	84.6	5.02	4.474	1.266	0.451
Q9Y624	Junctional adhesion molecule A OS=Homo sapiens OX=9606 GN=F11R PE=1 SV=1	11.114	13	4	4	4	299	32.6	7.9	19.283	1.913	21.667
P19367	Hexokinase-1 OS=Homo sapiens OX=9606 GN=HK1 PE=1 SV=3	10.962	5	6	8	6	917	102.4	6.8	9.695	0.54	17.956
Q5JXI8	Four and a half LIM domains protein 1 (Fragment) OS=Homo sapiens OX=9606 GN=FHL1 PE=1 SV=1	10.855	15	4	4	4	257	29.1	8.27	4.999	0.815	2.057
A0A0A0MTS2	Glucose-6-phosphate isomerase (Fragment) OS=Homo sapiens OX=9606 GN=GPI PE=1 SV=1	10.813	8	5	6	5	573	64.8	9.04	6.223	7.393	0.578
P11413	Glucose-6-phosphate 1-dehydrogenase OS=Homo sapiens OX=9606 GN=G6PD PE=1 SV=4	10.538	10	5	6	5	515	59.2	6.84	8.173	0.883	3.722
P59998	Actin-related protein 2/3 complex subunit 4 OS=Homo sapiens OX=9606 GN=ARPC4 PE=1 SV=3	10.53	23	4	4	4	168	19.7	8.43	0.475	0.653	0.886
Q13045	Protein flightless-1 homolog OS=Homo sapiens OX=9606 GN=FLII PE=1 SV=2	10.476	3	4	4	4	1269	144.7	6.05	4.789	1.572	3.047
Q06187	Tyrosine-protein kinase BTK OS=Homo sapiens OX=9606 GN=BTK PE=1 SV=3	10.338	7	4	6	4	659	76.2	7.77	0.949	0.805	0.972
P49368	T-complex protein 1 subunit gamma OS=Homo sapiens OX=9606 GN=CCT3 PE=1 SV=4	10.078	6	3	8	3	545	60.5	6.49	3.668	1.04	3.528
J3QRS3	Myosin regulatory light chain 12A OS=Homo sapiens OX=9606 GN=MYL12A PE=1 SV=1	10.071	30	6	14	6	177	20.4	4.75	7.997	1.175	8.188
P78371	T-complex protein 1 subunit beta OS=Homo sapiens OX=9606 GN=CCT2 PE=1 SV=4	10.04	7	4	6	4	535	57.5	6.46	25.392	1.32	2.317
O15143	Actin-related protein 2/3 complex subunit 1B OS=Homo sapiens OX=9606 GN=ARPC1B PE=1 SV=3	10.005	8	3	7	3	372	40.9	8.35	8.633	1.658	2.549
P14625	Endoplasmin OS=Homo sapiens OX=9606 GN=HSP90B1 PE=1 SV=1	9.648	5	6	12	3	803	92.4	4.84	7.125	7.657	2.953
Q14974	Importin subunit beta-1 OS=Homo sapiens OX=9606 GN=KPNB1 PE=1 SV=2	9.612	2	2	4	2	876	97.1	4.78	19.202	0.01	100
Q14008	Cytoskeleton-associated protein 5 OS=Homo sapiens OX=9606 GN=CKAP5 PE=1 SV=3	9.465	1	2	2	2	2032	225.4	7.8	8.49	0.611	0.935
P12931	Proto-oncogene tyrosine-protein kinase Src OS=Homo sapiens OX=9606 GN=SRC PE=1 SV=3	9.46	8	5	17	3	536	59.8	7.42	4.779	1.221	3.604
Q14766	Latent-transforming growth factor beta-binding protein 1 OS=Homo sapiens OX=9606 GN=LTBP1 PE=1 SV=4	9.293	2	4	5	4	1721	186.7	5.96	26.682	6.114	32.963
Q9NTJ5	Phosphatidylinositide phosphatase SAC1 OS=Homo sapiens OX=9606 GN=SACM1L PE=1 SV=2	9.192	6	4	5	4	587	66.9	7.12	3.841	0.789	6.047
H0YFD6	Trifunctional enzyme subunit alpha, mitochondrial OS=Homo sapiens OX=9606 GN=HADHA PE=1 SV=2	9.169	4	3	3	3	792	86.3	9.1	7.385	0.955	7.735
P01857	Immunoglobulin heavy constant gamma 1 OS=Homo sapiens OX=9606 GN=IGHG1 PE=1 SV=1	8.942	10	4	7	3	330	36.1	8.19	2.602	1.142	3.007
P40925	Malate dehydrogenase, cytoplasmic OS=Homo sapiens OX=9606 GN=MDH1 PE=1 SV=4	8.785	8	3	3	3	334	36.4	7.36	10.798	2.438	1.483
P37837	Transaldolase OS=Homo sapiens OX=9606 GN=TALDO1 PE=1 SV=2	8.681	8	3	5	3	337	37.5	6.81	8.22	13.309	0.618
H3BQZ9	Adenine phosphoribosyltransferase OS=Homo sapiens OX=9606 GN=APRT PE=1 SV=1	8.605	16	2	2	2	153	16.6	5.59	1.036	0.895	0.847
P78417	Glutathione S-transferase omega-1 OS=Homo sapiens OX=9606 GN=GSTO1 PE=1 SV=2	8.536	10	2	10	2	241	27.5	6.6	0.98	0.8	1.225
P19086	Guanine nucleotide-binding protein G(z) subunit alpha OS=Homo sapiens OX=9606 GN=GNAZ PE=1 SV=3	8.531	10	3	3	2	355	40.9	7.61	3.621	1.658	2.184
P04040	Catalase OS=Homo sapiens OX=9606 GN=CAT PE=1 SV=3	8.529	5	3	3	3	527	59.7	7.39	11.537	1.398	4.107
P45974	Ubiquitin carboxyl-terminal hydrolase 5 OS=Homo sapiens OX=9606 GN=USP5 PE=1 SV=2	8.49	3	2	3	2	858	95.7	5.03	0.788	1.822	1.004
P50851	Lipopolysaccharide-responsive and beige-like anchor protein OS=Homo sapiens OX=9606 GN=LRBA PE=1 SV=4	8.445	1	3	4	3	2863	318.9	5.6	10.597	1.268	1.97
P38606	V-type proton ATPase catalytic subunit A OS=Homo sapiens OX=9606 GN=ATP6V1A PE=1 SV=2	8.335	5	3	4	3	617	68.3	5.52	1.724	0.597	2.887
P00918	Carbonic anhydrase 2 OS=Homo sapiens OX=9606 GN=CA2 PE=1 SV=2	8.146	10	2	4	2	260	29.2	7.4	3.736	0.893	4.181
F8VV59	Nucleosome assembly protein 1-like 1 OS=Homo sapiens OX=9606 GN=NAP1L1 PE=1 SV=1	7.937	7	2	3	2	327	38	4.68	0.695	0.454	1.53
A0A087WVQ6	Clathrin heavy chain OS=Homo sapiens OX=9606 GN=CLTC PE=1 SV=1	7.808	1	2	2	2	1679	191.9	5.69	2.622	1.154	2.272
P27338	Amine oxidase [flavin-containing] B OS=Homo sapiens OX=9606 GN=MAOB PE=1 SV=3	7.777	5	3	3	3	520	58.7	7.5	20.962	1.158	3.691
F5GYZ5	Superoxide dismutase (Fragment) OS=Homo sapiens OX=9606 GN=SOD2 PE=1 SV=1	7.748	15	3	3	3	190	21.1	9.2	5.292	0.901	1.72
Q9UQ80	Proliferation-associated protein 2G4 OS=Homo sapiens OX=9606 GN=PA2G4 PE=1 SV=3	7.655	9	3	5	3	394	43.8	6.55	0.639	1.456	0.309
P62993	Growth factor receptor-bound protein 2 OS=Homo sapiens OX=9606 GN=GRB2 PE=1 SV=1	7.542	12	3	3	3	217	25.2	6.32	8.778	0.872	19.667
Q3ZCW2	Galectin-related protein OS=Homo sapiens OX=9606 GN=LGALSL PE=1 SV=2	7.401	15	3	3	3	172	19	5.35	2.161	0.656	0.814
P18054	Arachidonate 12-lipoxygenase, 12S-type OS=Homo sapiens OX=9606 GN=ALOX12 PE=1 SV=4	7.365	4	3	4	3	663	75.6	6.21	12.937	1.174	2.574
P48735	Isocitrate dehydrogenase [NADP], mitochondrial OS=Homo sapiens OX=9606 GN=IDH2 PE=1 SV=2	7.302	8	5	17	4	452	50.9	8.69	9.077	0.99	9.167
P61160	Actin-related protein 2 OS=Homo sapiens OX=9606 GN=ACTR2 PE=1 SV=1	7.291	10	5	9	5	394	44.7	6.74	0.92	1.732	0.314
Q9NZN3	EH domain-containing protein 3 OS=Homo sapiens OX=9606 GN=EHD3 PE=1 SV=2	7.194	4	2	2	2	535	60.8	6.57	6.868	0.956	7.186
F8VVM2	Phosphate carrier protein, mitochondrial OS=Homo sapiens OX=9606 GN=SLC25A3 PE=1 SV=1	7.143	8	3	6	3	324	36.1	9.26	5.899	2.701	1.118
A0A140T9R1	Flotillin-1 (Fragment) OS=Homo sapiens OX=9606 GN=FLOT1 PE=1 SV=1	7.113	7	4	4	4	357	39.8	6.37	1.289	2.499	4.112
A0A0B4J1R6	Transketolase OS=Homo sapiens OX=9606 GN=TKT PE=1 SV=1	7.053	10	4	5	4	457	49.9	7.91	1.474	0.578	10.996
O43747	AP-1 complex subunit gamma-1 OS=Homo sapiens OX=9606 GN=AP1G1 PE=1 SV=5	6.991	4	2	3	2	822	91.3	6.8	3.181	0.782	0.181
P23229	Integrin alpha-6 OS=Homo sapiens OX=9606 GN=ITGA6 PE=1 SV=5	6.902	2	2	4	2	1130	126.5	6.61	6.129	1.021	6.005
D6RER5	Septin-11 OS=Homo sapiens OX=9606 GN=SEPT11 PE=1 SV=1	6.89	7	4	6	2	432	49.8	6.68	8.606	1.962	2.621
O15145	Actin-related protein 2/3 complex subunit 3 OS=Homo sapiens OX=9606 GN=ARPC3 PE=1 SV=3	6.858	10	2	5	2	178	20.5	8.59	4.137	12.943	0.323
Q15149	Plectin OS=Homo sapiens OX=9606 GN=PLEC PE=1 SV=3	6.676	1	7	9	7	4684	531.5	5.96	1.213	1.978	0.221
P13224	Platelet glycoprotein Ib beta chain OS=Homo sapiens OX=9606 GN=GP1BB PE=1 SV=1	6.615	11	2	3	2	206	21.7	9.31	0.859	0.889	0.682
A8MX94	Glutathione S-transferase P OS=Homo sapiens OX=9606 GN=GSTP1 PE=1 SV=1	6.442	11	2	2	2	174	19.5	5.97	0.587	0.345	1.698
P02663	SWISS-PROT:P02663 Alpha-S2-casein [Contains: Casocidin-1 - Bos taurus (Bovine).	6.412	10	3	5	3	207	24.3	8.27	0.215	0.85	3.698
P51149	Ras-related protein Rab-7a OS=Homo sapiens OX=9606 GN=RAB7A PE=1 SV=1	6.282	9	2	2	2	207	23.5	6.7	2.022	2.735	0.739
P05556	Integrin beta-1 OS=Homo sapiens OX=9606 GN=ITGB1 PE=1 SV=2	6.237	3	3	3	3	798	88.4	5.39	2.843	2.177	1.306
Q9Y251	Heparanase OS=Homo sapiens OX=9606 GN=HPSE PE=1 SV=2	6.15	4	2	2	2	543	61.1	9.28	100	100	2.882
Q08722	Leukocyte surface antigen CD47 OS=Homo sapiens OX=9606 GN=CD47 PE=1 SV=1	6.035	6	2	2	2	323	35.2	7.21	12.155	0.737	6.422
O00139	Kinesin-like protein KIF2A OS=Homo sapiens OX=9606 GN=KIF2A PE=1 SV=3	6.009	5	3	3	3	706	79.9	6.68	21.765	1.298	8.41
P00491	Purine nucleoside phosphorylase OS=Homo sapiens OX=9606 GN=PNP PE=1 SV=2	6	9	2	2	2	289	32.1	6.95	10.597	1.994	5.315
Q9BX10	GTP-binding protein 2 OS=Homo sapiens OX=9606 GN=GTPBP2 PE=1 SV=1	5.974	4	2	2	2	602	65.7	8.05	1.857	1.906	1.888
P17858	ATP-dependent 6-phosphofructokinase, liver type OS=Homo sapiens OX=9606 GN=PFKL PE=1 SV=6	5.946	3	3	4	2	780	85	7.5	4.786	3.387	1.413
Q14019	Coactosin-like protein OS=Homo sapiens OX=9606 GN=COTL1 PE=1 SV=3	5.935	25	4	8	4	142	15.9	5.67	4.77	1.471	2.116
P53396	ATP-citrate synthase OS=Homo sapiens OX=9606 GN=ACLY PE=1 SV=3	5.934	2	3	3	3	1101	120.8	7.33	4.303	2.654	2.44
Q6XQN6	Nicotinate phosphoribosyltransferase OS=Homo sapiens OX=9606 GN=NAPRT PE=1 SV=2	5.91	6	3	4	3	538	57.5	5.68	1.696	0.85	1.996
P07384	Calpain-1 catalytic subunit OS=Homo sapiens OX=9606 GN=CAPN1 PE=1 SV=1	5.821	4	3	7	3	714	81.8	5.67	9.132	1.031	11.003
Q13011	Delta(3,5)-Delta(2,4)-dienoyl-CoA isomerase, mitochondrial OS=Homo sapiens OX=9606 GN=ECH1 PE=1 SV=2	5.817	5	2	3	2	328	35.8	8	5.543	11.445	0.484
E9PNJ4	Stromal interaction molecule 1 OS=Homo sapiens OX=9606 GN=STIM1 PE=1 SV=1	5.768	5	3	14	3	512	57.6	8.31	0.409	0.57	0.783
P42574	Caspase-3 OS=Homo sapiens OX=9606 GN=CASP3 PE=1 SV=2	5.713	6	2	2	2	277	31.6	6.54	11.908	1.65	7.219
B7Z4L4	Dolichyl-diphosphooligosaccharide--protein glycosyltransferase subunit 1 OS=Homo sapiens OX=9606 GN=RPN1 PE=1 SV=1	5.697	6	3	3	3	435	49.9	6.55	1.536	39.867	0.34
H0YGX7	Rho GDP-dissociation inhibitor 2 (Fragment) OS=Homo sapiens OX=9606 GN=ARHGDIB PE=1 SV=1	5.593	14	4	5	4	195	22.4	5.2	6.177	1.147	7.296
P61163	Alpha-centractin OS=Homo sapiens OX=9606 GN=ACTR1A PE=1 SV=1	5.477	4	3	3	2	376	42.6	6.64	6.464	3.241	1.555
K7EM16	Vasodilator-stimulated phosphoprotein (Fragment) OS=Homo sapiens OX=9606 GN=VASP PE=1 SV=1	5.398	11	2	3	2	183	20.1	7.94	2.16	6.855	0.315
P49588	Alanine--tRNA ligase, cytoplasmic OS=Homo sapiens OX=9606 GN=AARS PE=1 SV=2	5.338	2	2	2	2	968	106.7	5.53	82.578	1.988	41.533
Q14644	Ras GTPase-activating protein 3 OS=Homo sapiens OX=9606 GN=RASA3 PE=1 SV=3	5.315	2	2	2	2	834	95.6	7.15	47.786	3.142	15.207
P02647	Apolipoprotein A-I OS=Homo sapiens OX=9606 GN=APOA1 PE=1 SV=1	5.289	9	2	2	2	267	30.8	5.76	0.503	0.511	0.591
P27824	Calnexin OS=Homo sapiens OX=9606 GN=CANX PE=1 SV=2	5.279	4	3	4	2	592	67.5	4.6	7.019	1.613	4.353
A0A1B0GU58	Propionyl-CoA carboxylase alpha chain, mitochondrial (Fragment) OS=Homo sapiens OX=9606 GN=PCCA PE=1 SV=1	5.145	3	2	2	2	615	67.3	6.8	100	100	4.096
A0A087WZM5	Peptidylprolyl isomerase OS=Homo sapiens OX=9606 GN=FKBP1A PE=1 SV=1	5.124	21	3	4	3	129	14.9	9.52	0.556	0.424	1.761
O75558	Syntaxin-11 OS=Homo sapiens OX=9606 GN=STX11 PE=1 SV=1	5.114	6	2	2	2	287	33.2	6.55	6.214	9.23	2.216
Q5T123	SH3 domain-binding glutamic acid-rich-like protein 3 OS=Homo sapiens OX=9606 GN=SH3BGRL3 PE=1 SV=1	5.061	20	2	13	2	88	9.4	9.36	3.536	5.647	0.626
P13667	Protein disulfide-isomerase A4 OS=Homo sapiens OX=9606 GN=PDIA4 PE=1 SV=2	5.057	3	2	2	2	645	72.9	5.07	9.428	1.169	8.063
P30273	High affinity immunoglobulin epsilon receptor subunit gamma OS=Homo sapiens OX=9606 GN=FCER1G PE=1 SV=1	5.045	22	2	2	2	86	9.7	7.12	10.068	0.797	16.729
Q70J99	Protein unc-13 homolog D OS=Homo sapiens OX=9606 GN=UNC13D PE=1 SV=1	5.033	2	2	2	2	1090	123.2	6.65	6.977	0.934	1.276
Q9HAV0	Guanine nucleotide-binding protein subunit beta-4 OS=Homo sapiens OX=9606 GN=GNB4 PE=1 SV=3	5.007	5	2	6	2	340	37.5	6	3.809	1.877	2.029
Q53F23	HCG14925, isoform CRA_a (Fragment) OS=Homo sapiens OX=9606 GN=TBXAS1 PE=1 SV=1	4.914	3	2	2	2	534	60.6	7.62	0.454	0.565	0.803
P29144	Tripeptidyl-peptidase 2 OS=Homo sapiens OX=9606 GN=TPP2 PE=1 SV=4	4.914	1	2	2	2	1249	138.3	6.32	11.489	1.109	5.931
Q9H939	Proline-serine-threonine phosphatase-interacting protein 2 OS=Homo sapiens OX=9606 GN=PSTPIP2 PE=1 SV=4	4.892	7	3	3	3	334	38.8	8.48	16.271	1.753	11.93
P30048	Thioredoxin-dependent peroxide reductase, mitochondrial OS=Homo sapiens OX=9606 GN=PRDX3 PE=1 SV=3	4.889	7	2	2	2	256	27.7	7.78	3.618	1.894	1.91
E9PEX6	Dihydrolipoyl dehydrogenase OS=Homo sapiens OX=9606 GN=DLD PE=1 SV=1	4.506	4	2	2	2	486	51.8	7.96	6.339	1.11	5.709
Q15404	Ras suppressor protein 1 OS=Homo sapiens OX=9606 GN=RSU1 PE=1 SV=3	4.337	5	3	7	3	277	31.5	8.65	2.009	1.295	3.35
P22314	Ubiquitin-like modifier-activating enzyme 1 OS=Homo sapiens OX=9606 GN=UBA1 PE=1 SV=3	4.13	2	3	4	3	1058	117.8	5.76	1.707	8.144	0.261
P60842	Eukaryotic initiation factor 4A-I OS=Homo sapiens OX=9606 GN=EIF4A1 PE=1 SV=1	4.06	10	3	3	3	406	46.1	5.48	1.479	0.817	2.283
P11216	Glycogen phosphorylase, brain form OS=Homo sapiens OX=9606 GN=PYGB PE=1 SV=5	3.992	2	2	2	2	843	96.6	6.86	6.806	17.636	0.386
P10720	Platelet factor 4 variant OS=Homo sapiens OX=9606 GN=PF4V1 PE=1 SV=1	3.981	16	2	5	2	104	11.5	9.1	0.874	0.601	1.455
A0A087WVN4	Farnesyl pyrophosphate synthase (Fragment) OS=Homo sapiens OX=9606 GN=FDPS PE=1 SV=1	3.956	5	2	3	2	274	31.8	7.28	6.376	1.353	4.711
O75116	Rho-associated protein kinase 2 OS=Homo sapiens OX=9606 GN=ROCK2 PE=1 SV=4	3.947	1	2	3	2	1388	160.8	6.02	1.165	3.709	0.314
P26447	Protein S100-A4 OS=Homo sapiens OX=9606 GN=S100A4 PE=1 SV=1	3.933	16	2	3	2	101	11.7	6.11	0.841	1.709	0.492
E9PKU7	Neutral alpha-glucosidase AB OS=Homo sapiens OX=9606 GN=GANAB PE=1 SV=1	3.875	2	2	2	2	852	96.5	5.94	0.465	0.809	0.377
K7EK35	Signal transducer and activator of transcription OS=Homo sapiens OX=9606 GN=STAT5A PE=1 SV=1	3.831	2	2	3	2	763	87.3	6.55	1.822	1.007	1.809
P26641	Elongation factor 1-gamma OS=Homo sapiens OX=9606 GN=EEF1G PE=1 SV=3	3.806	4	2	2	2	437	50.1	6.67	25.578	1.257	20.355
Q92619	Rho GTPase-activating protein 45 OS=Homo sapiens OX=9606 GN=ARHGAP45 PE=1 SV=2	3.804	1	2	2	2	1136	124.5	6.1	85.853	2.164	39.674
P11766	Alcohol dehydrogenase class-3 OS=Homo sapiens OX=9606 GN=ADH5 PE=1 SV=4	3.764	4	2	2	2	374	39.7	7.49	10.058	1.403	9.316
Q06830	Peroxiredoxin-1 OS=Homo sapiens OX=9606 GN=PRDX1 PE=1 SV=1	3.632	8	2	2	2	199	22.1	8.13	100	100	10.174
K7EPF6	6-phosphogluconate dehydrogenase, decarboxylating (Fragment) OS=Homo sapiens OX=9606 GN=PGD PE=1 SV=1	3.549	6	2	2	2	256	27.9	6.79	1.804	7.93	1.413
F8WF69	Clathrin light chain OS=Homo sapiens OX=9606 GN=CLTA PE=1 SV=1	3.53	6	2	2	2	260	27.8	4.91	4.85	3.254	1.491
A0A087X1X5	Calponin (Fragment) OS=Homo sapiens OX=9606 GN=CNN2 PE=1 SV=1	3.529	8	2	3	2	191	20.9	8.87	8.791	3.632	2.42
Q3LXA3	Triokinase/FMN cyclase OS=Homo sapiens OX=9606 GN=TKFC PE=1 SV=2	3.361	3	2	2	2	575	58.9	7.49	3.362	7.438	0.452
H7C0V9	Amyloid-beta precursor protein (Fragment) OS=Homo sapiens OX=9606 GN=APP PE=1 SV=1	3.299	3	2	2	2	485	55.1	4.82	10.42	1.576	9.49
P30041	Peroxiredoxin-6 OS=Homo sapiens OX=9606 GN=PRDX6 PE=1 SV=3	3.243	6	2	3	2	224	25	6.38	100	100	0.282
Q5SYQ7	Retinal dehydrogenase 1 (Fragment) OS=Homo sapiens OX=9606 GN=ALDH1A1 PE=1 SV=1	3.228	15	2	3	2	203	22.6	6.04	0.325	0.625	0.521
E9PFP8	Poly(rC)-binding protein 3 OS=Homo sapiens OX=9606 GN=PCBP3 PE=1 SV=1	3.219	4	2	2	2	361	38.2	8.06	47.854	45.498	0.492
A0A1W2PS39	HLA class I histocompatibility antigen, A-3 alpha chain OS=Homo sapiens OX=9606 GN=HLA-A PE=1 SV=1	3.036	4	2	2	2	339	38.4	6.3	5.01	11.566	0.433
Q8TF42	Ubiquitin-associated and SH3 domain-containing protein B OS=Homo sapiens OX=9606 GN=UBASH3B PE=1 SV=2	3.028	2	2	4	2	649	72.6	6.93	2.511	1.997	1.257
E7ERF2	T-complex protein 1 subunit alpha OS=Homo sapiens OX=9606 GN=TCP1 PE=1 SV=1	3.012	6	3	4	3	433	46.9	5.59	0.348	0.471	2.053
P45880	Voltage-dependent anion-selective channel protein 2 OS=Homo sapiens OX=9606 GN=VDAC2 PE=1 SV=2	2.957	5	2	6	2	294	31.5	7.56	8.155	10.52	0.775
Q01813	ATP-dependent 6-phosphofructokinase, platelet type OS=Homo sapiens OX=9606 GN=PFKP PE=1 SV=2	2.92	3	3	4	2	784	85.5	7.55	9.447	1.285	7.351
Q14203	Dynactin subunit 1 OS=Homo sapiens OX=9606 GN=DCTN1 PE=1 SV=3	2.901	2	3	3	3	1278	141.6	5.81	6.069	2.687	0.716
P01137	Transforming growth factor beta-1 proprotein OS=Homo sapiens OX=9606 GN=TGFB1 PE=1 SV=2	2.876	4	2	2	2	390	44.3	8.53	100	100	16.88
A0A0A0MQU1	Inverted formin-2 (Fragment) OS=Homo sapiens OX=9606 GN=INF2 PE=1 SV=1	2.758	2	2	2	2	717	78.8	5.58	100	100	43.89
K7EKW9	Flotillin-2 (Fragment) OS=Homo sapiens OX=9606 GN=FLOT2 PE=1 SV=1	2.654	7	2	2	2	249	28	4.91	6.713	0.813	8.261
I3L397	Eukaryotic translation initiation factor 5A (Fragment) OS=Homo sapiens OX=9606 GN=EIF5A PE=1 SV=8	2.634	23	2	3	2	146	16	5	2.756	8.723	0.806
E5RGR0	Acyl-protein thioesterase 1 (Fragment) OS=Homo sapiens OX=9606 GN=LYPLA1 PE=1 SV=1	2.631	8	2	2	2	197	20.8	7.06	3.241	15.078	2.712
Q9UJC5	SH3 domain-binding glutamic acid-rich-like protein 2 OS=Homo sapiens OX=9606 GN=SH3BGRL2 PE=1 SV=2	2.305	7	2	3	2	107	12.3	6.71	1.518	0.867	1.75
O75477	Erlin-1 OS=Homo sapiens OX=9606 GN=ERLIN1 PE=1 SV=1	2.28	3	2	2	2	346	38.9	7.87	7.586	0.01	100
A0A3B3IU77	Guanine nucleotide-binding protein G(i) subunit alpha-1 OS=Homo sapiens OX=9606 GN=GNAI1 PE=4 SV=1	2.13	51	2	2	2	43	4.8	5.31	10.747	0.11	97.409

## Sheet: Donor C
Accession	Description	Sum PEP Score	Coverage [%]	# Peptides	# PSMs	# Unique Peptides	# AAs	MW [kDa]	calc. pI	Abundance Ratio: (SFNp) / (DMSO)	Abundance Ratio: (NCOp) / (DMSO)	Abundance Ratio: (SFNp) / (NCOp)
P08779	SWISS-PROT:P08779 Tax_Id=9606 Gene_Symbol=KRT16 Keratin, type I cytoskeletal 16	200.327	59	29	495	6	473	51.2	5.05	1.236	15.909	0.06
P02533	Keratin, type I cytoskeletal 14 OS=Homo sapiens OX=9606 GN=KRT14 PE=1 SV=4	190.004	60	27	482	9	472	51.5	5.16	0.37	8.88	0.07
P68032	Actin, alpha cardiac muscle 1 OS=Homo sapiens OX=9606 GN=ACTC1 PE=1 SV=1	160.193	40	18	1169	2	377	42	5.39	3.391	0.263	12.915
P02538	SWISS-PROT:P02538 Tax_Id=9606 Gene_Symbol=KRT6A Keratin, type II cytoskeletal 6A	115.022	36	24	199	2	564	60	8	1.343	22.754	0.055
J3KN67	Tropomyosin alpha-3 chain OS=Homo sapiens OX=9606 GN=TPM3 PE=1 SV=1	95.61	48	21	188	9	285	33.2	4.77	9.206	1.575	3.709
O43707	Alpha-actinin-4 OS=Homo sapiens OX=9606 GN=ACTN4 PE=1 SV=2	88.375	21	17	97	6	911	104.8	5.44	4.953	1.864	13.823
H7BZ94	Protein disulfide-isomerase OS=Homo sapiens OX=9606 GN=P4HB PE=1 SV=2	56.111	34	14	21	14	464	52.5	4.87	4.767	0.629	9.095
Q04917	14-3-3 protein eta OS=Homo sapiens OX=9606 GN=YWHAH PE=1 SV=4	54.447	42	13	71	8	246	28.2	4.84	10.134	1.313	6.158
H7BYY1	Tropomyosin 1 (Alpha), isoform CRA_m OS=Homo sapiens OX=9606 GN=TPM1 PE=1 SV=1	54.354	48	15	121	5	248	28.7	4.82	11.09	1.151	8.56
P31946	14-3-3 protein beta/alpha OS=Homo sapiens OX=9606 GN=YWHAB PE=1 SV=3	51.186	36	10	79	3	246	28.1	4.83	100	100	14.328
P61981	14-3-3 protein gamma OS=Homo sapiens OX=9606 GN=YWHAG PE=1 SV=2	47.364	38	11	78	5	247	28.3	4.89	8.286	2.148	4.28
Q14315	Filamin-C OS=Homo sapiens OX=9606 GN=FLNC PE=1 SV=3	46.577	4	14	216	3	2725	290.8	5.97	13.158	1	9.429
P50552	Vasodilator-stimulated phosphoprotein OS=Homo sapiens OX=9606 GN=VASP PE=1 SV=3	43.299	28	10	24	10	380	39.8	8.94	3.393	1.354	8.925
P14923	Junction plakoglobin OS=Homo sapiens OX=9606 GN=JUP PE=1 SV=3	42.372	17	12	22	11	745	81.7	6.14	0.313	8.081	0.071
P31146	Coronin-1A OS=Homo sapiens OX=9606 GN=CORO1A PE=1 SV=4	42.217	31	15	63	13	461	51	6.68	5.447	1.147	9.01
P36871	Phosphoglucomutase-1 OS=Homo sapiens OX=9606 GN=PGM1 PE=1 SV=3	41.359	20	11	18	11	562	61.4	6.76	10.392	1.752	8.465
P07900	Heat shock protein HSP 90-alpha OS=Homo sapiens OX=9606 GN=HSP90AA1 PE=1 SV=5	39.414	16	13	39	7	732	84.6	5.02	9.908	0.933	7.749
P30740	Leukocyte elastase inhibitor OS=Homo sapiens OX=9606 GN=SERPINB1 PE=1 SV=1	36.236	27	11	20	10	379	42.7	6.28	32.948	1.092	15.506
P50991	T-complex protein 1 subunit delta OS=Homo sapiens OX=9606 GN=CCT4 PE=1 SV=4	35.908	19	10	14	10	539	57.9	7.83	26.538	2.157	5.473
Q9NR31	GTP-binding protein SAR1a OS=Homo sapiens OX=9606 GN=SAR1A PE=1 SV=1	35.746	28	6	16	6	198	22.4	6.68	10.274	2.02	2.352
P35580	Myosin-10 OS=Homo sapiens OX=9606 GN=MYH10 PE=1 SV=3	33.927	6	15	74	2	1976	228.9	5.54	11.354	11.685	0.972
O15143	Actin-related protein 2/3 complex subunit 1B OS=Homo sapiens OX=9606 GN=ARPC1B PE=1 SV=3	33.863	24	9	48	8	372	40.9	8.35	5.557	0.788	12.931
P60953	Cell division control protein 42 homolog OS=Homo sapiens OX=9606 GN=CDC42 PE=1 SV=2	33.626	26	4	19	4	191	21.2	6.55	2.132	0.588	9.681
E7EUC7	UTP--glucose-1-phosphate uridylyltransferase OS=Homo sapiens OX=9606 GN=UGP2 PE=1 SV=1	33.252	14	6	7	6	517	57.8	8.13	6.851	0.307	10.948
Q15084	Protein disulfide-isomerase A6 OS=Homo sapiens OX=9606 GN=PDIA6 PE=1 SV=1	2.728	5	2	2	2	440	48.1	5.08	55.473	0.01	100
P16615	Sarcoplasmic/endoplasmic reticulum calcium ATPase 2 OS=Homo sapiens OX=9606 GN=ATP2A2 PE=1 SV=1	32.494	13	13	15	11	1042	114.7	5.34	13.278	1.323	3.814
P11216	Glycogen phosphorylase, brain form OS=Homo sapiens OX=9606 GN=PYGB PE=1 SV=5	32.351	13	10	13	9	843	96.6	6.86	3.67	0.613	8.1
A0A087WVQ6	Clathrin heavy chain OS=Homo sapiens OX=9606 GN=CLTC PE=1 SV=1	31.972	6	11	15	11	1679	191.9	5.69	13.089	1.246	6.426
A0A0G2JIW1	Heat shock 70 kDa protein 1B OS=Homo sapiens OX=9606 GN=HSPA1B PE=1 SV=1	31.605	20	12	40	9	642	70.1	5.66	11.685	1.653	10.354
P31150	Rab GDP dissociation inhibitor alpha OS=Homo sapiens OX=9606 GN=GDI1 PE=1 SV=2	30.864	11	4	6	2	447	50.6	5.14	8.374	1.181	7.091
H0YGX7	Rho GDP-dissociation inhibitor 2 (Fragment) OS=Homo sapiens OX=9606 GN=ARHGDIB PE=1 SV=1	28.95	35	6	19	5	195	22.4	5.2	6.225	0.834	13.089
O60610	Protein diaphanous homolog 1 OS=Homo sapiens OX=9606 GN=DIAPH1 PE=1 SV=2	28.317	11	15	21	15	1272	141.3	5.41	11.936	1.093	10.229
P29350	Tyrosine-protein phosphatase non-receptor type 6 OS=Homo sapiens OX=9606 GN=PTPN6 PE=1 SV=1	28.197	18	9	14	9	595	67.5	7.78	9.189	0.737	21.134
P40197	Platelet glycoprotein V OS=Homo sapiens OX=9606 GN=GP5 PE=1 SV=1	27.064	16	8	10	8	560	60.9	9.63	4.767	1.265	15.2
X6RFL8	Ras-related protein Rab-14 (Fragment) OS=Homo sapiens OX=9606 GN=RAB14 PE=1 SV=1	24.923	36	6	11	5	181	20.4	6.33	6.686	1.076	26.31
Q9Y6C2	EMILIN-1 OS=Homo sapiens OX=9606 GN=EMILIN1 PE=1 SV=3	24.683	9	10	13	10	1016	106.6	5.17	10.035	1.051	7.898
P78371	T-complex protein 1 subunit beta OS=Homo sapiens OX=9606 GN=CCT2 PE=1 SV=4	24.399	17	8	11	8	535	57.5	6.46	7.418	1.527	9.627
P04040	Catalase OS=Homo sapiens OX=9606 GN=CAT PE=1 SV=3	24.081	12	5	5	5	527	59.7	7.39	11.607	2.257	5.579
Q9NTJ5	Phosphatidylinositide phosphatase SAC1 OS=Homo sapiens OX=9606 GN=SACM1L PE=1 SV=2	21.975	11	7	12	7	587	66.9	7.12	17.447	1.253	6.777
P51659	Peroxisomal multifunctional enzyme type 2 OS=Homo sapiens OX=9606 GN=HSD17B4 PE=1 SV=3	19.098	8	6	8	6	736	79.6	8.84	3.772	2.205	13.084
Q14644	Ras GTPase-activating protein 3 OS=Homo sapiens OX=9606 GN=RASA3 PE=1 SV=3	19.085	7	6	6	6	834	95.6	7.15	11.192	2.423	6.464
P04632	Calpain small subunit 1 OS=Homo sapiens OX=9606 GN=CAPNS1 PE=1 SV=1	18.368	18	4	11	2	268	28.3	5.2	1.877	0.422	8.352
P50416	Carnitine O-palmitoyltransferase 1, liver isoform OS=Homo sapiens OX=9606 GN=CPT1A PE=1 SV=2	18.074	6	4	4	4	773	88.3	8.65	17.826	2.119	8.411
Q6IBS0	Twinfilin-2 OS=Homo sapiens OX=9606 GN=TWF2 PE=1 SV=2	17.341	13	4	4	3	349	39.5	6.84	4.419	1.651	8.265
P68036	Ubiquitin-conjugating enzyme E2 L3 OS=Homo sapiens OX=9606 GN=UBE2L3 PE=1 SV=1	16.981	21	3	4	3	154	17.9	8.51	12.033	0.511	23.531
Q6IME9	TREMBL:Q6IME9 Tax_Id=10090 Gene_Symbol=Krt72 Type-II keratin Kb35	16.923	9	6	28	2	520	56.7	7.4	0.01	1.692	0.01
P11413	Glucose-6-phosphate 1-dehydrogenase OS=Homo sapiens OX=9606 GN=G6PD PE=1 SV=4	16.533	9	5	7	5	515	59.2	6.84	6.948	0.605	12.006
H0YFD6	Trifunctional enzyme subunit alpha, mitochondrial OS=Homo sapiens OX=9606 GN=HADHA PE=1 SV=2	15.446	10	8	8	8	792	86.3	9.1	10.976	1.688	4.277
H0YL12	Electron transfer flavoprotein subunit alpha, mitochondrial (Fragment) OS=Homo sapiens OX=9606 GN=ETFA PE=1 SV=8	15.163	17	3	5	3	239	24.9	6.54	6.139	0.862	9.936
U3NG26	Tyrosine-protein kinase OS=Homo sapiens OX=9606 GN=BTK PE=1 SV=1	15.151	10	6	9	5	568	65.5	8.18	1.762	0.292	8.966
P04179	Superoxide dismutase [Mn], mitochondrial OS=Homo sapiens OX=9606 GN=SOD2 PE=1 SV=3	14.671	23	5	16	5	222	24.7	8.25	2.339	1.557	12.146
Q8TC12	Retinol dehydrogenase 11 OS=Homo sapiens OX=9606 GN=RDH11 PE=1 SV=2	14.509	13	4	7	4	318	35.4	8.82	8.255	1.578	2.526
Q14141	Septin-6 OS=Homo sapiens OX=9606 GN=SEPT6 PE=1 SV=4	14.475	12	5	22	4	434	49.7	6.67	24.967	1.32	2.663
P19086	Guanine nucleotide-binding protein G(z) subunit alpha OS=Homo sapiens OX=9606 GN=GNAZ PE=1 SV=3	14.321	14	6	9	4	355	40.9	7.61	35.953	1.711	3.983
O94919	Endonuclease domain-containing 1 protein OS=Homo sapiens OX=9606 GN=ENDOD1 PE=1 SV=2	14.281	6	3	4	3	500	55	5.71	19.156	3.631	5.276
P27797	Calreticulin OS=Homo sapiens OX=9606 GN=CALR PE=1 SV=1	14.124	12	5	10	5	417	48.1	4.44	8.233	1.764	11.031
P27824	Calnexin OS=Homo sapiens OX=9606 GN=CANX PE=1 SV=2	13.523	7	4	6	4	592	67.5	4.6	11.187	1.401	14.515
O43488	Aflatoxin B1 aldehyde reductase member 2 OS=Homo sapiens OX=9606 GN=AKR7A2 PE=1 SV=3	13.455	12	5	5	5	359	39.6	7.17	10.652	0.623	32.062
P61586	Transforming protein RhoA OS=Homo sapiens OX=9606 GN=RHOA PE=1 SV=1	12.98	26	4	17	4	193	21.8	6.1	8.739	1.529	5.715
E7EX44	Caldesmon OS=Homo sapiens OX=9606 GN=CALD1 PE=1 SV=1	12.826	8	6	14	6	557	64.1	7.02	42.649	0.522	19.829
P51572	B-cell receptor-associated protein 31 OS=Homo sapiens OX=9606 GN=BCAP31 PE=1 SV=3	12.688	24	6	7	6	246	28	8.44	100	100	7.616
P62491	Ras-related protein Rab-11A OS=Homo sapiens OX=9606 GN=RAB11A PE=1 SV=3	12.52	22	5	5	5	216	24.4	6.57	100	100	2.641
P22392	Nucleoside diphosphate kinase B OS=Homo sapiens OX=9606 GN=NME2 PE=1 SV=1	12.264	21	3	10	2	152	17.3	8.41	9.717	0.536	14.59
A0A1B0GU58	Propionyl-CoA carboxylase alpha chain, mitochondrial (Fragment) OS=Homo sapiens OX=9606 GN=PCCA PE=1 SV=1	12.252	6	4	7	4	615	67.3	6.8	8.837	1.177	6.466
M0R261	6-phosphogluconolactonase (Fragment) OS=Homo sapiens OX=9606 GN=PGLS PE=1 SV=1	12.237	18	2	2	2	216	23	5.86	10.36	3.654	2.835
Q9H939	Proline-serine-threonine phosphatase-interacting protein 2 OS=Homo sapiens OX=9606 GN=PSTPIP2 PE=1 SV=4	12.198	10	4	10	4	334	38.8	8.48	4.415	0.9	11.048
P30153	Serine/threonine-protein phosphatase 2A 65 kDa regulatory subunit A alpha isoform OS=Homo sapiens OX=9606 GN=PPP2R1A PE=1 SV=4	12.13	8	5	5	5	589	65.3	5.11	6.181	0.834	12.234
P49588	Alanine--tRNA ligase, cytoplasmic OS=Homo sapiens OX=9606 GN=AARS PE=1 SV=2	12.098	3	3	3	3	968	106.7	5.53	15.87	14.02	1.132
H0Y2Y8	Zyxin (Fragment) OS=Homo sapiens OX=9606 GN=ZYX PE=1 SV=1	11.922	9	4	4	4	540	57.6	6.87	11.834	1.112	10.644
Q08554	Desmocollin-1 OS=Homo sapiens OX=9606 GN=DSC1 PE=1 SV=2	11.911	4	3	4	3	894	99.9	5.43	100	100	0.064
P35914	Hydroxymethylglutaryl-CoA lyase, mitochondrial OS=Homo sapiens OX=9606 GN=HMGCL PE=1 SV=2	11.866	11	4	4	4	325	34.3	8.54	100	100	16.584
O15511	Actin-related protein 2/3 complex subunit 5 OS=Homo sapiens OX=9606 GN=ARPC5 PE=1 SV=3	11.773	25	4	11	4	151	16.3	5.67	2.074	1.487	8.222
P07948	Tyrosine-protein kinase Lyn OS=Homo sapiens OX=9606 GN=LYN PE=1 SV=3	11.729	8	5	8	2	512	58.5	7.11	100	100	2.69
O15117	FYN-binding protein 1 OS=Homo sapiens OX=9606 GN=FYB1 PE=1 SV=2	11.662	5	5	7	5	783	85.3	6.48	4.924	0.907	9.879
Q00325	Phosphate carrier protein, mitochondrial OS=Homo sapiens OX=9606 GN=SLC25A3 PE=1 SV=2	11.623	12	5	20	5	362	40.1	9.38	21.036	1.724	12.204
P38646	Stress-70 protein, mitochondrial OS=Homo sapiens OX=9606 GN=HSPA9 PE=1 SV=2	11.467	4	3	7	2	679	73.6	6.16	14.311	0.974	14.698
P08670	Vimentin OS=Homo sapiens OX=9606 GN=VIM PE=1 SV=4	11.319	8	4	15	2	466	53.6	5.12	100	100	3.178
P01137	Transforming growth factor beta-1 proprotein OS=Homo sapiens OX=9606 GN=TGFB1 PE=1 SV=2	11.221	12	4	10	4	390	44.3	8.53	3.215	1.197	8.477
P61225	Ras-related protein Rap-2b OS=Homo sapiens OX=9606 GN=RAP2B PE=1 SV=1	11.119	21	2	2	2	183	20.5	4.81	3.558	0.45	8.841
P18669	Phosphoglycerate mutase 1 OS=Homo sapiens OX=9606 GN=PGAM1 PE=1 SV=2	11.079	9	3	4	3	254	28.8	7.18	100	100	5.732
Q9NZ08	Endoplasmic reticulum aminopeptidase 1 OS=Homo sapiens OX=9606 GN=ERAP1 PE=1 SV=3	10.975	4	4	4	3	941	107.2	6.46	100	100	20.121
P10909	Clusterin OS=Homo sapiens OX=9606 GN=CLU PE=1 SV=1	10.788	6	3	5	3	449	52.5	6.27	11.606	1.224	10.419
P35813	Protein phosphatase 1A OS=Homo sapiens OX=9606 GN=PPM1A PE=1 SV=1	10.614	9	3	3	3	382	42.4	5.36	100	100	36.227
P04843	Dolichyl-diphosphooligosaccharide--protein glycosyltransferase subunit 1 OS=Homo sapiens OX=9606 GN=RPN1 PE=1 SV=1	10.57	8	5	5	5	607	68.5	6.38	4.742	0.01	100
O75390	Citrate synthase, mitochondrial OS=Homo sapiens OX=9606 GN=CS PE=1 SV=2	10.488	8	4	7	3	466	51.7	8.32	3.79	1.408	12.078
P23229	Integrin alpha-6 OS=Homo sapiens OX=9606 GN=ITGA6 PE=1 SV=5	10.419	4	4	7	4	1130	126.5	6.61	5.291	1.275	10.589
Q8IUI8	Cytokine receptor-like factor 3 OS=Homo sapiens OX=9606 GN=CRLF3 PE=1 SV=2	10.416	7	3	3	3	442	49.7	5.14	5.977	0.431	13.883
P14868	Aspartate--tRNA ligase, cytoplasmic OS=Homo sapiens OX=9606 GN=DARS PE=1 SV=2	10.322	13	8	10	5	501	57.1	6.55	21.987	1.132	25.839
P43304	Glycerol-3-phosphate dehydrogenase, mitochondrial OS=Homo sapiens OX=9606 GN=GPD2 PE=1 SV=3	10.215	6	3	3	3	727	80.8	7.69	100	100	34.953
P35232	Prohibitin OS=Homo sapiens OX=9606 GN=PHB PE=1 SV=1	10.061	17	5	5	5	272	29.8	5.76	47.428	7.892	8.044
Q70J99	Protein unc-13 homolog D OS=Homo sapiens OX=9606 GN=UNC13D PE=1 SV=1	10.061	5	5	6	5	1090	123.2	6.65	3.946	0.377	10.478
P10599	Thioredoxin OS=Homo sapiens OX=9606 GN=TXN PE=1 SV=3	9.947	21	2	3	2	105	11.7	4.92	8.558	3.926	2.18
P45974	Ubiquitin carboxyl-terminal hydrolase 5 OS=Homo sapiens OX=9606 GN=USP5 PE=1 SV=2	9.884	3	2	2	2	858	95.7	5.03	9.999	1.199	3.705
S4R468	Calcium uniporter protein, mitochondrial (Fragment) OS=Homo sapiens OX=9606 GN=MCU PE=1 SV=1	9.388	16	2	2	2	167	19	8.47	3.937	0.01	100
P00505	Aspartate aminotransferase, mitochondrial OS=Homo sapiens OX=9606 GN=GOT2 PE=1 SV=3	9.092	4	2	2	2	430	47.5	9.01	100	100	3.783
G3V114	Docking protein 2 OS=Homo sapiens OX=9606 GN=DOK2 PE=1 SV=1	8.806	26	3	3	3	123	13.6	8.78	100	100	26.136
P61956	Small ubiquitin-related modifier 2 OS=Homo sapiens OX=9606 GN=SUMO2 PE=1 SV=3	8.668	23	2	2	2	95	10.9	5.5	100	100	1.182
Q9HAV0	Guanine nucleotide-binding protein subunit beta-4 OS=Homo sapiens OX=9606 GN=GNB4 PE=1 SV=3	8.556	6	2	18	2	340	37.5	6	12.544	3.367	19.294
P30048	Thioredoxin-dependent peroxide reductase, mitochondrial OS=Homo sapiens OX=9606 GN=PRDX3 PE=1 SV=3	8.331	11	3	8	3	256	27.7	7.78	9.18	1.916	7.47
P13796	Plastin-2 OS=Homo sapiens OX=9606 GN=LCP1 PE=1 SV=6	8.249	8	4	4	4	627	70.2	5.43	6.266	1.494	14.545
P51148	Ras-related protein Rab-5C OS=Homo sapiens OX=9606 GN=RAB5C PE=1 SV=2	8.2	15	3	3	3	216	23.5	8.41	14.608	1.143	16.373
E9PEX6	Dihydrolipoyl dehydrogenase OS=Homo sapiens OX=9606 GN=DLD PE=1 SV=1	8.151	8	4	5	4	486	51.8	7.96	10.229	0.854	18.037
A0A0U1RR22	Protein kinase C and casein kinase substrate in neurons protein 2 (Fragment) OS=Homo sapiens OX=9606 GN=PACSIN2 PE=1 SV=1	7.942	6	3	4	3	451	51.8	5.34	19.932	4.711	8.745
P52565	Rho GDP-dissociation inhibitor 1 OS=Homo sapiens OX=9606 GN=ARHGDIA PE=1 SV=3	7.937	11	2	3	2	204	23.2	5.11	14.536	2.215	6.562
Q99426	Tubulin-folding cofactor B OS=Homo sapiens OX=9606 GN=TBCB PE=1 SV=2	7.924	11	3	3	3	244	27.3	5.15	100	100	2.817
O75563	Src kinase-associated phosphoprotein 2 OS=Homo sapiens OX=9606 GN=SKAP2 PE=1 SV=1	7.79	10	2	4	2	359	41.2	4.69	100	100	100
Q8WUM4	Programmed cell death 6-interacting protein OS=Homo sapiens OX=9606 GN=PDCD6IP PE=1 SV=1	7.691	4	4	4	4	868	96	6.52	10.08	2.644	3.813
Q7L576	Cytoplasmic FMR1-interacting protein 1 OS=Homo sapiens OX=9606 GN=CYFIP1 PE=1 SV=1	7.609	2	3	3	3	1253	145.1	6.9	13.234	1.553	13.077
Q9Y2A7	Nck-associated protein 1 OS=Homo sapiens OX=9606 GN=NCKAP1 PE=1 SV=1	7.576	2	2	2	2	1128	128.7	6.62	100	100	5.168
P16284	Platelet endothelial cell adhesion molecule OS=Homo sapiens OX=9606 GN=PECAM1 PE=1 SV=2	7.54	4	4	4	4	738	82.5	6.99	33.235	7.834	3.989
P28072	Proteasome subunit beta type-6 OS=Homo sapiens OX=9606 GN=PSMB6 PE=1 SV=4	7.508	9	2	2	2	239	25.3	4.92	10.306	4.418	2.333
P50148	Guanine nucleotide-binding protein G(q) subunit alpha OS=Homo sapiens OX=9606 GN=GNAQ PE=1 SV=4	7.439	7	4	6	3	359	42.1	5.68	100	4.233	17.052
B1AH49	3-mercaptopyruvate sulfurtransferase OS=Homo sapiens OX=9606 GN=MPST PE=1 SV=1	7.394	11	3	3	3	224	25	7.65	18.729	0.971	5.091
E9PK47	Alpha-1,4 glucan phosphorylase OS=Homo sapiens OX=9606 GN=PYGL PE=1 SV=1	7.176	6	6	6	5	819	94	7.31	16.593	1.683	3.541
P50990	T-complex protein 1 subunit theta OS=Homo sapiens OX=9606 GN=CCT8 PE=1 SV=4	6.861	4	2	2	2	548	59.6	5.6	10.805	0.01	100
Q9H4M9	EH domain-containing protein 1 OS=Homo sapiens OX=9606 GN=EHD1 PE=1 SV=2	6.756	7	5	6	3	534	60.6	6.83	3.7	0.875	10.905
A8MZI4	Ras-related protein Rab-37 OS=Homo sapiens OX=9606 GN=RAB37 PE=1 SV=1	6.741	24	4	6	3	191	21.7	7.4	8.462	1.344	6.011
P31948	Stress-induced-phosphoprotein 1 OS=Homo sapiens OX=9606 GN=STIP1 PE=1 SV=1	6.724	5	3	3	3	543	62.6	6.8	100	100	33.458
P05771	Protein kinase C beta type OS=Homo sapiens OX=9606 GN=PRKCB PE=1 SV=4	6.654	3	2	2	2	671	76.8	7.01	2.329	0.01	100
P48047	ATP synthase subunit O, mitochondrial OS=Homo sapiens OX=9606 GN=ATP5PO PE=1 SV=1	6.614	9	2	2	2	213	23.3	9.96	26.1	2.425	10.764
P28838	Cytosol aminopeptidase OS=Homo sapiens OX=9606 GN=LAP3 PE=1 SV=3	6.61	4	2	2	2	519	56.1	7.93	12.934	0.01	100
Q5T123	SH3 domain-binding glutamic acid-rich-like protein 3 OS=Homo sapiens OX=9606 GN=SH3BGRL3 PE=1 SV=1	6.59	20	2	20	2	88	9.4	9.36	18.457	3.223	4.407
O60234	Glia maturation factor gamma OS=Homo sapiens OX=9606 GN=GMFG PE=1 SV=1	6.453	13	2	3	2	142	16.8	5.26	31.821	3.965	8.026
H0Y8C6	Importin-5 (Fragment) OS=Homo sapiens OX=9606 GN=IPO5 PE=1 SV=1	6.441	3	2	2	2	1099	123.8	5.06	2.332	0.273	8.534
Q96C24	Synaptotagmin-like protein 4 OS=Homo sapiens OX=9606 GN=SYTL4 PE=1 SV=2	6.439	4	3	4	3	671	76	8.98	14.433	0.245	29.962
F5GXX5	Dolichyl-diphosphooligosaccharide--protein glycosyltransferase subunit DAD1 OS=Homo sapiens OX=9606 GN=DAD1 PE=1 SV=1	6.042	25	2	2	2	85	9.5	7.18	100	100	1.258
P10720	Platelet factor 4 variant OS=Homo sapiens OX=9606 GN=PF4V1 PE=1 SV=1	5.946	16	2	11	2	104	11.5	9.1	17.656	4.203	4.201
D6RFI1	Drebrin (Fragment) OS=Homo sapiens OX=9606 GN=DBN1 PE=1 SV=1	5.945	15	2	5	2	124	13.4	4.53	16.896	1.339	7.938
P14543	Nidogen-1 OS=Homo sapiens OX=9606 GN=NID1 PE=1 SV=3	5.899	2	3	3	3	1247	136.3	5.29	39.393	0.01	100
Q9Y6E0	Serine/threonine-protein kinase 24 OS=Homo sapiens OX=9606 GN=STK24 PE=1 SV=1	5.776	6	3	4	3	443	49.3	5.69	8.229	1.414	1.864
P05121	Plasminogen activator inhibitor 1 OS=Homo sapiens OX=9606 GN=SERPINE1 PE=1 SV=1	5.736	4	2	2	2	402	45	7.2	7.691	1.877	8.16
H7BXY5	Nexilin (Fragment) OS=Homo sapiens OX=9606 GN=NEXN PE=1 SV=1	5.275	6	4	5	4	576	68.9	5.06	14.702	6.366	4.017
Q9UQ80	Proliferation-associated protein 2G4 OS=Homo sapiens OX=9606 GN=PA2G4 PE=1 SV=3	5.192	5	2	2	2	394	43.8	6.55	7.637	0.01	100
Q16836	Hydroxyacyl-coenzyme A dehydrogenase, mitochondrial OS=Homo sapiens OX=9606 GN=HADH PE=1 SV=3	5.125	11	3	3	3	314	34.3	8.85	39.134	2.302	2.512
P00390	Glutathione reductase, mitochondrial OS=Homo sapiens OX=9606 GN=GSR PE=1 SV=2	5.125	4	2	2	2	522	56.2	8.5	8.526	1.425	5.981
P30086	Phosphatidylethanolamine-binding protein 1 OS=Homo sapiens OX=9606 GN=PEBP1 PE=1 SV=3	5.096	9	2	3	2	187	21	7.53	100	100	28.016
P47929	Galectin-7 OS=Homo sapiens OX=9606 GN=LGALS7 PE=1 SV=2	4.983	13	2	2	2	136	15.1	7.62	100	100	0.845
P61088	Ubiquitin-conjugating enzyme E2 N OS=Homo sapiens OX=9606 GN=UBE2N PE=1 SV=1	4.963	14	2	3	2	152	17.1	6.57	14.955	1.326	11.28
Q13098	COP9 signalosome complex subunit 1 OS=Homo sapiens OX=9606 GN=GPS1 PE=1 SV=4	4.866	4	2	2	2	491	55.5	6.74	100	100	10.383
P78356	Phosphatidylinositol 5-phosphate 4-kinase type-2 beta OS=Homo sapiens OX=9606 GN=PIP4K2B PE=1 SV=1	4.787	7	3	5	2	416	47.3	7.33	39.661	0.01	100
Q01469	Fatty acid-binding protein 5 OS=Homo sapiens OX=9606 GN=FABP5 PE=1 SV=3	4.579	12	2	10	2	135	15.2	7.01	0.37	16.196	0.023
E7EPA1	Phosphoribosyl pyrophosphate synthase-associated protein 2 (Fragment) OS=Homo sapiens OX=9606 GN=PRPSAP2 PE=1 SV=1	4.259	6	2	2	2	268	29.6	8.9	8.995	0.73	12.329
P63218	Guanine nucleotide-binding protein G(I)/G(S)/G(O) subunit gamma-5 OS=Homo sapiens OX=9606 GN=GNG5 PE=1 SV=3	4.227	24	2	2	2	68	7.3	9.85	48.547	0.558	36.493
P31323	cAMP-dependent protein kinase type II-beta regulatory subunit OS=Homo sapiens OX=9606 GN=PRKAR2B PE=1 SV=3	4.222	4	2	2	2	418	46.3	4.92	58.653	8.32	7.049
P49748	Very long-chain specific acyl-CoA dehydrogenase, mitochondrial OS=Homo sapiens OX=9606 GN=ACADVL PE=1 SV=1	4.202	3	2	2	2	655	70.3	8.75	40.333	39.983	2.479
Q9NQC3	Reticulon-4 OS=Homo sapiens OX=9606 GN=RTN4 PE=1 SV=2	3.972	2	3	5	3	1192	129.9	4.5	0.01	0.01	100
O43150	Arf-GAP with SH3 domain, ANK repeat and PH domain-containing protein 2 OS=Homo sapiens OX=9606 GN=ASAP2 PE=1 SV=3	3.92	5	3	5	3	1006	111.6	6.68	0.267	5.986	0.045
Q8NBF2	NHL repeat-containing protein 2 OS=Homo sapiens OX=9606 GN=NHLRC2 PE=1 SV=1	3.889	2	2	4	2	726	79.4	5.55	15.933	0.713	22.344
Q9NS28	Regulator of G-protein signaling 18 OS=Homo sapiens OX=9606 GN=RGS18 PE=1 SV=1	3.867	13	4	8	4	235	27.6	7.91	10.553	1.717	2.761
P06703	Protein S100-A6 OS=Homo sapiens OX=9606 GN=S100A6 PE=1 SV=1	3.835	17	2	2	2	90	10.2	5.48	14.681	3.914	3.751
O00139	Kinesin-like protein KIF2A OS=Homo sapiens OX=9606 GN=KIF2A PE=1 SV=3	3.735	2	2	2	2	706	79.9	6.68	16.381	0.98	15.29
O95834	Echinoderm microtubule-associated protein-like 2 OS=Homo sapiens OX=9606 GN=EML2 PE=1 SV=1	3.73	3	2	2	2	649	70.6	6.32	8.31	0.985	8.438
P0DOY2	Immunoglobulin lambda constant 2 OS=Homo sapiens OX=9606 GN=IGLC2 PE=1 SV=1	3.616	16	2	4	2	106	11.3	7.24	100	100	23.051
O14745	Na(+)/H(+) exchange regulatory cofactor NHE-RF1 OS=Homo sapiens OX=9606 GN=SLC9A3R1 PE=1 SV=4	3.611	5	2	2	2	358	38.8	5.77	16.339	1.231	13.275
P54920	Alpha-soluble NSF attachment protein OS=Homo sapiens OX=9606 GN=NAPA PE=1 SV=3	3.586	11	2	2	2	295	33.2	5.36	8.605	0.056	28.358
Q13045	Protein flightless-1 homolog OS=Homo sapiens OX=9606 GN=FLII PE=1 SV=2	3.541	2	3	4	3	1269	144.7	6.05	9.911	0.956	10.37
H7C4G6	Isovaleryl-CoA dehydrogenase, mitochondrial (Fragment) OS=Homo sapiens OX=9606 GN=IVD PE=1 SV=1	3.541	7	2	3	2	307	32.9	7.46	7.505	0.899	8.345
H0YJ73	Tandem C2 domains nuclear protein (Fragment) OS=Homo sapiens OX=9606 GN=TC2N PE=1 SV=1	3.5	12	3	3	3	242	27.9	9.48	2.628	0.562	8.034
Q9UN19	Dual adapter for phosphotyrosine and 3-phosphotyrosine and 3-phosphoinositide OS=Homo sapiens OX=9606 GN=DAPP1 PE=1 SV=1	3.292	6	2	3	2	280	32.2	7.8	4.165	0.563	18.045
P29144	Tripeptidyl-peptidase 2 OS=Homo sapiens OX=9606 GN=TPP2 PE=1 SV=4	3.287	1	2	2	2	1249	138.3	6.32	100	100	15.405
P51451	Tyrosine-protein kinase Blk OS=Homo sapiens OX=9606 GN=BLK PE=1 SV=3	3.138	5	3	3	2	505	57.7	7.87	0.01	0.728	0.01
A0A087WXS7	ATPase ASNA1 OS=Homo sapiens OX=9606 GN=ASNA1 PE=1 SV=1	2.988	5	2	2	2	331	37.1	5.14	3.574	0.01	100
J3KQ18	D-dopachrome decarboxylase OS=Homo sapiens OX=9606 GN=DDT PE=1 SV=1	2.961	12	2	7	2	132	14.2	7.3	100	100	0.727
K7EKQ2	Hsp90 co-chaperone Cdc37 (Fragment) OS=Homo sapiens OX=9606 GN=CDC37 PE=1 SV=1	2.877	5	2	2	2	353	41.6	6.64	15.741	2.019	7.454
O15400	Syntaxin-7 OS=Homo sapiens OX=9606 GN=STX7 PE=1 SV=4	2.719	6	2	2	2	261	29.8	5.55	100	100	34.749
G3V180	Dipeptidyl peptidase 3 OS=Homo sapiens OX=9606 GN=DPP3 PE=1 SV=1	2.655	3	3	3	3	757	84.3	5.03	36.196	1.895	19.096
Q03252	Lamin-B2 OS=Homo sapiens OX=9606 GN=LMNB2 PE=1 SV=4	2.628	3	2	3	2	620	69.9	5.59	1.423	11.746	0.121
Q16584	Mitogen-activated protein kinase kinase kinase 11 OS=Homo sapiens OX=9606 GN=MAP3K11 PE=1 SV=1	2.495	3	2	3	2	847	92.6	8.12	100	100	5.999
F2Z2I8	Stomatin-like protein 2, mitochondrial OS=Homo sapiens OX=9606 GN=STOML2 PE=1 SV=1	2.417	19	2	2	2	101	10.6	9.19	27.114	0.457	6.984
Q2TAC2	Coiled-coil domain-containing protein 57 OS=Homo sapiens OX=9606 GN=CCDC57 PE=1 SV=2	2.326	5	5	14	3	916	103.1	6.55	9.381	0.945	1.168
H0YKD0	Isocitrate dehydrogenase [NAD] subunit alpha, mitochondrial (Fragment) OS=Homo sapiens OX=9606 GN=IDH3A PE=1 SV=1	2.285	22	2	2	2	109	12.1	8.12	12.258	0.42	32.52
A0A0B4J259	Lysozyme OS=Homo sapiens OX=9606 GN=LYZ PE=1 SV=1	2.243	11	2	2	2	137	15.3	8.69	9.419	1.214	7.756
A0A0G2JLV0	Antigen peptide transporter 2 OS=Homo sapiens OX=9606 GN=TAP2 PE=1 SV=1	2.238	2	2	2	2	702	77.6	7.85	7.018	0.858	8.174
P49792	E3 SUMO-protein ligase RanBP2 OS=Homo sapiens OX=9606 GN=RANBP2 PE=1 SV=2	2.096	2	4	23	3	3224	358	6.2	4.58	0.01	100
P13489	Ribonuclease inhibitor OS=Homo sapiens OX=9606 GN=RNH1 PE=1 SV=2	2.085	5	3	4	3	461	49.9	4.82	11.019	2.934	2.621

## Sheet: Kinetic study
Accession	Description	Sum PEP Score	Coverage [%]	# Peptides	# PSMs	# Unique Peptides	# AAs	MW [kDa]	calc. pI	Abundances (Grouped): 1hr	Abundances (Grouped): 2hr	Abundances (Grouped): 30min	Abundances (Grouped): DMSO
P27824	Calnexin OS=Homo sapiens OX=9606 GN=CANX PE=1 SV=2	2.565	6	3	5	3	592	67.5	4.6	24	364.2	11.8
Q15084	Protein disulfide-isomerase A6 OS=Homo sapiens OX=9606 GN=PDIA6 PE=1 SV=1	3.54	12	4	6	4	440	48.1	5.08	68.6	304.7	26.7
P50995	Annexin A11 OS=Homo sapiens OX=9606 GN=ANXA11 PE=1 SV=1	2.84	6	3	4	3	505	54.4	7.65	52.7	301.2	46.1
P50991	T-complex protein 1 subunit delta OS=Homo sapiens OX=9606 GN=CCT4 PE=1 SV=4	2.665	12	4	4	4	539	57.9	7.83	68.7	274.7	34.5	22
P31146	Coronin-1A OS=Homo sapiens OX=9606 GN=CORO1A PE=1 SV=4	6.148	7	4	7	4	461	51	6.68	63.6	287.2	45.6	3.5
P27797	Calreticulin OS=Homo sapiens OX=9606 GN=CALR PE=1 SV=1	7.947	11	4	8	4	417	48.1	4.44	56.2	289.2	47.7	6.8
P48735	Isocitrate dehydrogenase [NADP], mitochondrial OS=Homo sapiens OX=9606 GN=IDH2 PE=1 SV=2	6.207	9	4	7	4	452	50.9	8.69	74.6	265.6	48.8	11
P11413	Glucose-6-phosphate 1-dehydrogenase OS=Homo sapiens OX=9606 GN=G6PD PE=1 SV=4	8.253	12	5	8	5	515	59.2	6.84	63.1	284.2	52.7
Q15833	Syntaxin-binding protein 2 OS=Homo sapiens OX=9606 GN=STXBP2 PE=1 SV=2	4.267	7	3	4	3	593	66.4	6.55	54.3	291.4	54.3
H7BZ94	Protein disulfide-isomerase OS=Homo sapiens OX=9606 GN=P4HB PE=1 SV=2	5.057	17	5	6	5	464	52.5	4.87	105.8	78.6	109.2	106.4
O94919	Endonuclease domain-containing 1 protein OS=Homo sapiens OX=9606 GN=ENDOD1 PE=1 SV=2	10.379	15	7	15	7	500	55	5.71	46	288.6	54.1	11.2
Q13045	Protein flightless-1 homolog OS=Homo sapiens OX=9606 GN=FLII PE=1 SV=2	10.292	1	2	5	2	1269	144.7	6.05	3.2	317.2	77.6	2
P11216	Glycogen phosphorylase, brain form OS=Homo sapiens OX=9606 GN=PYGB PE=1 SV=5	47.693	9	7	18	5	843	96.6	6.86	0.3	329.5	68.9	1.3
Q9NZN3	EH domain-containing protein 3 OS=Homo sapiens OX=9606 GN=EHD3 PE=1 SV=2	8.987	12	6	11	3	535	60.8	6.57	69.2	241	60.5	29.3
P10909	Clusterin OS=Homo sapiens OX=9606 GN=CLU PE=1 SV=1	5.887	12	3	5	2	449	52.5	6.27	86	234.2	60.1	19.6
O00139	Kinesin-like protein KIF2A OS=Homo sapiens OX=9606 GN=KIF2A PE=1 SV=3	18.782	6	4	6	4	706	79.9	6.68	41.8	280.3	77.9
A0A0G2JIW1	Heat shock 70 kDa protein 1B OS=Homo sapiens OX=9606 GN=HSPA1B PE=1 SV=1	15.67	11	6	18	3	642	70.1	5.66	61.2	262.9	73.7	2.2
Q92619	Rho GTPase-activating protein 45 OS=Homo sapiens OX=9606 GN=ARHGAP45 PE=1 SV=2	6.413	1	2	5	2	1136	124.5	6.1	27.2	245.1	85.9	41.8
Q06830	Peroxiredoxin-1 OS=Homo sapiens OX=9606 GN=PRDX1 PE=1 SV=1	13.62	24	5	5	3	199	22.1	8.13	48.9	280.9	34.1	36.1
P00491	Purine nucleoside phosphorylase OS=Homo sapiens OX=9606 GN=PNP PE=1 SV=2	6.318	12	3	4	3	289	32.1	6.95	74.7	241.5	48	35.8
A0A087WWU8	Tropomyosin alpha-3 chain OS=Homo sapiens OX=9606 GN=TPM3 PE=1 SV=1	15.41	25	7	12	4	227	26.4	4.78	81.5	201.3	71	46.3
P60174	Triosephosphate isomerase OS=Homo sapiens OX=9606 GN=TPI1 PE=1 SV=3	4.162	9	2	2	2	286	30.8	5.92	87	185.4	71.1	56.6
A0A0C4DGZ8	Glycoprotein Ib (Platelet), alpha polypeptide OS=Homo sapiens OX=9606 GN=GP1BA PE=1 SV=1	10.624	10	6	14	6	626	68.9	6.68	34.2	340.8	24.1	0.9
B7Z4L4	Dolichyl-diphosphooligosaccharide--protein glycosyltransferase subunit 1 OS=Homo sapiens OX=9606 GN=RPN1 PE=1 SV=1	1.912	4	2	2	2	435	49.9	6.55	41.5	327.6	30.9
H7BXY5	Nexilin (Fragment) OS=Homo sapiens OX=9606 GN=NEXN PE=1 SV=1	3.539	6	3	6	3	576	68.9	5.06	38	327.7	32.8	1.4
C9JEU5	Fibrinogen gamma chain OS=Homo sapiens OX=9606 GN=FGG PE=1 SV=1	7.889	11	3	8	3	445	50.3	6.09	96.9	270.9	32.2
Q99832	T-complex protein 1 subunit eta OS=Homo sapiens OX=9606 GN=CCT7 PE=1 SV=2	1.832	4	2	2	2	543	59.3	7.65	73.3	273.4	53.2
P68366	Tubulin alpha-4A chain OS=Homo sapiens OX=9606 GN=TUBA4A PE=1 SV=1	56.855	44	14	57	4	448	49.9	5.06	81.4	256.9	54.8	6.9
P07384	Calpain-1 catalytic subunit OS=Homo sapiens OX=9606 GN=CAPN1 PE=1 SV=1	106.807	20	13	126	13	714	81.8	5.67	4.8	282.2	96.8	16.2
P11169	Solute carrier family 2, facilitated glucose transporter member 3 OS=Homo sapiens OX=9606 GN=SLC2A3 PE=1 SV=1	12.8	7	4	18	4	496	53.9	7.2	54.9	282.5	57	5.7
P31948	Stress-induced-phosphoprotein 1 OS=Homo sapiens OX=9606 GN=STIP1 PE=1 SV=1	2.635	7	4	6	4	543	62.6	6.8	61.1	218.7	92.6	27.5
P02675	Fibrinogen beta chain OS=Homo sapiens OX=9606 GN=FGB PE=1 SV=2	20.549	32	13	24	11	491	55.9	8.27	79.9	251.6	58	10.6
P07900	Heat shock protein HSP 90-alpha OS=Homo sapiens OX=9606 GN=HSP90AA1 PE=1 SV=5	102.141	18	13	63	7	732	84.6	5.02	0.1	247.2	131.2	21.5
F5H5D3	Tubulin alpha chain OS=Homo sapiens OX=9606 GN=TUBA1C PE=1 SV=1	66.505	45	16	62	6	519	57.7	5.07	67.5	273.1	51	8.4
Q01518	Adenylyl cyclase-associated protein 1 OS=Homo sapiens OX=9606 GN=CAP1 PE=1 SV=5	38.091	35	13	35	12	475	51.9	8.06	57.7	294.3	41.2	6.8
O95810	Caveolae-associated protein 2 OS=Homo sapiens OX=9606 GN=CAVIN2 PE=1 SV=3	11.779	23	7	18	7	425	47.1	5.21	85.2	245.2	64	5.6
Q9H4B7	Tubulin beta-1 chain OS=Homo sapiens OX=9606 GN=TUBB1 PE=1 SV=1	78.477	48	16	90	10	451	50.3	5.17	72.5	274.1	43.7	9.7
P31150	Rab GDP dissociation inhibitor alpha OS=Homo sapiens OX=9606 GN=GDI1 PE=1 SV=2	7.118	11	5	7	3	447	50.6	5.14	68.9	269.1	51.9	10.2
A0A0A0MTH3	Integrin-linked protein kinase OS=Homo sapiens OX=9606 GN=ILK PE=1 SV=1	18.355	22	11	34	11	483	54.6	7.97	75.6	267.1	46.1	11.2
P14618	Pyruvate kinase PKM OS=Homo sapiens OX=9606 GN=PKM PE=1 SV=4	77.856	47	23	80	21	531	57.9	7.84	64.6	267.3	56.8	11.2
P16671	Platelet glycoprotein 4 OS=Homo sapiens OX=9606 GN=CD36 PE=1 SV=2	17.838	15	8	21	7	472	53	7.96	55.6	290.4	39.5	14.6
P06733	Alpha-enolase OS=Homo sapiens OX=9606 GN=ENO1 PE=1 SV=2	44.389	42	14	43	12	434	47.1	7.39	60.5	264.9	59.5	15
P19367	Hexokinase-1 OS=Homo sapiens OX=9606 GN=HK1 PE=1 SV=3	59.5	11	11	35	11	917	102.4	6.8	5.5	206.5	127.6	60.4
P40197	Platelet glycoprotein V OS=Homo sapiens OX=9606 GN=GP5 PE=1 SV=1	7.621	7	5	11	5	560	60.9	9.63	83.4	217.5	53.7	45.4
P07948	Tyrosine-protein kinase Lyn OS=Homo sapiens OX=9606 GN=LYN PE=1 SV=3	3.071	10	4	5	3	512	58.5	7.11	126	128.6	64.4	81.1
P08670	Vimentin OS=Homo sapiens OX=9606 GN=VIM PE=1 SV=4	3.764	11	4	15	2	466	53.6	5.12	6.8	109.7	190.4	93.1
Q14141	Septin-6 OS=Homo sapiens OX=9606 GN=SEPT6 PE=1 SV=4	3.387	14	6	8	4	434	49.7	6.67	91.3	205.8	53.7	49.2
P04040	Catalase OS=Homo sapiens OX=9606 GN=CAT PE=1 SV=3	2.205	4	2	2	2	527	59.7	7.39	108.8	100.1	88.7	102.3
J3QR68	Haptoglobin (Fragment) OS=Homo sapiens OX=9606 GN=HP PE=1 SV=1	5.801	8	3	12	3	404	45	6.58	66.1	104.7	146.3	82.9
U3NG26	Tyrosine-protein kinase OS=Homo sapiens OX=9606 GN=BTK PE=1 SV=1	5.108	7	4	9	4	568	65.5	8.18	47.5	200.1	36.4	116
Q9Y490	Talin-1 OS=Homo sapiens OX=9606 GN=TLN1 PE=1 SV=3	1862.8	49	111	4330	111	2541	269.6	6.07	20.4	210.1	136.2	.
P21333	Filamin-A OS=Homo sapiens OX=9606 GN=FLNA PE=1 SV=4	1834.3	49	110	5419	3	2647	280.6	6.06	10	232.5	128.4	29.1
P05106	Integrin beta-3 OS=Homo sapiens OX=9606 GN=ITGB3 PE=1 SV=2	99.865	13	10	77	10	788	87	5.24	1.3	274.3	117	7.3
P08514	Integrin alpha-IIb OS=Homo sapiens OX=9606 GN=ITGA2B PE=1 SV=3	200.101	17	14	327	14	1039	113.3	5.38	12.1	273.8	75.3	38.9
P50416	Carnitine O-palmitoyltransferase 1, liver isoform OS=Homo sapiens OX=9606 GN=CPT1A PE=1 SV=2	15.005	4	3	3	3	773	88.3	8.65	4.9	230.4	158.4	6.2
P04275	von Willebrand factor OS=Homo sapiens OX=9606 GN=VWF PE=1 SV=4	212.254	10	24	154	24	2813	309.1	5.48	27	297.7	74.4	0.9
P00488	Coagulation factor XIII A chain OS=Homo sapiens OX=9606 GN=F13A1 PE=1 SV=4	329.946	28	22	409	22	732	83.2	6.09	4.7	273.5	87.2	34.5
P02671	Fibrinogen alpha chain OS=Homo sapiens OX=9606 GN=FGA PE=1 SV=2	199.592	24	18	363	18	866	94.9	6.01	3.2	283.1	104	9.7
P12814	Alpha-actinin-1 OS=Homo sapiens OX=9606 GN=ACTN1 PE=1 SV=2	631.135	53	42	1026	32	892	103	5.41	10.3	230.3	126.1	33.3
P07996	Thrombospondin-1 OS=Homo sapiens OX=9606 GN=THBS1 PE=1 SV=2	434.547	27	32	1155	32	1170	129.3	4.94	13.2	255.2	112.9	18.6
P08238	Heat shock protein HSP 90-beta OS=Homo sapiens OX=9606 GN=HSP90AB1 PE=1 SV=4	88.257	16	11	57	3	724	83.2	5.03	2	300.7	97.2
P35579	Myosin-9 OS=Homo sapiens OX=9606 GN=MYH9 PE=1 SV=4	1314.92	45	91	1676	91	1960	226.4	5.6	13.4	225.4	130.7	30.5
P15924	Desmoplakin OS=Homo sapiens OX=9606 GN=DSP PE=1 SV=3	39.662	2	6	19	6	2871	331.6	6.81	31.5	13.6	171.1	183.8
O75116	Rho-associated protein kinase 2 OS=Homo sapiens OX=9606 GN=ROCK2 PE=1 SV=4	30.782	4	6	8	6	1388	160.8	6.02	363.4	30.3	6.3
E9PLK3	Aminopeptidase OS=Homo sapiens OX=9606 GN=NPEPPS PE=1 SV=1	23.871	4	3	4	3	915	102.9	5.6	7.4	357.5	35.1
P18206	Vinculin OS=Homo sapiens OX=9606 GN=VCL PE=1 SV=4	974.366	58	60	2997	60	1134	123.7	5.66	21.7	215.4	116.7	46.2
Q15746	Myosin light chain kinase, smooth muscle OS=Homo sapiens OX=9606 GN=MYLK PE=1 SV=4	9.934	1	3	8	3	1914	210.6	6.15	24.2	252.1	123.8
K7ES11	(E3-independent) E2 ubiquitin-conjugating enzyme (Fragment) OS=Homo sapiens OX=9606 GN=UBE2O PE=1 SV=1	8.499	2	2	6	2	807	88.8	5.03	44	351	5.1
Q08554	Desmocollin-1 OS=Homo sapiens OX=9606 GN=DSC1 PE=1 SV=2	16.354	3	2	8	2	894	99.9	5.43	37	15.7	233	114.3
P31944	Caspase-14 OS=Homo sapiens OX=9606 GN=CASP14 PE=1 SV=2	43.468	37	10	28	10	242	27.7	5.58	21.5	319.5	24.4	34.7
P62937	Peptidyl-prolyl cis-trans isomerase A OS=Homo sapiens OX=9606 GN=PPIA PE=1 SV=2	9	22	3	3	3	165	18	7.81	128.2	141.2	96.8	33.7
A0A2R8Y7R2	Hemoglobin subunit beta OS=Homo sapiens OX=9606 GN=HBB PE=1 SV=1	8.775	46	4	5	4	111	12.2	6.05	65.2	213.5	50.4	70.8
E9PLD0	Ras-related protein Rab-1B OS=Homo sapiens OX=9606 GN=RAB1B PE=1 SV=1	8.53	25	3	3	2	169	18.5	5.72	132.9	137.4	114.2	15.4
O14950	Myosin regulatory light chain 12B OS=Homo sapiens OX=9606 GN=MYL12B PE=1 SV=2	8.455	28	4	4	4	172	19.8	4.84	147.5	204.7	47.8
P31949	Protein S100-A11 OS=Homo sapiens OX=9606 GN=S100A11 PE=1 SV=2	8.07	32	3	3	3	105	11.7	7.12	34.3	306.8	25.1	33.8
Q01469	Fatty acid-binding protein 5 OS=Homo sapiens OX=9606 GN=FABP5 PE=1 SV=3	7.87	21	4	10	4	135	15.2	7.01	21.1	339	15.5	24.4
P10599	Thioredoxin OS=Homo sapiens OX=9606 GN=TXN PE=1 SV=3	6.731	23	2	3	2	105	11.7	4.92	59.9	235.3	58	46.9
P69905	Hemoglobin subunit alpha OS=Homo sapiens OX=9606 GN=HBA1 PE=1 SV=2	6.546	22	2	2	2	142	15.2	8.68	52.1	186.1	57.8	104
P01040	Cystatin-A OS=Homo sapiens OX=9606 GN=CSTA PE=1 SV=1	6.319	53	3	6	3	98	11	5.5	119.3	88	114.8	77.9
A0A0B4J259	Lysozyme OS=Homo sapiens OX=9606 GN=LYZ PE=1 SV=1	6.055	15	2	3	2	137	15.3	8.69	134.5	13.3	51	201.2
J3KSD8	Bleomycin hydrolase (Fragment) OS=Homo sapiens OX=9606 GN=BLMH PE=1 SV=8	5.154	12	3	3	3	262	30.2	7.46	93.1	177.4	83.2	46.3
P01834	Immunoglobulin kappa constant OS=Homo sapiens OX=9606 GN=IGKC PE=1 SV=2	5.104	30	2	5	2	107	11.8	6.52	175.2	44.6	114.2	66
A0A087WV45	Transthyretin OS=Homo sapiens OX=9606 GN=TTR PE=1 SV=1	4.874	25	2	3	2	139	15.1	5.76	114.2	58	152.6	75.2
F5GXY2	L-lactate dehydrogenase A chain (Fragment) OS=Homo sapiens OX=9606 GN=LDHA PE=1 SV=8	4.737	17	3	6	3	156	17.2	8.72	112.9	149.3	87.6	50.3
P14174	Macrophage migration inhibitory factor OS=Homo sapiens OX=9606 GN=MIF PE=1 SV=4	4.468	18	2	4	2	115	12.5	7.88	78.1	265.4	56.5
P00558	Phosphoglycerate kinase 1 OS=Homo sapiens OX=9606 GN=PGK1 PE=1 SV=3	9.302	12	3	3	3	417	44.6	8.1	92	169	83.9	55.1
H0YF32	40S ribosomal protein S3 (Fragment) OS=Homo sapiens OX=9606 GN=RPS3 PE=1 SV=1	4.1	15	2	2	2	123	13.5	8	53.7	301.9	44.4
P81605	Dermcidin OS=Homo sapiens OX=9606 GN=DCD PE=1 SV=2	3.883	17	2	4	2	110	11.3	6.54	63.8	17.4	62	256.7
K7ENJ4	ATP synthase subunit alpha, mitochondrial (Fragment) OS=Homo sapiens OX=9606 GN=ATP5F1A PE=1 SV=1	3.047	9	2	2	2	199	21.3	10.45	79.8	191.4	53	75.9
P02775	Platelet basic protein OS=Homo sapiens OX=9606 GN=PPBP PE=1 SV=3	3.203	20	2	3	2	128	13.9	8.79	120.8	187.9	84.1	7.2
K7ELW0	Protein/nucleic acid deglycase DJ-1 OS=Homo sapiens OX=9606 GN=PARK7 PE=1 SV=1	3.168	9	2	2	2	169	17.9	7.87	102.9	171.7	83	42.5
P04406	Glyceraldehyde-3-phosphate dehydrogenase OS=Homo sapiens OX=9606 GN=GAPDH PE=1 SV=3	65.773	54	11	32	11	335	36	8.46	71.9	185.6	60.3	82.2
P62805	Histone H4 OS=Homo sapiens OX=9606 GN=HIST1H4A PE=1 SV=2	2.977	17	2	2	2	103	11.4	11.36	112.2	76.1	116	95.7
H7BYY1	Tropomyosin 1 (Alpha), isoform CRA_m OS=Homo sapiens OX=9606 GN=TPM1 PE=1 SV=1	10.663	15	5	7	2	248	28.7	4.82	42.4	211	46.9	99.7
