# Supplementary material for: Integrating Phenotypic and Chemoproteomic Approaches to Identify Covalent Targets of Dietary Electrophiles in Platelets
Source: ACS Cent Sci. 2024 Jan 29;10(2):344–57. doi: 10.1021/acscentsci.3c00822 (PMC10906253; doi:10.1021/acscentsci.3c00822)
Supplement: Supplementary file 4 — oc3c00822_si_004.xlsx [file oc3c00822_si_004.xlsx]

## Sheet: S1
Table S1: Original list of all proteins identified using label-free shotgun proteomics (NoPDIA6 vs. PDIA6 only vs. SFN+PDIA6)
Protein FDR Confidence: Combined	Master	Accession	Description	Gene Symbol	Sum PEP Score	Coverage [%]	# Peptides	# PSMs	# Unique Peptides	# AAs	MW [kDa]	calc. pI	Score Sequest HT: Sequest HT	# Peptides (by Search Engine): Sequest HT	# Razor Peptides	Abundance: NoPDIA6 sample1	Abundance: NoPDIA6 sample2	Abundance: PDIA6 only sample1	Abundance: PDIA6 only sample2	Abundance: SFN+PDIA6 sample1	Abundance: SFN+PDIA6 sample2	Abundance: SFN+PDIA6 sample3	CV% NoPDIA6	CV% PDIA6 only	CV% SFN+PDIA6	Found in Sample: NoPDIA6 sample1	Found in Sample: NoPDIA6 sample2	Found in Sample: PDIA6 only sample1	Found in Sample: PDIA6 only sample2	Found in Sample: SFN+PDIA6 sample1	Found in Sample: SFN+PDIA6 sample2	Found in Sample: SFN+PDIA6 sample3	Modifications
Low	Master Protein	A0A075B6I9	Immunoglobulin lambda variable 7-46 OS=Homo sapiens (Human) OX=9606 GN=IGLV7-46 PE=3 SV=4	IGLV7-46	1.832	8	1	1	1	117	12.5	7.2	0	1	0	0.01	2.87338e+06	0.01	3.91511e+06	1.0109e+06	8.55093e+06	713964	100	100	105.873	Not Found	Peak Found	Not Found	Peak Found	Peak Found	Peak Found	Peak Found
Medium	Master Protein	A0A075B6R9	Probable non-functional immunoglobulin kappa variable 2D-24 OS=Homo sapiens (Human) OX=9606 GN=IGKV2D-24 PE=5 SV=1	IGKV2D-24	2.618	11	1	1	1	120	13.1	8.87	1.93	1	0	299005	0.01	0.01	165086	163878	848255	0.01	100	100	108.895	Peak Found	Not Found	Not Found	Peak Found	Peak Found	Peak Found	Not Found
High	Master Protein	A0A075B6S5	Immunoglobulin kappa variable 1-27 OS=Homo sapiens (Human) OX=9606 GN=IGKV1-27 PE=3 SV=1	IGKV1-27	19.579	14	1	7	1	117	12.7	8.29	16.85	1	0	0.01	227432	0.01	0.01	7.50533e+06	0.01	0.01	100	0	141.421	Not Found	Peak Found	Not Found	Not Found	Peak Found	Not Found	Not Found
Medium	Master Protein	A0A075B7B8	IGv domain-containing protein OS=Homo sapiens (Human) OX=9606 GN=IGHV3OR16-12 PE=1 SV=1	IGHV3OR16-12	2.861	9	1	2	1	117	12.9	6.51	4	1	0	177281	0.01	120743	1.48714e+06	0.01	755514	4.45813e+06	100	84.9812	112.095	Peak Found	Not Found	Peak Found	Peak Found	Not Found	Peak Found	Peak Found
Medium	Master Protein	A0A075B7D4	Ig-like domain-containing protein OS=Homo sapiens (Human) OX=9606 GN=IGKV1OR2-108 PE=1 SV=1	IGKV1OR2-108	1.989	16	1	2	1	117	12.5	6.48	0	1	0	213339	0.01	455299	0.01	107788	0.01	2.68079e+06	100	100	133.306	Peak Found	Not Found	Peak Found	Not Found	Peak Found	Not Found	Peak Found
Low	Master Protein	A0A096LP49	Coiled-coil domain-containing protein 187 OS=Homo sapiens (Human) OX=9606 GN=CCDC187 PE=2 SV=1	CCDC187	1.788	1	1	3	1	1063	114.8	9.69	5.91	1	0	6758104	0.01	3.42523e+06	579058	0.01	313051	1.17795e+07	100	71.0781	135.967	High	Not Found	High	Peak Found	Not Found	Peak Found	Peak Found
High	Master Protein	A0A0A0MRZ8	Immunoglobulin kappa variable 3D-11 OS=Homo sapiens (Human) OX=9606 GN=IGKV3D-11 PE=3 SV=6	IGKV3D-11	3.169	8	1	9	1	115	12.6	5.29	5.43	1	0	1.70013e+06	1.58023e+07	970714	7.4181e+06	1.87511e+06	2.24372e+07	1.16193e+07	80.5726	76.8569	70.1187	High	Peak Found	High	Peak Found	Peak Found	Peak Found	Peak Found
Low	Master Protein	A0A0B4J1U7	Immunoglobulin heavy variable 6-1 OS=Homo sapiens (Human) OX=9606 GN=IGHV6-1 PE=3 SV=1	IGHV6-1	1.817	6	1	1	1	121	13.5	9.2	0	1	0	0.01	0.01	0.01	0.01	0.01	0.01	0.01	0	0	0	Not Found	Not Found	Not Found	Not Found	Not Found	Not Found	Not Found
Low	Master Protein	A0A0B4J1V0	Immunoglobulin heavy variable 3-15 OS=Homo sapiens (Human) OX=9606 GN=IGHV3-15 PE=3 SV=1	IGHV3-15	1.883	6	1	1	1	119	12.9	8.62	0	1	0	0.01	0.01	0.01	0.01	0.01	0.01	0.01	0	0	0	Not Found	Not Found	Not Found	Not Found	Not Found	Not Found	Not Found
High	Master Protein	A0A0B4J2D5	Glutamine amidotransferase-like class 1 domain-containing protein 3B, mitochondrial OS=Homo sapiens (Human) OX=9606 GN=GATD3B PE=1 SV=1	GATD3B	150.735	46	11	119	11	268	28.1	8.27	383.46	11	0	2.91958e+07	3.70821e+07	3.25635e+07	9.25359e+06	3.05449e+07	4.79217e+07	2.0361e+08	11.899	55.7425	82.7563	Peak Found	Peak Found	Peak Found	Peak Found	Peak Found	Peak Found	High
High	Master Protein	A0A0C4DH72	Immunoglobulin kappa variable 1-6 OS=Homo sapiens (Human) OX=9606 GN=IGKV1-6 PE=3 SV=1	IGKV1-6	15.2	14	1	3	1	117	12.7	8.29	8.83	1	0	0.01	0.01	0.01	0.01	0.01	0.01	0.01	0	0	0	Not Found	Not Found	Not Found	Not Found	Not Found	Not Found	Not Found
Low	Master Protein	A0A0G2JPB7	BTNL2 OS=Homo sapiens (Human) OX=9606 GN=ENSG00000275798 PE=4 SV=1	BTNL2	1.584	6	1	1	1	455	50.4	5.07	0	1	0	0.01	0.01	0.01	0.01	0.01	0.01	0.01	0	0	0	Not Found	Not Found	Not Found	Not Found	Not Found	Not Found	Not Found
Medium	Master Protein	A0A1W2PQ72	Heat shock 70 kDa protein 14 OS=Homo sapiens (Human) OX=9606 GN=HSPA14 PE=1 SV=1	MSANTD7	1.979	4	1	6	1	361	39.7	8.37	14.54	1	0	0.01	0.01	0.01	0.01	2.32558e+07	6.49366e+07	0.01	0	0	91.3806	Not Found	Not Found	Not Found	Not Found	High	High	Not Found
High	Master Protein	A0FGR8	Extended synaptotagmin-2 OS=Homo sapiens (Human) OX=9606 GN=ESYT2 PE=1 SV=1	ESYT2	602.195	47	40	932	40	921	102.3	9.26	3264.94	40	0	1.74198e+08	7.57454e+08	6.30141e+07	3.28782e+08	9.13385e+08	1.21773e+09	1.52052e+09	62.6045	67.8332	20.3632	High	High	High	High	High	High	High
High	Master Protein	A1A4S6	Rho GTPase-activating protein 10 OS=Homo sapiens (Human) OX=9606 GN=ARHGAP10 PE=1 SV=1	ARHGAP10	653.752	62	48	966	48	786	89.3	7.18	3140.25	48	0	2.54605e+08	2.1198e+08	2.03687e+08	8.5512e+07	1.23463e+09	3.74258e+08	9.80267e+08	9.13553	40.8629	41.8157	High	High	High	High	High	High	High	Met-loss [N-Term]
High	Master Protein	A1L0T0	2-hydroxyacyl-CoA lyase 2 OS=Homo sapiens (Human) OX=9606 GN=ILVBL PE=1 SV=2	ILVBL	37.509	10	3	7	3	632	67.8	8.15	34.47	3	0	0.01	40873.2	0.01	0.01	1.72038e+07	2.45832e+06	2.95167e+06	100	0	90.7116	Not Found	Peak Found	Not Found	Not Found	High	Peak Found	Peak Found
High	Master Protein	A1L390	Pleckstrin homology domain-containing family G member 3 OS=Homo sapiens (Human) OX=9606 GN=PLEKHG3 PE=1 SV=1	PLEKHG3	47.607	4	5	15	5	1219	134.3	6.55	43.82	5	0	2.03662e+06	134606	943485	4.25941e+06	3.15429e+06	9.28509e+06	6.26085e+06	87.6009	63.7323	40.1541	Peak Found	Peak Found	Peak Found	Peak Found	Peak Found	Peak Found	Peak Found
High	Master Protein	A1L3X0	Elongation of very long chain fatty acids protein 7 OS=Homo sapiens (Human) OX=9606 GN=ELOVL7 PE=1 SV=1	ELOVL7	27.158	9	3	144	3	281	33.3	9.26	375.44	3	0	1.93411e+07	1.3115e+08	6.39406e+06	1.02757e+08	1.67664e+08	1.59115e+08	1.35023e+08	74.2959	88.284	8.97793	High	High	High	High	High	High	High	Met-loss+Acetyl [N-Term]
High	Master Protein	A1X283	SH3 and PX domain-containing protein 2B OS=Homo sapiens (Human) OX=9606 GN=SH3PXD2B PE=1 SV=3	SH3PXD2B	248.352	27	21	466	18	911	101.5	8.69	1256.88	21	3	1.00366e+08	8.03391e+07	3.78222e+07	5.10889e+07	7.99525e+08	1.38128e+08	4.21501e+08	11.0828	14.9213	59.8021	High	Peak Found	High	Peak Found	High	Peak Found	High
High	Master Protein	A2RRP1	Neuroblastoma-amplified sequence OS=Homo sapiens (Human) OX=9606 GN=NBAS PE=1 SV=2	NBAS	414.951	22	43	385	43	2371	268.4	5.96	1208.56	43	0	6.98577e+07	6.27136e+07	3.30907e+07	9.39444e+07	2.52706e+08	2.11567e+08	6.62503e+08	5.3889	47.903	54.1999	High	Peak Found	High	Peak Found	High	High	High
High	Master Protein	A2RTX5	Threonine--tRNA ligase 2, cytoplasmic OS=Homo sapiens (Human) OX=9606 GN=TARS3 PE=1 SV=1	TARS3	66.452	9	7	40	3	802	92.6	6.05	120.19	7	0	323351	1.03104e+07	160243	4.63965e+06	6.27802e+06	2.24465e+07	7.57017e+06	93.9184	93.323	60.6395	Peak Found	Peak Found	Peak Found	Peak Found	Peak Found	High	Peak Found	Met-loss+Acetyl [N-Term]
Medium	Master Protein	A2RUR9	Coiled-coil domain-containing protein 144A OS=Homo sapiens (Human) OX=9606 GN=CCDC144A PE=2 SV=1	CCDC144A	2.093	1	1	7	1	1427	165	5.36	27.68	1	0	1.89445e+06	1.21876e+06	424529	2.28012e+06	1.37106e+07	9.3448e+06	3.43246e+07	21.7037	68.6074	56.9539	Peak Found	Peak Found	Peak Found	Peak Found	Peak Found	Peak Found	High
High	Master Protein	A2RUS2	DENN domain-containing protein 3 OS=Homo sapiens (Human) OX=9606 GN=DENND3 PE=1 SV=2	DENND3	1123.86	63	79	2800	79	1198	135.8	7.06	7492.06	79	0	1.03017e+09	7.5401e+08	6.48603e+08	6.98542e+08	2.89503e+09	1.63531e+09	3.37881e+09	15.4783	3.707	27.8755	High	High	High	High	High	High	High
High	Master Protein	A3KMH1	von Willebrand factor A domain-containing protein 8 OS=Homo sapiens (Human) OX=9606 GN=VWA8 PE=1 SV=2	VWA8	364.062	31	47	252	47	1905	214.7	7.4	570.68	47	0	2.28629e+08	5.07542e+07	1.47008e+08	6.02473e+07	1.44813e+08	1.15187e+08	3.41027e+08	63.667	41.8617	50.0203	High	Peak Found	High	Peak Found	High	Peak Found	High
High	Master Protein	A4D1B5	Gamma-secretase-activating protein OS=Homo sapiens (Human) OX=9606 GN=GSAP PE=1 SV=2	GSAP	295.051	34	29	434	29	854	97.7	6.86	1170.01	29	0	1.77445e+08	1.16883e+08	1.0273e+08	1.13857e+08	2.64235e+08	2.52348e+08	3.56691e+08	20.5763	5.13738	16.0222	High	High	High	Peak Found	High	High	High
Medium	Master Protein	A4D1P6	WD repeat-containing protein 91 OS=Homo sapiens (Human) OX=9606 GN=WDR91 PE=1 SV=2	WDR91	2.094	1	1	4	1	747	83.3	6.58	3.71	1	0	242883	437836	0.01	4.30265e+07	0.01	416797	0.01	28.6393	100	141.421	Peak Found	Peak Found	Not Found	High	Not Found	Peak Found	Not Found
High	Master Protein	A4UGR9	Xin actin-binding repeat-containing protein 2 OS=Homo sapiens (Human) OX=9606 GN=XIRP2 PE=1 SV=2	XIRP2	60.594	3	5	21	5	3374	382.1	6.38	60.15	5	0	1.60206e+06	2.26889e+06	135603	1.55241e+06	2.44623e+06	9.56277e+06	8.24303e+06	17.2264	83.9334	45.7883	Peak Found	Peak Found	Peak Found	Peak Found	Peak Found	Peak Found	Peak Found
High	Master Protein	A5A3E0	POTE ankyrin domain family member F OS=Homo sapiens (Human) OX=9606 GN=POTEF PE=1 SV=2	POTEF	155.757	11	9	1923	1	1075	121.4	6.2	5774.44	9	1	0.01	0.01	0.01	0.01	973350	0.01	0.01	0	0	141.421	Not Found	Not Found	Not Found	Not Found	Peak Found	Not Found	Not Found
High	Master Protein	A5PLL7	Plasmanylethanolamine desaturase OS=Homo sapiens (Human) OX=9606 GN=TMEM189 PE=1 SV=3	PEDS1	22.854	10	2	7	2	270	31.1	6.83	14.18	2	0	0.01	0.01	53798.1	109493	18537.4	336243	3.97515e+06	0	34.1076	124.365	Not Found	Not Found	Peak Found	Peak Found	Peak Found	Peak Found	High
High	Master Protein	A5YKK6	CCR4-NOT transcription complex subunit 1 OS=Homo sapiens (Human) OX=9606 GN=CNOT1 PE=1 SV=2	CNOT1	545.365	31	63	571	63	2376	266.8	7.11	1560.76	63	0	1.44373e+08	9.52715e+07	1.43652e+08	1.03813e+08	6.54318e+08	2.29826e+08	6.27138e+08	20.4894	16.0987	38.5141	High	Peak Found	High	Peak Found	High	High	High
High	Master Protein	A6NDU8	UPF0600 protein C5orf51 OS=Homo sapiens (Human) OX=9606 GN=C5orf51 PE=1 SV=1	RIMOC1	63.089	25	6	42	6	294	33.6	5.26	154.79	6	0	1.53402e+06	5.92677e+06	0.01	115566	2.06542e+07	1.57996e+07	1.03915e+08	58.8778	100	86.4345	High	Peak Found	Not Found	Peak Found	Peak Found	High	High	Met-loss+Acetyl [N-Term]
High	Master Protein	A6NFX1	Major facilitator superfamily domain-containing protein 2B OS=Homo sapiens (Human) OX=9606 GN=MFSD2B PE=1 SV=4	MFSD2B	22.423	7	2	20	2	504	53.7	8.81	74.06	2	0	788851	1.57728e+07	529150	1.92113e+07	2.2906e+07	5.98377e+07	5.49217e+07	90.4738	94.6389	35.6832	Peak Found	Peak Found	Peak Found	Peak Found	Peak Found	High	High
Medium	Master Protein	A6NMB1	Sialic acid-binding Ig-like lectin 16 OS=Homo sapiens (Human) OX=9606 GN=SIGLEC16 PE=2 SV=3	SIGLEC16	2.301	1	1	65	1	481	53	9.03	13.17	1	0	2.38252e+09	3.18454e+08	1.7542e+09	3.02405e+08	3.63062e+09	1.1871e+09	1.28395e+09	76.4193	70.5918	55.5463	High	High	High	High	High	High	High
Medium	Master Protein	A6NMZ7	Collagen alpha-6(VI) chain OS=Homo sapiens (Human) OX=9606 GN=COL6A6 PE=1 SV=2	COL6A6	2.075	1	1	19	1	2263	247	6.89	68.01	1	0	0.01	0.01	0.01	0.01	9.55183e+06	22700.7	2.58379e+07	0	0	90.296	Not Found	Not Found	Not Found	Not Found	High	Peak Found	High
High	Master Protein	A6QL63	Ankyrin repeat and BTB/POZ domain-containing protein BTBD11 OS=Homo sapiens (Human) OX=9606 GN=BTBD11 PE=2 SV=3	ABTB3	488.86	48	39	1041	37	1104	120.8	6.83	3029.38	39	2	4.06323e+08	4.37967e+07	2.1719e+08	4.90826e+07	1.63573e+09	4.93206e+07	6.47538e+08	80.54	63.1335	84.1305	High	Peak Found	High	Peak Found	High	Peak Found	High
High	Master Protein	A7E2V4	Zinc finger SWIM domain-containing protein 8 OS=Homo sapiens (Human) OX=9606 GN=ZSWIM8 PE=1 SV=1	ZSWIM8	283.499	22	25	153	25	1837	197.2	6.8	397.83	25	0	4.10218e+07	1.74754e+07	2.3495e+07	4.60514e+07	5.04474e+07	3.56134e+07	6.52602e+07	40.2522	32.4337	23.9952	High	Peak Found	High	Peak Found	High	High	High
High	Master Protein	A7KAX9	Rho GTPase-activating protein 32 OS=Homo sapiens (Human) OX=9606 GN=ARHGAP32 PE=1 SV=1	ARHGAP32	165.201	13	17	93	17	2087	230.4	6.74	225.57	17	0	2.49348e+06	1.43944e+07	2.842e+06	1.10256e+07	1.33203e+07	2.69274e+07	1.67125e+07	70.4701	59.0123	30.4588	Peak Found	Peak Found	High	Peak Found	Peak Found	Peak Found	Peak Found
Low	Master Protein	A8MUI8	Putative UPF0607 protein ENSP00000383783 OS=Homo sapiens (Human) OX=9606 GN=- PE=3 SV=2	N/A	1.75	4	1	2	1	341	37.6	9.88	0	1	0	4.33305e+06	0.01	5.34687e+06	0.01	0.01	0.01	0.01	100	100	0	High	Not Found	High	Not Found	Not Found	Not Found	Not Found
High	Master Protein	A8MXV4	Nucleoside diphosphate-linked moiety X motif 19 OS=Homo sapiens (Human) OX=9606 GN=NUDT19 PE=1 SV=1	NUDT19	170.433	58	13	99	13	375	42.2	7.64	284.65	13	0	5.35105e+06	320688	3.41385e+06	744318	6.52951e+07	6.32475e+06	1.03783e+08	88.6917	64.1997	68.5492	Peak Found	Peak Found	Peak Found	Peak Found	High	Peak Found	High
Low	Master Protein	A8MZA4	Golgin subfamily A member 6-like protein 6 OS=Homo sapiens (Human) OX=9606 GN=GOLGA6L6 PE=3 SV=4	GOLGA6L6	1.573	2	1	2	1	724	90.9	5.06	5.96	1	0	67479680	0.01	5.30818e+07	961215	4.15425e+07	1.03659e+06	6.73092e+07	100	96.4428	74.4697	Peak Found	Not Found	Peak Found	Peak Found	Peak Found	Peak Found	Peak Found
High	Master Protein	A9UHW6	MIF4G domain-containing protein OS=Homo sapiens (Human) OX=9606 GN=MIF4GD PE=1 SV=1	MIF4GD	198.196	59	13	195	13	222	25.4	5.33	630.94	13	0	6.57185e+07	6.0958e+06	2.82917e+07	1.25123e+07	4.11014e+07	1.77324e+07	9.12642e+07	83.0234	38.6712	61.3126	High	Peak Found	High	Peak Found	Peak Found	Peak Found	High	Met-loss+Acetyl [N-Term]
High	Master Protein	B0I1T2	Unconventional myosin-Ig OS=Homo sapiens (Human) OX=9606 GN=MYO1G PE=1 SV=2	MYO1G	318.96	37	26	269	26	1018	116.4	8.73	812.36	26	0	1.75002e+08	4.76852e+07	1.20852e+08	2.35954e+07	2.96078e+08	1.07124e+08	2.0958e+08	57.1729	67.33	37.8104	High	High	High	Peak Found	High	High	High
High	Master Protein	B2RUZ4	Small integral membrane protein 1 OS=Homo sapiens (Human) OX=9606 GN=SMIM1 PE=1 SV=1	SMIM1	23.057	36	2	12	2	78	8.7	9.03	34.31	2	0	0.01	505489	267911	118053	0.01	1.05145e+06	529889	100	38.827	81.4354	Not Found	Peak Found	Peak Found	Peak Found	Not Found	Peak Found	Peak Found	Acetyl [N-Term]
Medium	Master Protein	B5MCY1	Tudor domain-containing protein 15 OS=Homo sapiens (Human) OX=9606 GN=TDRD15 PE=2 SV=1	TDRD15	2.683	0	1	5	1	1934	221.6	7.03	0	1	0	45045848	7.99683e+07	2.08399e+07	3.79157e+07	2.39029e+07	5.49106e+07	4.14505e+07	27.9348	29.0624	31.669	Peak Found	Peak Found	High	Peak Found	Peak Found	High	Peak Found
High	Master Protein	B5ME19	Eukaryotic translation initiation factor 3 subunit C-like protein OS=Homo sapiens (Human) OX=9606 GN=EIF3CL PE=1 SV=1	EIF3CL	146.548	20	19	165	19	914	105.4	5.64	523.98	19	0	2.49552e+07	1.38941e+08	1.27629e+07	7.58062e+07	2.21682e+08	2.60312e+08	3.0414e+08	69.5476	71.1798	12.8549	High	High	High	High	High	High	High
High	Master Protein	B9A064	Immunoglobulin lambda-like polypeptide 5 OS=Homo sapiens (Human) OX=9606 GN=IGLL5 PE=2 SV=2	IGLL5	74.858	27	4	149	2	214	23	8.84	386.99	4	2	1.4953e+07	1.90929e+07	1.48508e+07	2.19682e+07	1.85979e+08	5.04384e+08	4.55179e+08	12.1597	19.3308	36.6505	Peak Found	Peak Found	Peak Found	Peak Found	Peak Found	Peak Found	Peak Found
High	Master Protein	E9PAV3	Nascent polypeptide-associated complex subunit alpha, muscle-specific form OS=Homo sapiens (Human) OX=9606 GN=NACA PE=1 SV=1	NACA	97.224	3	6	157	6	2078	205.3	9.58	568.81	6	0	3.13582e+07	4.59153e+07	1.80875e+07	1.4724e+08	1.42776e+08	3.36121e+08	1.07923e+09	18.8384	78.1192	77.7219	High	High	High	High	High	High	High
Low	Master Protein	H3BRN8	Uncharacterized protein C15orf65 OS=Homo sapiens (Human) OX=9606 GN=C15orf65 PE=1 SV=1	PIERCE2	1.592	14	1	12	1	121	13.8	8.31	29.41	1	0	5.14756e+06	2.91133e+07	4.78219e+06	2.58191e+07	3.72547e+07	5.34042e+07	2.71659e+07	69.9508	68.7452	27.5152	Peak Found	High	Peak Found	High	High	High	Peak Found
High	Master Protein	M0R2J8	Doublecortin domain-containing protein 1 OS=Homo sapiens (Human) OX=9606 GN=DCDC1 PE=1 SV=1	DCDC1	3.271	0	1	35	1	1783	200.5	8.9	12.33	1	0	430831	698667	106570	826532	5.97555e+06	2.12051e+06	1.51155e+07	23.7128	77.1579	70.432	Peak Found	Peak Found	Peak Found	Peak Found	Peak Found	Peak Found	Peak Found
High	Master Protein	O00115	Deoxyribonuclease-2-alpha OS=Homo sapiens (Human) OX=9606 GN=DNASE2 PE=1 SV=2	DNASE2	23.687	11	4	33	4	360	39.6	8.05	69.16	4	0	5.95993e+06	2.1449e+06	3.17307e+06	2.22078e+06	4.51206e+07	6.03713e+06	8.44399e+07	47.071	17.6551	70.8151	Peak Found	Peak Found	High	Peak Found	Peak Found	Peak Found	High
High	Master Protein	O00116	Alkyldihydroxyacetonephosphate synthase, peroxisomal OS=Homo sapiens (Human) OX=9606 GN=AGPS PE=1 SV=1	AGPS	307.693	42	21	252	21	658	72.9	7.34	1095.18	21	0	1.0972e+07	1.61923e+08	2.251e+06	5.65057e+07	2.96286e+08	2.17387e+08	2.29311e+08	87.3079	92.3379	14.0216	Peak Found	High	Peak Found	High	High	High	High
High	Master Protein	O00139	Kinesin-like protein KIF2A OS=Homo sapiens (Human) OX=9606 GN=KIF2A PE=1 SV=3	KIF2A	832.314	69	59	2174	59	706	79.9	6.68	7043.62	59	0	1.53865e+09	6.02346e+09	5.15499e+08	1.47561e+09	8.58771e+09	4.91864e+09	6.17229e+09	59.3062	48.22	23.2138	High	High	High	High	High	High	High
High	Master Protein	O00142	Thymidine kinase 2, mitochondrial OS=Homo sapiens (Human) OX=9606 GN=TK2 PE=1 SV=4	TK2	212.674	48	12	410	12	265	31	8.46	865.94	12	0	7.94221e+07	9.59172e+07	5.16961e+07	9.17848e+07	5.51521e+07	7.08577e+07	2.77402e+08	9.40756	27.9401	75.3109	High	Peak Found	High	Peak Found	Peak Found	Peak Found	High
High	Master Protein	O00151	PDZ and LIM domain protein 1 OS=Homo sapiens (Human) OX=9606 GN=PDLIM1 PE=1 SV=4	PDLIM1	554.02	89	26	839	26	329	36	7.02	3005.09	26	0	1.24304e+08	7.61136e+07	8.31097e+07	1.16368e+08	3.04745e+08	8.36945e+08	2.37042e+09	24.0449	16.6727	74.8019	High	High	High	High	High	High	High	Met-loss+Acetyl [N-Term]
High	Master Protein	O00159	Unconventional myosin-Ic OS=Homo sapiens (Human) OX=9606 GN=MYO1C PE=1 SV=4	MYO1C	542.012	51	53	809	53	1063	121.6	9.41	2382.21	53	0	1.77266e+08	7.99414e+08	1.23186e+08	3.67993e+08	6.07058e+08	1.78139e+09	1.05893e+09	63.7003	49.8406	42.0878	High	High	High	High	High	High	High
High	Master Protein	O00160	Unconventional myosin-If OS=Homo sapiens (Human) OX=9606 GN=MYO1F PE=1 SV=3	MYO1F	74.75	16	14	31	14	1098	124.8	9.11	62.8	14	0	3.37881e+07	1.38327e+07	9.83983e+06	1.30716e+07	4.60055e+07	1.9382e+07	1.27054e+07	41.9047	14.1057	55.2601	High	Peak Found	High	Peak Found	High	Peak Found	Peak Found
High	Master Protein	O00161	Synaptosomal-associated protein 23 OS=Homo sapiens (Human) OX=9606 GN=SNAP23 PE=1 SV=1	SNAP23	150.833	76	14	112	14	211	23.3	5.01	197.09	14	0	5.60175e+06	2.96096e+06	2.14289e+06	1.46274e+07	1.98454e+08	3.0535e+07	2.07436e+07	30.8406	74.4441	97.9812	High	Peak Found	High	Peak Found	Peak Found	Peak Found	High	Acetyl [N-Term]
High	Master Protein	O00170	AH receptor-interacting protein OS=Homo sapiens (Human) OX=9606 GN=AIP PE=1 SV=2	AIP	8.617	4	1	3	1	330	37.6	6.29	9.48	1	0	0.01	0.01	51957.8	0.01	0.01	0.01	0.01	0	100	0	Not Found	Not Found	Peak Found	Not Found	Not Found	Not Found	Not Found
High	Master Protein	O00178	GTP-binding protein 1 OS=Homo sapiens (Human) OX=9606 GN=GTPBP1 PE=1 SV=3	GTPBP1	284.933	47	22	202	22	669	72.4	8.34	697.95	22	0	1.12031e+08	1.06301e+08	9.84758e+07	4.55111e+07	3.73144e+08	2.19542e+08	6.10917e+08	2.62468	36.7844	40.1308	High	High	High	High	High	High	High
High	Master Protein	O00186	Syntaxin-binding protein 3 OS=Homo sapiens (Human) OX=9606 GN=STXBP3 PE=1 SV=2	STXBP3	139.615	31	16	145	16	592	67.7	7.8	396.57	16	0	1.9939e+06	1.04843e+08	60798.1	4.25018e+07	2.10644e+08	1.61875e+08	1.03959e+08	96.2674	99.7143	27.4561	Peak Found	High	Peak Found	High	High	High	High
High	Master Protein	O00194	Ras-related protein Rab-27B OS=Homo sapiens (Human) OX=9606 GN=RAB27B PE=1 SV=4	RAB27B	202.735	74	16	448	14	218	24.6	5.52	1148.74	16	2	7.57854e+07	1.94729e+08	3.44414e+07	1.92916e+08	1.98657e+08	4.49296e+08	1.21951e+09	43.9694	69.7029	69.7818	High	High	High	High	High	High	High	Met-loss+Acetyl [N-Term]
High	Master Protein	O00203	AP-3 complex subunit beta-1 OS=Homo sapiens (Human) OX=9606 GN=AP3B1 PE=1 SV=3	AP3B1	309.327	30	33	429	33	1094	121.2	6.04	1340.77	33	0	8.02827e+07	3.00215e+08	4.17453e+07	2.15977e+08	6.73166e+08	4.62562e+08	7.12031e+08	57.8012	67.6045	17.7937	High	High	High	High	High	High	High
High	Master Protein	O00214	Galectin-8 OS=Homo sapiens (Human) OX=9606 GN=LGALS8 PE=1 SV=4	LGALS8	35.052	17	5	34	5	317	35.8	8.25	93.65	5	0	7.36244e+06	333756	3.03351e+06	4.42644e+06	1.78153e+07	1.00767e+07	5.91662e+07	91.3267	18.6721	74.2601	Peak Found	Peak Found	High	Peak Found	Peak Found	Peak Found	High
High	Master Protein	O00217	NADH dehydrogenase [ubiquinone] iron-sulfur protein 8, mitochondrial OS=Homo sapiens (Human) OX=9606 GN=NDUFS8 PE=1 SV=1	NDUFS8	37.439	18	3	27	3	210	23.7	6.34	68.46	3	0	84229.4	548874	213801	1.18511e+06	1.20661e+06	1.75617e+06	7.21497e+07	73.3916	69.4333	133.057	Peak Found	Peak Found	Peak Found	Peak Found	Peak Found	Peak Found	High
High	Master Protein	O00231	26S proteasome non-ATPase regulatory subunit 11 OS=Homo sapiens (Human) OX=9606 GN=PSMD11 PE=1 SV=3	PSMD11	10.412	3	1	1	1	422	47.4	6.48	3.59	1	0	0.01	181936	0.01	0.01	766942	1.30958e+06	0.01	100	0	77.6166	Not Found	Peak Found	Not Found	Not Found	Peak Found	Peak Found	Not Found
High	Master Protein	O00233	26S proteasome non-ATPase regulatory subunit 9 OS=Homo sapiens (Human) OX=9606 GN=PSMD9 PE=1 SV=3	PSMD9	65.232	36	7	47	7	223	24.7	6.95	89.08	7	0	5.04275e+06	9.75298e+06	5.80187e+06	1.70917e+07	1.13961e+07	2.71948e+07	8.92795e+07	31.8351	49.3144	78.8658	Peak Found	Peak Found	High	Peak Found	Peak Found	Peak Found	High
High	Master Protein	O00264	Membrane-associated progesterone receptor component 1 OS=Homo sapiens (Human) OX=9606 GN=PGRMC1 PE=1 SV=3	PGRMC1	77.165	38	7	31	6	195	21.7	4.7	71.89	7	1	2.07458e+06	7.45025e+07	983204	7.63803e+07	5.84742e+07	2.02358e+08	8.73033e+07	94.5817	97.4582	53.5627	Peak Found	Peak Found	Peak Found	Peak Found	Peak Found	Peak Found	Peak Found
High	Master Protein	O00267	Transcription elongation factor SPT5 OS=Homo sapiens (Human) OX=9606 GN=SUPT5H PE=1 SV=1	SUPT5H	6.457	3	2	2	2	1087	120.9	5.06	0	2	0	3.61091e+06	574894	957930	30424.6	1.94181e+06	2.10096e+06	0.01	72.5312	93.8434	70.8749	High	Peak Found	High	Peak Found	Peak Found	Peak Found	Not Found
Medium	Master Protein	O00273	DNA fragmentation factor subunit alpha OS=Homo sapiens (Human) OX=9606 GN=DFFA PE=1 SV=1	DFFA	2.187	3	1	18	1	331	36.5	4.79	43.62	1	0	723561	6.09558e+06	327231	5.93404e+06	9.10751e+07	4.28703e+07	6.73516e+07	78.7785	89.5475	29.3303	Peak Found	High	Peak Found	Peak Found	High	High	High
High	Master Protein	O00299	Chloride intracellular channel protein 1 OS=Homo sapiens (Human) OX=9606 GN=CLIC1 PE=1 SV=4	CLIC1	220.424	72	17	245	16	241	26.9	5.17	637.45	17	1	4.39492e+07	2.36752e+07	2.87406e+07	5.12493e+07	8.19255e+07	1.21603e+08	1.01361e+08	29.9803	28.1395	15.9398	High	Peak Found	High	Peak Found	Peak Found	High	High	Met-loss+Acetyl [N-Term]
High	Master Protein	O00303	Eukaryotic translation initiation factor 3 subunit F OS=Homo sapiens (Human) OX=9606 GN=EIF3F PE=1 SV=1	EIF3F	54.723	19	5	25	5	357	37.5	5.45	101.59	5	0	466820	1.46572e+06	15202.3	7.60277e+06	3.65401e+06	6.61444e+07	7.21528e+07	51.6885	99.6009	65.4557	Peak Found	Peak Found	Peak Found	Peak Found	Peak Found	High	High
High	Master Protein	O00308	NEDD4-like E3 ubiquitin-protein ligase WWP2 OS=Homo sapiens (Human) OX=9606 GN=WWP2 PE=1 SV=2	WWP2	164.037	30	19	146	17	870	98.9	7.12	358.05	19	2	7.94433e+07	2.63696e+07	4.11415e+07	1.5833e+07	6.30097e+07	1.58552e+08	7.69425e+07	50.158	44.4209	42.352	High	Peak Found	High	Peak Found	High	Peak Found	High
High	Master Protein	O00391	Sulfhydryl oxidase 1 OS=Homo sapiens (Human) OX=9606 GN=QSOX1 PE=1 SV=3	QSOX1	33.145	7	3	11	3	747	82.5	8.92	32.1	3	0	442492	7.32893e+06	964198	2.15651e+06	8.88841e+06	8.31064e+06	1.94902e+07	88.6123	38.2064	42.0232	Peak Found	Peak Found	Peak Found	Peak Found	Peak Found	Peak Found	Peak Found
High	Master Protein	O00400	Acetyl-coenzyme A transporter 1 OS=Homo sapiens (Human) OX=9606 GN=SLC33A1 PE=1 SV=1	SLC33A1	29.758	7	3	10	3	549	60.9	7.33	26.77	3	0	0.01	0.01	0.01	956030	639313	3.27363e+06	3.57911e+07	0	100	120.789	Not Found	Not Found	Not Found	Peak Found	Peak Found	Peak Found	High
High	Master Protein	O00408	cGMP-dependent 3',5'-cyclic phosphodiesterase OS=Homo sapiens (Human) OX=9606 GN=PDE2A PE=1 SV=1	PDE2A	121.206	22	12	37	12	941	105.6	5.41	158.57	12	0	1.49655e+06	1.66667e+07	716308	7.97795e+06	4.29611e+06	4.75368e+07	1.40999e+08	83.5211	83.5223	88.7566	Peak Found	Peak Found	Peak Found	Peak Found	Peak Found	High	High
High	Master Protein	O00410	Importin-5 OS=Homo sapiens (Human) OX=9606 GN=IPO5 PE=1 SV=4	IPO5	148.077	20	14	87	14	1097	123.6	4.94	333.23	14	0	1.03277e+07	2.81656e+07	3.0685e+06	1.44426e+07	1.14261e+08	6.49121e+07	1.59684e+08	46.3402	64.9537	34.2635	Peak Found	High	Peak Found	Peak Found	High	High	High
High	Master Protein	O00418	Eukaryotic elongation factor 2 kinase OS=Homo sapiens (Human) OX=9606 GN=EEF2K PE=1 SV=2	EEF2K	7.585	2	1	1	1	725	82.1	5.33	3.79	1	0	0.01	0.01	0.01	0.01	226537	0.01	0.01	0	0	141.421	Not Found	Not Found	Not Found	Not Found	Peak Found	Not Found	Not Found
High	Master Protein	O00429	Dynamin-1-like protein OS=Homo sapiens (Human) OX=9606 GN=DNM1L PE=1 SV=2	DNM1L	718.512	74	46	794	46	736	81.8	6.81	2954.63	46	0	4.36003e+07	2.28927e+08	5.69714e+07	1.00922e+08	9.51198e+08	6.37738e+08	1.13042e+09	68.003	27.8358	22.4623	High	High	High	High	High	High	High	Acetyl [N-Term]
High	Master Protein	O00442	RNA 3'-terminal phosphate cyclase OS=Homo sapiens (Human) OX=9606 GN=RTCA PE=1 SV=1	RTCA	41.016	13	4	11	4	366	39.3	7.85	30.96	4	0	1.67251e+06	552885	3.85794e+06	4.44207e+06	5.19382e+06	1.10234e+07	2.57498e+07	50.3112	7.0377	61.8342	Peak Found	Peak Found	Peak Found	Peak Found	Peak Found	Peak Found	High
High	Master Protein	O00443	Phosphatidylinositol 4-phosphate 3-kinase C2 domain-containing subunit alpha OS=Homo sapiens (Human) OX=9606 GN=PIK3C2A PE=1 SV=2	PIK3C2A	60.851	8	11	31	11	1686	190.6	8.02	41.74	11	0	1.02604e+07	849515	1.0558e+07	1.99862e+06	8.90226e+06	3.05084e+06	1.06413e+07	84.707	68.1663	43.1104	High	Peak Found	High	Peak Found	Peak Found	Peak Found	Peak Found
High	Master Protein	O00461	Golgi integral membrane protein 4 OS=Homo sapiens (Human) OX=9606 GN=GOLIM4 PE=1 SV=1	GOLIM4	20.021	4	2	6	2	696	81.8	4.77	12.18	2	0	1.93389e+06	3.18094e+06	692767	2.77215e+06	4.29056e+06	7.3493e+06	8.35785e+06	24.381	60.0125	25.9432	High	Peak Found	Peak Found	Peak Found	Peak Found	Peak Found	Peak Found
High	Master Protein	O00469	Procollagen-lysine,2-oxoglutarate 5-dioxygenase 2 OS=Homo sapiens (Human) OX=9606 GN=PLOD2 PE=1 SV=2	PLOD2	15.2	2	1	1	1	737	84.6	6.71	4.9	1	0	28719130	262253	270129	0.01	0.01	1.19443e+06	6.81712e+06	98.1902	100	111.303	Peak Found	Peak Found	Peak Found	Not Found	Not Found	Peak Found	Peak Found
High	Master Protein	O00471	Exocyst complex component 5 OS=Homo sapiens (Human) OX=9606 GN=EXOC5 PE=1 SV=1	EXOC5	366.301	50	30	318	30	708	81.8	6.71	1189.28	30	0	3.10745e+07	1.53284e+08	4.62806e+06	5.69531e+07	3.33979e+08	2.89797e+08	5.55934e+08	66.289	84.9692	29.6132	High	High	Peak Found	High	High	High	High	Met-loss+Acetyl [N-Term]
High	Master Protein	O00483	Cytochrome c oxidase subunit NDUFA4 OS=Homo sapiens (Human) OX=9606 GN=NDUFA4 PE=1 SV=1	NDUFA4	4.551	12	1	2	1	81	9.4	9.38	2.09	1	0	2.46384e+06	1.13108e+06	578891	835575	701833	0.01	0.01	37.0733	18.147	141.421	High	Peak Found	Peak Found	Peak Found	Peak Found	Not Found	Not Found
High	Master Protein	O00487	26S proteasome non-ATPase regulatory subunit 14 OS=Homo sapiens (Human) OX=9606 GN=PSMD14 PE=1 SV=1	PSMD14	8.117	4	1	10	1	310	34.6	6.52	25.61	1	0	3.10671e+06	0.01	841257	0.01	0.01	3.36825e+06	1.25944e+07	100	100	100.055	High	Not Found	High	Not Found	Not Found	Peak Found	High
High	Master Protein	O00501	Claudin-5 OS=Homo sapiens (Human) OX=9606 GN=CLDN5 PE=1 SV=1	CLDN5	19.502	13	2	3	2	218	23.1	7.91	8.28	2	0	0.01	38537.5	0.01	300593	529317	2.86367e+06	1.15756e+06	99.9999	100	65.0217	Not Found	Peak Found	Not Found	Peak Found	Peak Found	Peak Found	Peak Found
Low	Master Protein	O00506	Serine/threonine-protein kinase 25 OS=Homo sapiens (Human) OX=9606 GN=STK25 PE=1 SV=1	STK25	1.895	2	1	1	1	426	48.1	6.74	0	1	0	1.00131e+06	1.85429e+06	0.01	0.01	0.01	46263.4	0.01	29.8706	0	141.421	Peak Found	Peak Found	Not Found	Not Found	Not Found	Peak Found	Not Found
High	Master Protein	O00507	Probable ubiquitin carboxyl-terminal hydrolase FAF-Y OS=Homo sapiens (Human) OX=9606 GN=USP9Y PE=2 SV=2	USP9Y	527.915	16	50	1510	1	2555	290.9	5.86	4103.76	50	0	1.38224e+06	1.71274e+06	703781	1.2292e+06	4.97162e+06	3.48939e+06	1.11394e+07	10.6786	27.1819	50.7022	High	Peak Found	Peak Found	Peak Found	Peak Found	Peak Found	High
High	Master Protein	O00522	Krev interaction trapped protein 1 OS=Homo sapiens (Human) OX=9606 GN=KRIT1 PE=1 SV=2	KRIT1	67.144	16	7	39	7	736	84.3	8.41	160.47	7	0	3.32505e+06	578402	2.70049e+06	2.6892e+06	3.73599e+07	1.86732e+07	5.83077e+07	70.3646	0.20946	42.4769	High	Peak Found	High	Peak Found	Peak Found	Peak Found	High
High	Master Protein	O00534	von Willebrand factor A domain-containing protein 5A OS=Homo sapiens (Human) OX=9606 GN=VWA5A PE=1 SV=2	VWA5A	3.811	1	1	7	1	786	86.4	6.58	9.73	1	0	213156	67067.7	222897	111276	3.76334e+06	2.20609e+06	1.08728e+07	52.1327	33.4021	67.1959	Peak Found	Peak Found	Peak Found	Peak Found	Peak Found	Peak Found	High
High	Master Protein	O00560	Syntenin-1 OS=Homo sapiens (Human) OX=9606 GN=SDCBP PE=1 SV=1	SDCBP	40.533	20	3	12	3	298	32.4	7.53	39.83	3	0	263880	264517	1.45724e+06	381502	5.65919e+07	3.91947e+07	1.10379e+08	0.120698	58.5041	44.0911	Peak Found	Peak Found	Peak Found	Peak Found	Peak Found	Peak Found	High	Met-loss+Acetyl [N-Term]
High	Master Protein	O00562	Membrane-associated phosphatidylinositol transfer protein 1 OS=Homo sapiens (Human) OX=9606 GN=PITPNM1 PE=1 SV=4	PITPNM1	18.229	3	3	15	2	1244	134.8	5.95	15.32	3	0	997427	0.01	431491	157136	407376	15270.1	0.01	100	46.6093	133.83	High	Not Found	High	Peak Found	Peak Found	Peak Found	Not Found
High	Master Protein	O00571	ATP-dependent RNA helicase DDX3X OS=Homo sapiens (Human) OX=9606 GN=DDX3X PE=1 SV=3	DDX3X	436.216	63	39	532	11	662	73.2	7.18	1977.18	39	30	2.75334e+07	5.03512e+08	9.00695e+06	1.25675e+08	1.26158e+09	5.64142e+08	7.12794e+08	89.6305	86.6249	35.4467	Peak Found	High	Peak Found	High	High	High	High	Met-loss+Acetyl [N-Term]
High	Master Protein	O00584	Ribonuclease T2 OS=Homo sapiens (Human) OX=9606 GN=RNASET2 PE=1 SV=2	RNASET2	32.531	20	5	18	5	256	29.5	7.08	40.39	5	0	52185.9	2.00564e+06	60543.5	2.09196e+06	609201	1.38596e+06	5.19614e+06	94.9281	94.3746	83.6203	Peak Found	Peak Found	Peak Found	Peak Found	Peak Found	Peak Found	Peak Found
High	Master Protein	O00587	Beta-1,3-N-acetylglucosaminyltransferase manic fringe OS=Homo sapiens (Human) OX=9606 GN=MFNG PE=1 SV=2	MFNG	38.553	20	5	12	5	321	36.2	8.68	25.74	5	0	1.05131e+06	0.01	988127	2.61909e+06	812716	895669	2.22304e+06	100	45.2139	49.308	Peak Found	Not Found	Peak Found	Peak Found	Peak Found	Peak Found	Peak Found
High	Master Protein	O00743	Serine/threonine-protein phosphatase 6 catalytic subunit OS=Homo sapiens (Human) OX=9606 GN=PPP6C PE=1 SV=1	PPP6C	79.422	32	8	87	8	305	35.1	5.69	241.9	8	0	5.35615e+06	2.96803e+06	1.526e+07	9.79307e+06	7.48439e+07	9.05578e+07	2.20319e+08	28.6889	21.8213	50.7026	High	Peak Found	High	Peak Found	High	High	High	Met-loss [N-Term]
High	Master Protein	O00746	Nucleoside diphosphate kinase, mitochondrial OS=Homo sapiens (Human) OX=9606 GN=NME4 PE=1 SV=1	NME4	269.59	63	14	242	14	187	20.6	10.29	656.38	14	0	753380	5.37234e+06	193329	1.29425e+07	1.19592e+07	4.0678e+07	2.43755e+07	75.4028	97.0565	45.811	Peak Found	Peak Found	Peak Found	Peak Found	Peak Found	Peak Found	Peak Found
High	Master Protein	O14497	AT-rich interactive domain-containing protein 1A OS=Homo sapiens (Human) OX=9606 GN=ARID1A PE=1 SV=3	ARID1A	50.006	5	8	31	7	2285	241.9	6.7	49.61	8	1	2.71357e+07	765704	1.14874e+07	1.11713e+06	5.52515e+06	5.26162e+06	9.07183e+06	94.5114	82.2742	26.2461	High	Peak Found	High	Peak Found	Peak Found	Peak Found	Peak Found
High	Master Protein	O14523	Phospholipid transfer protein C2CD2L OS=Homo sapiens (Human) OX=9606 GN=C2CD2L PE=1 SV=3	C2CD2L	226.506	42	22	235	22	706	76.1	7.69	799.31	22	0	5.58663e+07	3.87789e+08	2.00241e+07	9.41056e+07	1.88612e+08	3.78691e+08	2.29919e+08	74.8155	64.9099	30.7175	High	High	High	High	High	High	High
High	Master Protein	O14530	Thioredoxin domain-containing protein 9 OS=Homo sapiens (Human) OX=9606 GN=TXNDC9 PE=1 SV=2	TXNDC9	99.931	51	13	108	13	226	26.5	5.88	163.81	13	0	1.50022e+07	9.20453e+06	2.14478e+07	3.36617e+06	2.23164e+07	6.12831e+06	3.69474e+07	23.9508	72.8688	57.7464	High	Peak Found	High	Peak Found	Peak Found	Peak Found	High
High	Master Protein	O14556	Glyceraldehyde-3-phosphate dehydrogenase, testis-specific OS=Homo sapiens (Human) OX=9606 GN=GAPDHS PE=1 SV=2	GAPDHS	14.572	4	2	75	1	408	44.5	8.19	52.78	2	0	1.05912e+07	1.61477e+07	7.71248e+06	1.31559e+07	2.53789e+07	5.04334e+07	5.7508e+07	20.7808	26.0844	31.0176	Peak Found	Peak Found	High	Peak Found	Peak Found	Peak Found	High
High	Master Protein	O14569	Cytochrome b561 domain-containing protein 2 OS=Homo sapiens (Human) OX=9606 GN=CYB561D2 PE=1 SV=1	CYB561D2	20.986	6	1	6	1	222	24	9.89	19.85	1	0	1.34158e+07	7.77949e+06	0.01	7.50482e+06	1.40231e+07	7.42748e+06	184946	26.5923	100	78.3636	Peak Found	High	Not Found	Peak Found	High	Peak Found	Peak Found	Met-loss [N-Term]; Met-loss+Acetyl [N-Term]
High	Master Protein	O14579	Coatomer subunit epsilon OS=Homo sapiens (Human) OX=9606 GN=COPE PE=1 SV=3	COPE	117.075	41	11	109	11	308	34.5	5.12	438.16	11	0	1.02353e+06	2.51448e+06	1.23159e+06	7.70833e+06	8.78265e+07	1.41015e+07	1.35707e+08	42.1409	72.4474	63.1441	Peak Found	Peak Found	Peak Found	Peak Found	High	Peak Found	High
High	Master Protein	O14617	AP-3 complex subunit delta-1 OS=Homo sapiens (Human) OX=9606 GN=AP3D1 PE=1 SV=1	AP3D1	380.83	40	34	357	34	1153	130.1	8.48	1234.83	34	0	4.46143e+07	9.78815e+07	3.01187e+07	6.34327e+07	2.68109e+08	2.60462e+08	5.79074e+08	37.3815	35.6103	40.2003	High	High	High	High	High	High	High
High	Master Protein	O14618	Copper chaperone for superoxide dismutase OS=Homo sapiens (Human) OX=9606 GN=CCS PE=1 SV=1	CCS	29.23	32	7	21	7	274	29	5.58	35.76	7	0	9.22714e+06	2.81948e+06	7.88952e+06	1.34472e+08	7.06278e+08	4.35104e+08	8.65605e+08	53.1906	88.9162	26.5648	Peak Found	Peak Found	Peak Found	Peak Found	Peak Found	Peak Found	Peak Found
High	Master Protein	O14639	Actin-binding LIM protein 1 OS=Homo sapiens (Human) OX=9606 GN=ABLIM1 PE=1 SV=3	ABLIM1	654.769	70	50	991	50	778	87.6	8.59	3138.76	50	0	2.21128e+08	8.37887e+08	2.06427e+08	5.65481e+08	1.22142e+09	1.56152e+09	6.5073e+08	58.239	46.515	32.8319	High	High	High	High	High	High	High
Low	Master Protein	O14641	Segment polarity protein dishevelled homolog DVL-2 OS=Homo sapiens (Human) OX=9606 GN=DVL2 PE=1 SV=1	DVL2	1.881	3	1	1	1	736	78.9	6.02	0	1	0	0.01	0.01	390407	0.01	0.01	0.01	0.01	0	100	0	Not Found	Not Found	High	Not Found	Not Found	Not Found	Not Found
High	Master Protein	O14653	Golgi SNAP receptor complex member 2 OS=Homo sapiens (Human) OX=9606 GN=GOSR2 PE=1 SV=2	GOSR2	91.454	44	8	110	8	212	24.8	8.06	219.64	8	0	1.16073e+07	1.08086e+07	9.85091e+06	2.68242e+07	1.308e+07	3.80033e+07	6.10361e+07	3.5631	46.2801	52.3988	High	Peak Found	High	Peak Found	Peak Found	Peak Found	High	Acetyl [N-Term]
High	Master Protein	O14656	Torsin-1A OS=Homo sapiens (Human) OX=9606 GN=TOR1A PE=1 SV=1	TOR1A	5.596	3	1	1	1	332	37.8	6.99	1.88	1	0	0.01	0.01	0.01	0.01	0.01	55684.5	2.28967e+06	0	0	136.416	Not Found	Not Found	Not Found	Not Found	Not Found	Peak Found	Peak Found
High	Master Protein	O14662	Syntaxin-16 OS=Homo sapiens (Human) OX=9606 GN=STX16 PE=1 SV=3	STX16	41.025	14	4	25	4	325	37	6.11	77.84	4	0	543719	1.53603e+07	30663.2	1.83622e+07	2.41981e+07	1.726e+07	3.20062e+07	93.1625	99.6666	24.5981	Peak Found	High	Peak Found	Peak Found	High	High	High
High	Master Protein	O14672	Disintegrin and metalloproteinase domain-containing protein 10 OS=Homo sapiens (Human) OX=9606 GN=ADAM10 PE=1 SV=1	ADAM10	180.903	25	16	191	16	748	84.1	7.77	633.38	16	0	1.43304e+07	2.41108e+08	5.26577e+06	9.90525e+07	1.6895e+08	4.80529e+08	1.77604e+08	88.7798	89.9044	52.552	High	High	Peak Found	High	High	High	High
Medium	Master Protein	O14681	Etoposide-induced protein 2.4 homolog OS=Homo sapiens (Human) OX=9606 GN=EI24 PE=1 SV=4	EI24	2.544	2	1	7	1	340	38.9	9.72	11.21	1	0	6.8788e+06	146516	1.35903e+06	206030	8.02145e+06	295041	2.029e+07	95.8289	73.6713	86.3386	Peak Found	Peak Found	Peak Found	Peak Found	Peak Found	Peak Found	High
High	Master Protein	O14713	Integrin beta-1-binding protein 1 OS=Homo sapiens (Human) OX=9606 GN=ITGB1BP1 PE=1 SV=1	ITGB1BP1	21.66	19	3	12	3	200	21.8	6.34	21.84	3	0	1.31858e+06	3.78047e+06	1.09281e+06	75674.7	5.77797e+06	1.94873e+06	3.5468e+06	48.2813	87.0473	41.7897	Peak Found	Peak Found	High	Peak Found	Peak Found	Peak Found	Peak Found
High	Master Protein	O14727	Apoptotic protease-activating factor 1 OS=Homo sapiens (Human) OX=9606 GN=APAF1 PE=1 SV=2	APAF1	57.687	8	7	21	7	1248	141.7	6.4	62.97	7	0	2.22582e+06	1.17814e+06	2.84508e+06	2.72783e+06	8.20476e+06	1.59199e+07	3.71876e+07	30.7784	2.10381	59.9674	Peak Found	Peak Found	Peak Found	Peak Found	Peak Found	Peak Found	High
High	Master Protein	O14730	Serine/threonine-protein kinase RIO3 OS=Homo sapiens (Human) OX=9606 GN=RIOK3 PE=1 SV=2	RIOK3	25.995	11	6	18	6	519	59.1	5.76	37.31	6	0	8.00547e+06	9.08501e+06	2.46446e+06	3.20389e+06	4.35881e+07	2.60803e+07	1.32896e+07	6.31658	13.0448	44.9113	Peak Found	Peak Found	Peak Found	Peak Found	High	High	Peak Found
High	Master Protein	O14734	Acyl-coenzyme A thioesterase 8 OS=Homo sapiens (Human) OX=9606 GN=ACOT8 PE=1 SV=1	ACOT8	178.156	51	15	291	15	319	35.9	7.56	892.28	15	0	7.84967e+07	3.45473e+08	6.37657e+07	1.66076e+08	3.75984e+08	6.19265e+08	8.35638e+08	62.9706	44.5133	30.7655	High	Peak Found	High	High	High	High	High	Met-loss+Acetyl [N-Term]
High	Master Protein	O14735	CDP-diacylglycerol--inositol 3-phosphatidyltransferase OS=Homo sapiens (Human) OX=9606 GN=CDIPT PE=1 SV=1	CDIPT	13.237	10	2	16	2	213	23.5	8.03	24.03	2	0	323602	1.67938e+06	0.01	2.35491e+06	7.98248e+06	9.34793e+06	3.81429e+06	67.688	100	33.3943	Peak Found	Peak Found	Not Found	Peak Found	Peak Found	Peak Found	Peak Found
High	Master Protein	O14745	Na(+)/H(+) exchange regulatory cofactor NHE-RF1 OS=Homo sapiens (Human) OX=9606 GN=SLC9A3R1 PE=1 SV=4	SLC9A3R1	57.475	25	5	24	5	358	38.8	5.77	77.42	5	0	291554	79965.2	176490	1.05691e+06	2.48165e+06	1.1235e+07	3.18128e+07	56.9523	71.3816	81.01	Peak Found	Peak Found	Peak Found	Peak Found	Peak Found	Peak Found	High
High	Master Protein	O14773	Tripeptidyl-peptidase 1 OS=Homo sapiens (Human) OX=9606 GN=TPP1 PE=1 SV=2	TPP1	112.611	15	5	126	5	563	61.2	6.48	394.77	5	0	1.7764e+07	1.80437e+06	1.66682e+07	2.45222e+06	9.59451e+07	3.89703e+07	4.46539e+08	81.5583	74.3497	92.9779	High	Peak Found	High	Peak Found	High	High	High
High	Master Protein	O14775	Guanine nucleotide-binding protein subunit beta-5 OS=Homo sapiens (Human) OX=9606 GN=GNB5 PE=1 SV=2	GNB5	44.102	18	5	27	5	395	43.5	6.46	111.99	5	0	293593	738153	255529	526870	1.13081e+07	7.60064e+06	3.45612e+07	43.0881	34.6805	66.9453	Peak Found	Peak Found	Peak Found	Peak Found	High	Peak Found	High
High	Master Protein	O14776	Transcription elongation regulator 1 OS=Homo sapiens (Human) OX=9606 GN=TCERG1 PE=1 SV=2	TCERG1	4.292	1	1	2	1	1098	123.8	8.65	1.96	1	0	862650	0.01	636015	31155.6	0.01	0.01	337304	100	90.6604	141.421	High	Not Found	Peak Found	Peak Found	Not Found	Not Found	Peak Found
High	Master Protein	O14787	Transportin-2 OS=Homo sapiens (Human) OX=9606 GN=TNPO2 PE=1 SV=3	TNPO2	37.649	8	6	56	2	897	101.3	5.01	132.01	6	0	489029	1.22031e+06	0.01	0.01	2.37584e+06	0.01	0.01	42.7815	0	141.421	Peak Found	Peak Found	Not Found	Not Found	Peak Found	Not Found	Not Found
Low	Master Protein	O14802	DNA-directed RNA polymerase III subunit RPC1 OS=Homo sapiens (Human) OX=9606 GN=POLR3A PE=1 SV=2	POLR3A	1.696	1	1	1	1	1390	155.5	8.48	0	1	0	0.01	0.01	0.01	0.01	0.01	302170	24671.3	0	0	125.749	Not Found	Not Found	Not Found	Not Found	Not Found	Peak Found	Peak Found
High	Master Protein	O14818	Proteasome subunit alpha type-7 OS=Homo sapiens (Human) OX=9606 GN=PSMA7 PE=1 SV=1	PSMA7	41.063	22	4	20	4	248	27.9	8.46	31.73	4	0	2.47428e+06	575478	2.99997e+06	6.2195e+06	1.72375e+06	1.09608e+07	8.67683e+06	62.2607	34.921	55.1694	High	Peak Found	High	Peak Found	Peak Found	Peak Found	Peak Found
High	Master Protein	O14828	Secretory carrier-associated membrane protein 3 OS=Homo sapiens (Human) OX=9606 GN=SCAMP3 PE=1 SV=3	SCAMP3	166.079	41	10	122	10	347	38.3	7.64	541.38	10	0	7.13931e+06	2.66754e+07	2.85367e+06	3.99257e+07	1.08382e+08	1.84098e+08	1.59968e+08	57.7739	86.6587	20.9402	High	High	High	High	High	High	High
Medium	Master Protein	O14841	5-oxoprolinase OS=Homo sapiens (Human) OX=9606 GN=OPLAH PE=1 SV=3	OPLAH	2.697	1	1	1	1	1288	137.4	6.58	3.5	1	0	0.01	0.01	0.01	0.01	0.01	0.01	0.01	0	0	0	Not Found	Not Found	Not Found	Not Found	Not Found	Not Found	Not Found
High	Master Protein	O14874	[3-methyl-2-oxobutanoate dehydrogenase [lipoamide]] kinase, mitochondrial OS=Homo sapiens (Human) OX=9606 GN=BCKDK PE=1 SV=2	BCKDK	311.616	60	21	555	21	412	46.3	8.82	2320.85	21	0	1.3139e+08	5.30807e+07	5.21904e+07	1.6976e+08	5.77516e+08	5.20112e+08	6.2341e+08	42.4507	52.971	7.36625	High	High	High	High	High	High	High
High	Master Protein	O14880	Microsomal glutathione S-transferase 3 OS=Homo sapiens (Human) OX=9606 GN=MGST3 PE=1 SV=1	MGST3	35.043	18	3	4	3	152	16.5	9.38	13.26	3	0	0.01	106023	210596	27031.8	1.09385e+06	0.01	4.86921e+06	100	77.2486	104.941	Not Found	Peak Found	Peak Found	Peak Found	Peak Found	Not Found	Peak Found
Low	Master Protein	O14893	Gem-associated protein 2 OS=Homo sapiens (Human) OX=9606 GN=GEMIN2 PE=1 SV=1	GEMIN2	1.769	6	1	1	1	280	31.6	5.58	0	1	0	656550	124163	217159	7.30729e+06	1.33724e+07	2.34577e+07	4.27508e+07	68.1924	94.2279	45.9475	High	Peak Found	Peak Found	Peak Found	Peak Found	Peak Found	Peak Found
Low	Master Protein	O14901	Krueppel-like factor 11 OS=Homo sapiens (Human) OX=9606 GN=KLF11 PE=1 SV=2	KLF11	1.635	3	1	7	1	512	55.1	8.09	0	1	0	1.14922e+07	0.01	1.50649e+07	0.01	1.26413e+08	0.01	1.40637e+08	100	100	71.0109	Peak Found	Not Found	High	Not Found	High	Not Found	High
High	Master Protein	O14908	PDZ domain-containing protein GIPC1 OS=Homo sapiens (Human) OX=9606 GN=GIPC1 PE=1 SV=2	GIPC1	15.492	10	2	3	2	333	36	6.28	11.6	2	0	0.01	0.01	32359	2.23927e+06	1119700	1.10827e+07	2.64401e+06	0	97.151	88.5413	Not Found	Not Found	Peak Found	Peak Found	Peak Found	High	Peak Found
High	Master Protein	O14910	Protein lin-7 homolog A OS=Homo sapiens (Human) OX=9606 GN=LIN7A PE=1 SV=2	LIN7A	26.039	15	2	5	1	233	26	8.72	7.23	2	0	691281	0.01	31692.8	0.01	0.01	0.01	0.01	100	99.9999	0	High	Not Found	Peak Found	Not Found	Not Found	Not Found	Not Found
High	Master Protein	O14920	Inhibitor of nuclear factor kappa-B kinase subunit beta OS=Homo sapiens (Human) OX=9606 GN=IKBKB PE=1 SV=1	IKBKB	106.027	25	16	90	15	756	86.5	5.78	222.57	16	1	3.94511e+06	4.21165e+07	3.21971e+06	2.04486e+07	2.13589e+07	1.07681e+08	2.76968e+08	82.8703	72.793	78.448	Peak Found	High	Peak Found	Peak Found	Peak Found	High	High
High	Master Protein	O14960	Leukocyte cell-derived chemotaxin-2 OS=Homo sapiens (Human) OX=9606 GN=LECT2 PE=1 SV=2	LECT2	6.314	6	1	2	1	151	16.4	9.39	3.95	1	0	0.01	0.01	0.01	0.01	0.01	0.01	0.01	0	0	0	Not Found	Not Found	Not Found	Not Found	Not Found	Not Found	Not Found
High	Master Protein	O14964	Hepatocyte growth factor-regulated tyrosine kinase substrate OS=Homo sapiens (Human) OX=9606 GN=HGS PE=1 SV=1	HGS	10.355	2	1	12	1	777	86.1	6.16	38.74	1	0	1.30313e+06	5.66692e+06	2.27352e+06	2.25856e+06	1.66832e+07	8.84335e+06	1.42089e+07	62.6077	0.330164	24.706	Peak Found	Peak Found	High	Peak Found	High	Peak Found	High
High	Master Protein	O14972	Vacuolar protein sorting-associated protein 26C OS=Homo sapiens (Human) OX=9606 GN=VPS26C PE=1 SV=1	VPS26C	13.101	4	1	3	1	297	33	7.68	10.28	1	0	0.01	0.01	0.01	0.01	704483	0.01	8.95419e+06	0	0	126.265	Not Found	Not Found	Not Found	Not Found	Peak Found	Not Found	High
High	Master Protein	O14974	Protein phosphatase 1 regulatory subunit 12A OS=Homo sapiens (Human) OX=9606 GN=PPP1R12A PE=1 SV=1	PPP1R12A	502.562	34	38	880	38	1030	115.2	5.4	2938.49	38	0	8.44611e+07	1.27299e+09	3.46884e+07	6.88867e+08	8.03803e+08	1.79158e+09	1.19219e+09	87.5559	90.4117	32.1825	High	High	High	High	High	High	High
High	Master Protein	O14975	Very long-chain acyl-CoA synthetase OS=Homo sapiens (Human) OX=9606 GN=SLC27A2 PE=1 SV=2	SLC27A2	15.2	4	1	1	1	620	70.3	8.51	5.15	1	0	0.01	0.01	0.01	0.01	4.58733e+06	0.01	747066	0	0	113.022	Not Found	Not Found	Not Found	Not Found	Peak Found	Not Found	Peak Found
High	Master Protein	O14976	Cyclin-G-associated kinase OS=Homo sapiens (Human) OX=9606 GN=GAK PE=1 SV=2	GAK	15.2	1	1	1	1	1311	143.1	5.73	5.31	1	0	126951	0.01	0.01	19604.1	0.01	148337	7.56159e+06	100	99.9999	137.36	Peak Found	Not Found	Not Found	Peak Found	Not Found	Peak Found	High
High	Master Protein	O14979	Heterogeneous nuclear ribonucleoprotein D-like OS=Homo sapiens (Human) OX=9606 GN=HNRNPDL PE=1 SV=3	HNRNPDL	119.727	21	11	188	8	420	46.4	9.57	511.64	11	3	1.17412e+08	1.55659e+07	4.77564e+07	3.54682e+07	1.3899e+08	1.36507e+08	1.96779e+08	76.5888	14.765	17.6882	High	Peak Found	High	High	High	High	High
High	Master Protein	O14980	Exportin-1 OS=Homo sapiens (Human) OX=9606 GN=XPO1 PE=1 SV=1	XPO1	592.337	49	43	805	43	1071	123.3	6.06	2891.05	43	0	6.38146e+07	3.37912e+08	4.24876e+07	1.3865e+08	9.72016e+08	6.62848e+08	1.45705e+09	68.2299	53.088	31.7155	High	High	High	High	High	High	High
High	Master Protein	O15013	Rho guanine nucleotide exchange factor 10 OS=Homo sapiens (Human) OX=9606 GN=ARHGEF10 PE=1 SV=4	ARHGEF10	357.355	34	29	177	29	1369	151.5	5.68	476.78	29	0	1.06353e+08	6.67255e+06	5.39823e+07	7.48365e+06	9.16912e+07	1.72523e+07	8.0552e+07	88.1928	75.6495	51.8993	High	Peak Found	High	Peak Found	High	Peak Found	High
High	Master Protein	O15020	Spectrin beta chain, non-erythrocytic 2 OS=Homo sapiens (Human) OX=9606 GN=SPTBN2 PE=1 SV=3	SPTBN2	99.538	4	11	175	1	2390	271.2	6.11	498.92	11	0	3.37321e+06	1.36029e+06	7.39425e+06	1.08838e+06	6.81417e+07	8.31906e+06	8.19176e+07	42.5249	74.3386	60.5132	High	Peak Found	High	Peak Found	High	Peak Found	High
High	Master Protein	O15021	Microtubule-associated serine/threonine-protein kinase 4 OS=Homo sapiens (Human) OX=9606 GN=MAST4 PE=1 SV=4	MAST4	34.628	3	5	22	4	2623	283.9	8.62	27.94	5	0	628124	1.62476e+06	36200.5	1.27456e+06	4.17374e+06	4.49859e+06	1.20392e+06	44.2382	94.4764	45.0322	Peak Found	Peak Found	Peak Found	Peak Found	Peak Found	Peak Found	Peak Found
High	Master Protein	O15027	Protein transport protein Sec16A OS=Homo sapiens (Human) OX=9606 GN=SEC16A PE=1 SV=4	SEC16A	653.456	36	48	619	48	2357	251.7	5.8	2175.15	48	0	1.15108e+08	1.03519e+08	8.47952e+07	6.92024e+07	3.4031e+08	2.34324e+08	3.0474e+08	5.3007	10.1254	15.0247	High	High	High	Peak Found	High	High	High	Acetyl [N-Term]
High	Master Protein	O15031	Plexin-B2 OS=Homo sapiens (Human) OX=9606 GN=PLXNB2 PE=1 SV=3	PLXNB2	217.726	18	24	86	24	1838	205	6.24	365.03	24	0	4.13527e+06	6.18348e+07	1.27808e+06	4.04797e+07	4.9066e+07	1.04702e+08	2.09138e+08	87.4632	93.8786	54.8521	Peak Found	High	Peak Found	Peak Found	Peak Found	High	High
High	Master Protein	O15037	Protein KHNYN OS=Homo sapiens (Human) OX=9606 GN=KHNYN PE=1 SV=3	KHNYN	24.839	6	2	2	2	678	74.5	7.02	10.48	2	0	0.01	0.01	0.01	92457.1	7.0514e+06	0.01	0.01	0	100	141.421	Not Found	Not Found	Not Found	Peak Found	Peak Found	Not Found	Not Found
High	Master Protein	O15042	U2 snRNP-associated SURP motif-containing protein OS=Homo sapiens (Human) OX=9606 GN=U2SURP PE=1 SV=2	U2SURP	41.921	9	7	12	7	1029	118.2	8.47	18.94	7	0	2.05217e+07	6.47339e+06	6.63613e+06	2.25615e+07	2.33399e+06	5.40963e+06	3.31683e+06	52.0402	54.5434	34.7886	High	Peak Found	High	Peak Found	Peak Found	Peak Found	Peak Found
Low	Master Protein	O15050	TPR and ankyrin repeat-containing protein 1 OS=Homo sapiens (Human) OX=9606 GN=TRANK1 PE=2 SV=4	TRANK1	1.741	0	1	1	1	2925	336	6.76	0	1	0	12860614	0.01	9.82195e+06	0.01	0.01	0.01	0.01	100	100	0	High	Not Found	Peak Found	Not Found	Not Found	Not Found	Not Found
High	Master Protein	O15078	Centrosomal protein of 290 kDa OS=Homo sapiens (Human) OX=9606 GN=CEP290 PE=1 SV=2	CEP290	3.546	1	2	2	2	2479	290.2	5.95	1.79	2	0	4.4011e+06	1.3335e+07	1.33807e+06	7.03977e+06	7.8489e+06	5.46666e+06	5.12501e+06	50.3712	68.0568	19.7106	High	Peak Found	Peak Found	Peak Found	Peak Found	Peak Found	Peak Found
High	Master Protein	O15083	ERC protein 2 OS=Homo sapiens (Human) OX=9606 GN=ERC2 PE=1 SV=3	ERC2	19.349	4	4	58	1	957	110.5	6.99	129.35	4	0	312842	1.4435e+06	688520	1.0308e+06	3.79788e+06	1.10352e+06	0.01	64.3758	19.9079	97.6357	Peak Found	Peak Found	Peak Found	Peak Found	Peak Found	Peak Found	Not Found
High	Master Protein	O15084	Serine/threonine-protein phosphatase 6 regulatory ankyrin repeat subunit A OS=Homo sapiens (Human) OX=9606 GN=ANKRD28 PE=1 SV=5	ANKRD28	98.534	15	9	40	9	1053	112.9	6.25	161.24	9	0	2.03782e+06	1.42229e+07	3.57413e+06	3.94265e+06	1.53023e+07	3.39573e+07	1.22603e+08	74.9357	4.9027	81.7084	High	Peak Found	Peak Found	Peak Found	Peak Found	High	High
High	Master Protein	O15111	Inhibitor of nuclear factor kappa-B kinase subunit alpha OS=Homo sapiens (Human) OX=9606 GN=CHUK PE=1 SV=2	CHUK	135.916	24	15	101	14	745	84.6	6.73	282.79	15	0	3.22573e+06	2.00202e+07	3.49474e+06	1.31101e+07	4.08957e+07	8.56977e+07	3.02387e+08	72.2469	57.907	79.8517	Peak Found	Peak Found	Peak Found	Peak Found	High	High	High
High	Master Protein	O15116	U6 snRNA-associated Sm-like protein LSm1 OS=Homo sapiens (Human) OX=9606 GN=LSM1 PE=1 SV=1	LSM1	16.775	17	2	2	2	133	15.2	5.22	5.09	2	0	0.01	0.01	0.01	0.01	0.01	0.01	2.82664e+06	0	0	141.421	Not Found	Not Found	Not Found	Not Found	Not Found	Not Found	Peak Found
High	Master Protein	O15117	FYN-binding protein 1 OS=Homo sapiens (Human) OX=9606 GN=FYB1 PE=1 SV=2	FYB1	574.235	55	36	2257	36	783	85.3	6.48	7728.79	36	0	5.23919e+08	5.80452e+09	1.70918e+08	2.89418e+09	4.10187e+09	8.68553e+09	5.75646e+09	83.4424	88.8475	30.6608	High	High	High	High	High	High	High
High	Master Protein	O15120	1-acyl-sn-glycerol-3-phosphate acyltransferase beta OS=Homo sapiens (Human) OX=9606 GN=AGPAT2 PE=1 SV=1	AGPAT2	4.686	7	2	9	2	278	30.9	9.01	9.28	2	0	831194	0.01	949351	1.2082e+06	1.209e+06	5.22978e+06	1.36883e+07	100	11.9972	77.5213	Peak Found	Not Found	Peak Found	Peak Found	Peak Found	Peak Found	High
High	Master Protein	O15126	Secretory carrier-associated membrane protein 1 OS=Homo sapiens (Human) OX=9606 GN=SCAMP1 PE=1 SV=2	SCAMP1	58.108	20	4	18	4	338	37.9	7.42	95.78	4	0	0.01	41818.1	364555	1.4978e+07	2.64204e+07	3.938e+07	9.679e+06	100	95.2478	48.3235	Not Found	Peak Found	Peak Found	Peak Found	High	High	Peak Found	Met-loss+Acetyl [N-Term]
High	Master Protein	O15127	Secretory carrier-associated membrane protein 2 OS=Homo sapiens (Human) OX=9606 GN=SCAMP2 PE=1 SV=2	SCAMP2	84.621	17	6	116	6	329	36.6	6.1	527.16	6	0	7.23752e+06	3.9398e+07	3.21289e+06	8.33947e+07	2.26575e+08	2.07433e+08	8.61257e+07	68.9613	92.5806	35.8693	High	High	High	High	High	High	High
High	Master Protein	O15131	Importin subunit alpha-6 OS=Homo sapiens (Human) OX=9606 GN=KPNA5 PE=1 SV=2	KPNA5	7.343	2	1	2	1	536	60.3	5.16	6.59	1	0	0.01	0.01	0.01	2.28926e+06	1.87669e+07	1.1813e+07	4.46801e+07	0	100	56.3745	Not Found	Not Found	Not Found	Peak Found	High	Peak Found	Peak Found
High	Master Protein	O15143	Actin-related protein 2/3 complex subunit 1B OS=Homo sapiens (Human) OX=9606 GN=ARPC1B PE=1 SV=3	ARPC1B	296.839	55	20	513	19	372	40.9	8.35	1807.37	20	1	4.05155e+07	2.8593e+08	3.42894e+07	4.43648e+08	9.98356e+07	1.00471e+09	1.5976e+09	75.1778	85.6511	68.3752	High	High	High	High	Peak Found	High	High	Met-loss+Acetyl [N-Term]
High	Master Protein	O15144	Actin-related protein 2/3 complex subunit 2 OS=Homo sapiens (Human) OX=9606 GN=ARPC2 PE=1 SV=1	ARPC2	329.792	83	25	412	25	300	34.3	7.36	1116.06	25	0	3.24527e+07	1.51245e+08	4.62989e+07	2.91074e+08	3.42758e+07	7.83587e+08	1.07799e+09	64.6673	72.5533	69.5273	Peak Found	High	High	High	Peak Found	High	High
High	Master Protein	O15145	Actin-related protein 2/3 complex subunit 3 OS=Homo sapiens (Human) OX=9606 GN=ARPC3 PE=1 SV=3	ARPC3	94.882	37	7	147	7	178	20.5	8.59	271.64	7	0	2.63729e+06	2.04506e+06	1.06739e+06	2.67947e+06	599599	8.8019e+07	8.31866e+07	12.6481	43.0247	70.0551	Peak Found	Peak Found	Peak Found	Peak Found	Peak Found	High	High	Met-loss [N-Term]
High	Master Protein	O15169	Axin-1 OS=Homo sapiens (Human) OX=9606 GN=AXIN1 PE=1 SV=2	AXIN1	227.033	28	19	134	19	862	95.6	6.96	300.26	19	0	5.49712e+07	1.31974e+07	3.90002e+07	8.20203e+06	3.37302e+07	2.65251e+07	8.62297e+08	61.2802	65.2473	127.57	High	Peak Found	High	Peak Found	Peak Found	Peak Found	Peak Found
High	Master Protein	O15173	Membrane-associated progesterone receptor component 2 OS=Homo sapiens (Human) OX=9606 GN=PGRMC2 PE=1 SV=1	PGRMC2	40.497	23	5	17	4	223	23.8	4.88	30.42	5	0	1.48324e+06	218188	2.12409e+06	1.60833e+06	5.27006e+06	4.59596e+06	1.56317e+07	74.3524	13.8182	59.428	Peak Found	Peak Found	Peak Found	Peak Found	Peak Found	Peak Found	Peak Found
High	Master Protein	O15194	CTD small phosphatase-like protein OS=Homo sapiens (Human) OX=9606 GN=CTDSPL PE=1 SV=2	CTDSPL	33.513	13	3	12	3	276	31.1	5.54	37.17	3	0	91799.5	4.06616e+06	140864	2.68452e+06	8.61128e+06	8.94301e+06	2.8475e+07	95.5844	90.0287	60.5266	Peak Found	Peak Found	Peak Found	Peak Found	Peak Found	Peak Found	High
High	Master Protein	O15204	ADAM DEC1 OS=Homo sapiens (Human) OX=9606 GN=ADAMDEC1 PE=1 SV=2	ADAMDEC1	106.211	11	5	82	5	470	52.7	7.34	245.87	5	0	1.04502e+06	1.0442e+06	7.23344e+06	1.59635e+06	2.07355e+08	2.89926e+06	5.45974e+07	0.0392254	63.8418	98.3203	High	Peak Found	High	Peak Found	Peak Found	Peak Found	High
High	Master Protein	O15211	Ral guanine nucleotide dissociation stimulator-like 2 OS=Homo sapiens (Human) OX=9606 GN=RGL2 PE=1 SV=1	RGL2	24.005	6	3	3	3	777	83.5	6.18	10.05	3	0	0.01	0.01	0.01	0.01	4.79569e+06	1.45328e+06	0.01	0	0	96.3917	Not Found	Not Found	Not Found	Not Found	Peak Found	Peak Found	Not Found
High	Master Protein	O15228	Dihydroxyacetone phosphate acyltransferase OS=Homo sapiens (Human) OX=9606 GN=GNPAT PE=1 SV=1	GNPAT	89.641	16	7	14	7	680	77.1	6.57	59.18	7	0	1.27803e+06	1.054e+07	0.01	0.01	1.75248e+07	9.99832e+06	8.53603e+06	78.3715	0	32.7644	Peak Found	High	Not Found	Not Found	High	Peak Found	Peak Found
High	Master Protein	O15230	Laminin subunit alpha-5 OS=Homo sapiens (Human) OX=9606 GN=LAMA5 PE=1 SV=8	LAMA5	55.299	3	8	14	8	3695	399.5	7.02	35.51	8	0	6.31926e+06	2.37082e+06	1.83597e+06	1.71952e+06	9.11175e+06	5.84126e+06	1.859e+07	45.4362	3.27512	48.3535	High	Peak Found	Peak Found	Peak Found	Peak Found	Peak Found	Peak Found
High	Master Protein	O15231	Zinc finger protein 185 OS=Homo sapiens (Human) OX=9606 GN=ZNF185 PE=1 SV=3	ZNF185	4.555	2	1	1	1	689	73.5	7.01	2.55	1	0	1.44525e+06	0.01	637379	0.01	0.01	233719	0.01	100	100	141.421	Peak Found	Not Found	Peak Found	Not Found	Not Found	Peak Found	Not Found
High	Master Protein	O15235	28S ribosomal protein S12, mitochondrial OS=Homo sapiens (Human) OX=9606 GN=MRPS12 PE=1 SV=1	MRPS12	6.217	8	1	1	1	138	15.2	10.29	0	1	0	75282.7	379951	0.01	0.01	0.01	1.29713e+06	87251.2	66.9257	0	128.284	Peak Found	Peak Found	Not Found	Not Found	Not Found	Peak Found	Peak Found
High	Master Protein	O15243	Leptin receptor gene-related protein OS=Homo sapiens (Human) OX=9606 GN=LEPROT PE=1 SV=1	LEPROT	14.697	10	1	3	1	131	14.2	6.51	5.15	1	0	58840.4	4.05736e+06	31598.5	1.44575e+06	324547	6.54942e+06	577301	97.141	95.7223	115.821	Peak Found	Peak Found	Peak Found	Peak Found	Peak Found	High	Peak Found
High	Master Protein	O15258	Protein RER1 OS=Homo sapiens (Human) OX=9606 GN=RER1 PE=1 SV=1	RER1	70.599	34	5	308	5	196	22.9	9.54	910	5	0	8.9273e+07	1.09692e+08	3.62062e+07	8.84727e+07	2.18836e+08	2.06099e+08	2.86096e+08	10.2627	41.9209	14.8079	High	High	High	High	High	High	High	Met-loss [N-Term]; Met-loss+Acetyl [N-Term]
High	Master Protein	O15260	Surfeit locus protein 4 OS=Homo sapiens (Human) OX=9606 GN=SURF4 PE=1 SV=3	SURF4	29.637	12	3	82	3	269	30.4	7.78	257.73	3	0	2.01629e+06	3.18305e+07	925754	2.47221e+07	7.12581e+07	6.28887e+07	1.12939e+08	88.0858	92.781	26.5772	Peak Found	High	Peak Found	High	High	High	High
High	Master Protein	O15269	Serine palmitoyltransferase 1 OS=Homo sapiens (Human) OX=9606 GN=SPTLC1 PE=1 SV=1	SPTLC1	12.675	8	2	4	2	473	52.7	6.01	19.7	2	0	0.01	0.01	0.01	321982	1.12299e+06	5.10069e+06	1.65553e+07	0	100	86.1591	Not Found	Not Found	Not Found	Peak Found	Peak Found	Peak Found	High
High	Master Protein	O15294	UDP-N-acetylglucosamine--peptide N-acetylglucosaminyltransferase 110 kDa subunit OS=Homo sapiens (Human) OX=9606 GN=OGT PE=1 SV=3	OGT	5.103	4	2	2	2	1046	116.9	6.7	2.97	2	0	0.01	0.01	0.01	0.01	0.01	0.01	6.51381e+06	0	0	141.421	Not Found	Not Found	Not Found	Not Found	Not Found	Not Found	Peak Found
Medium	Master Protein	O15296	Arachidonate 15-lipoxygenase B OS=Homo sapiens (Human) OX=9606 GN=ALOX15B PE=1 SV=3	ALOX15B	2.501	3	1	1	1	676	75.8	6.1	0	1	0	0.01	0.01	0.01	0.01	0.01	0.01	89700.1	0	0	141.421	Not Found	Not Found	Not Found	Not Found	Not Found	Not Found	Peak Found
High	Master Protein	O15327	Inositol polyphosphate 4-phosphatase type II OS=Homo sapiens (Human) OX=9606 GN=INPP4B PE=1 SV=4	INPP4B	157.218	24	14	98	14	924	104.7	6.27	420.25	14	0	33416.3	6.57812e+06	1.75966e+06	4.92753e+06	6.98725e+07	4.12694e+07	2.02743e+08	98.9892	47.3722	67.2412	High	Peak Found	High	Peak Found	High	High	High
Medium	Master Protein	O15335	Chondroadherin OS=Homo sapiens (Human) OX=9606 GN=CHAD PE=1 SV=2	CHAD	2.304	4	1	1	1	359	40.5	9.39	2.11	1	0	201130	0.01	0.01	11485.1	802508	43704.7	0.01	100	99.9998	130.619	Peak Found	Not Found	Not Found	Peak Found	Peak Found	Peak Found	Not Found
High	Master Protein	O15347	High mobility group protein B3 OS=Homo sapiens (Human) OX=9606 GN=HMGB3 PE=1 SV=4	HMGB3	7.924	13	2	2	2	200	23	8.37	1.92	2	0	6.42784e+06	0.01	1.29436e+06	0.01	526007	0.01	1.20258e+06	100	100	85.4279	High	Not Found	Peak Found	Not Found	Peak Found	Not Found	Peak Found
High	Master Protein	O15357	Phosphatidylinositol 3,4,5-trisphosphate 5-phosphatase 2 OS=Homo sapiens (Human) OX=9606 GN=INPPL1 PE=1 SV=2	INPPL1	322.637	30	29	232	27	1258	138.5	6.54	782.88	29	0	1.11e+07	1.63016e+08	8.76666e+06	1.39379e+08	2.4519e+08	3.1682e+08	2.12086e+08	87.2499	88.1648	16.9401	Peak Found	High	Peak Found	High	High	High	High	Met-loss+Acetyl [N-Term]
High	Master Protein	O15371	Eukaryotic translation initiation factor 3 subunit D OS=Homo sapiens (Human) OX=9606 GN=EIF3D PE=1 SV=1	EIF3D	367.81	57	24	258	24	548	63.9	6.05	1090.08	24	0	1.99692e+07	1.60186e+08	9.11428e+06	6.36132e+07	4.83093e+08	1.84158e+08	2.384e+08	77.8311	74.9358	43.0741	High	High	Peak Found	High	High	High	High
High	Master Protein	O15372	Eukaryotic translation initiation factor 3 subunit H OS=Homo sapiens (Human) OX=9606 GN=EIF3H PE=1 SV=1	EIF3H	102.954	41	12	80	12	352	39.9	6.54	238.16	12	0	1.42708e+06	5.24287e+07	775761	8.83608e+07	5.56423e+07	1.85873e+08	7.24134e+07	94.7004	98.2594	55.2784	Peak Found	High	Peak Found	High	High	High	High
High	Master Protein	O15400	Syntaxin-7 OS=Homo sapiens (Human) OX=9606 GN=STX7 PE=1 SV=4	STX7	76.943	36	6	27	6	261	29.8	5.55	83.91	6	0	1.22151e+06	9.15875e+06	6.61042e+06	1.54267e+07	9.22368e+07	9.6324e+07	3.76194e+07	76.4647	40.0065	35.4969	Peak Found	Peak Found	Peak Found	Peak Found	Peak Found	High	Peak Found	Met-loss+Acetyl [N-Term]
High	Master Protein	O15427	Monocarboxylate transporter 4 OS=Homo sapiens (Human) OX=9606 GN=SLC16A3 PE=1 SV=1	SLC16A3	35.734	9	4	79	4	465	49.4	7.96	173.52	4	0	5.82329e+06	6.88353e+07	2.42255e+06	4.6329e+07	4.68943e+07	1.2791e+08	9.60832e+07	84.4002	90.0616	36.9084	High	High	High	High	High	High	High	Met-loss [N-Term]
High	Master Protein	O15431	High affinity copper uptake protein 1 OS=Homo sapiens (Human) OX=9606 GN=SLC31A1 PE=1 SV=1	SLC31A1	47.274	16	3	16	3	190	21.1	7.42	50.53	3	0	4.66603e+06	928258	3.20216e+06	759653	1.48818e+06	1.04865e+06	7.43371e+06	66.8141	61.6512	87.6147	High	Peak Found	Peak Found	Peak Found	Peak Found	Peak Found	Peak Found
High	Master Protein	O15438	Canalicular multispecific organic anion transporter 2 OS=Homo sapiens (Human) OX=9606 GN=ABCC3 PE=1 SV=3	ABCC3	33.987	4	3	6	3	1527	169.2	7.2	20.22	3	0	1.79343e+06	0.01	2.20821e+06	211168	7.37524e+06	4.48571e+06	2.51321e+07	100	82.5436	74.0269	Peak Found	Not Found	Peak Found	Peak Found	Peak Found	Peak Found	High
High	Master Protein	O15439	Multidrug resistance-associated protein 4 OS=Homo sapiens (Human) OX=9606 GN=ABCC4 PE=1 SV=3	ABCC4	380.853	31	32	291	32	1325	149.4	8.19	982.83	32	0	1.4565e+07	9.90513e+07	2.06746e+07	1.13198e+08	1.93882e+08	2.60958e+08	3.7352e+08	74.361	69.1131	26.842	High	High	High	High	High	High	High
Medium	Master Protein	O15455	Toll-like receptor 3 OS=Homo sapiens (Human) OX=9606 GN=TLR3 PE=1 SV=1	TLR3	2.472	1	1	8	1	904	103.8	7.18	7.01	1	0	1.98685e+06	1.2736e+07	805037	2.12856e+06	607400	6.6791e+06	669690	73.01	45.116	107.375	Peak Found	High	Peak Found	Peak Found	Peak Found	High	Peak Found
Low	Master Protein	O15457	MutS protein homolog 4 OS=Homo sapiens (Human) OX=9606 GN=MSH4 PE=1 SV=2	MSH4	1.778	2	1	7	1	936	104.7	7.37	4.22	1	0	1.52064e+07	0.01	3.13515e+07	136705	634079	0.01	0.01	100	99.1317	141.421	High	Not Found	High	Peak Found	Peak Found	Not Found	Not Found
Medium	Master Protein	O15496	Group 10 secretory phospholipase A2 OS=Homo sapiens (Human) OX=9606 GN=PLA2G10 PE=1 SV=3	PLA2G10	2.338	13	1	1	1	165	18.1	6.48	0	1	0	409347	113375	659136	2.91624e+06	1.45108e+06	3.43386e+06	400642	56.6212	63.1291	71.3822	Peak Found	Peak Found	Peak Found	Peak Found	Peak Found	Peak Found	Peak Found
High	Master Protein	O15498	Synaptobrevin homolog YKT6 OS=Homo sapiens (Human) OX=9606 GN=YKT6 PE=1 SV=1	YKT6	4.558	4	1	4	1	198	22.4	6.92	1.64	1	0	0.01	0.01	0.01	0.01	0.01	0.01	0.01	0	0	0	Not Found	Not Found	Not Found	Not Found	Not Found	Not Found	Not Found
High	Master Protein	O15511	Actin-related protein 2/3 complex subunit 5 OS=Homo sapiens (Human) OX=9606 GN=ARPC5 PE=1 SV=3	ARPC5	135.749	71	9	102	8	151	16.3	5.67	254.46	9	1	8.5723e+06	8.98009e+07	6.95614e+06	3.49169e+07	2.20145e+07	1.31147e+08	7.02781e+07	82.5719	66.7751	59.9518	High	Peak Found	High	Peak Found	Peak Found	Peak Found	Peak Found
High	Master Protein	O15523	ATP-dependent RNA helicase DDX3Y OS=Homo sapiens (Human) OX=9606 GN=DDX3Y PE=1 SV=2	DDX3Y	322.506	42	29	380	1	660	73.1	7.55	1312.26	29	0	4.5397e+06	66906.8	1.25195e+06	0.01	699045	654352	493395	97.0952	100	14.3463	High	Peak Found	High	Not Found	Peak Found	Peak Found	Peak Found
High	Master Protein	O15533	Tapasin OS=Homo sapiens (Human) OX=9606 GN=TAPBP PE=1 SV=1	TAPBP	23.403	10	4	21	4	448	47.6	7.15	24.58	4	0	626159	6.25792e+06	391681	1.53954e+07	2.74346e+06	6.70644e+07	4.17085e+07	81.8085	95.038	71.1665	Peak Found	Peak Found	Peak Found	High	Peak Found	High	High
High	Master Protein	O15539	Regulator of G-protein signaling 5 OS=Homo sapiens (Human) OX=9606 GN=RGS5 PE=1 SV=1	RGS5	194.446	75	13	189	13	181	20.9	7.33	468.03	13	0	1.32644e+07	2.99422e+06	5.35361e+07	2.27635e+07	7.34921e+07	5.94165e+07	2.79044e+08	63.1677	40.3314	73.1009	Peak Found	Peak Found	High	Peak Found	High	Peak Found	High
High	Master Protein	O15551	Claudin-3 OS=Homo sapiens (Human) OX=9606 GN=CLDN3 PE=1 SV=1	CLDN3	19.517	19	3	12	3	220	23.3	8.05	12.38	3	0	275443	27815.7	135669	527067	510177	103589	4.66377e+06	81.6555	59.0579	117.132	Peak Found	Peak Found	Peak Found	Peak Found	Peak Found	Peak Found	Peak Found
High	Master Protein	O43143	Pre-mRNA-splicing factor ATP-dependent RNA helicase DHX15 OS=Homo sapiens (Human) OX=9606 GN=DHX15 PE=1 SV=2	DHX15	361.952	34	26	383	26	795	90.9	7.46	852.21	26	0	5.1386e+08	4.92445e+08	2.34207e+08	3.49668e+07	4.9568e+08	3.04361e+08	4.53482e+08	2.1281	74.0192	19.6417	High	Peak Found	High	Peak Found	High	High	Peak Found
Medium	Master Protein	O43148	mRNA cap guanine-N7 methyltransferase OS=Homo sapiens (Human) OX=9606 GN=RNMT PE=1 SV=1	RNMT	2.012	4	1	2	1	476	54.8	6.61	6.38	1	0	0.01	0.01	0.01	0.01	263434	89006.7	8.8481e+06	0	0	133.316	Not Found	Not Found	Not Found	Not Found	Peak Found	Peak Found	Peak Found
High	Master Protein	O43149	Zinc finger ZZ-type and EF-hand domain-containing protein 1 OS=Homo sapiens (Human) OX=9606 GN=ZZEF1 PE=1 SV=6	ZZEF1	237.044	11	24	81	24	2961	330.9	5.95	290.09	24	0	5.6036e+06	3.01261e+07	1.34195e+07	2.77331e+07	4.69187e+07	1.0958e+08	1.96365e+08	68.6333	34.7819	52.0956	Peak Found	Peak Found	Peak Found	Peak Found	Peak Found	High	High
High	Master Protein	O43150	Arf-GAP with SH3 domain, ANK repeat and PH domain-containing protein 2 OS=Homo sapiens (Human) OX=9606 GN=ASAP2 PE=1 SV=3	ASAP2	773.305	50	48	1621	45	1006	111.6	6.68	6099.7	48	1	4.17548e+08	1.3949e+08	3.98256e+08	1.31077e+08	1.60257e+09	3.59762e+08	2.14868e+09	49.9173	50.4745	54.6257	High	High	High	Peak Found	High	High	High	Met-loss [N-Term]
High	Master Protein	O43169	Cytochrome b5 type B OS=Homo sapiens (Human) OX=9606 GN=CYB5B PE=1 SV=3	CYB5B	34.69	43	3	13	3	150	16.7	4.97	40.28	3	0	870892	0.01	597367	293749	0.01	0.01	0.01	100	34.0717	0	Peak Found	Not Found	Peak Found	Peak Found	Not Found	Not Found	Not Found
High	Master Protein	O43181	NADH dehydrogenase [ubiquinone] iron-sulfur protein 4, mitochondrial OS=Homo sapiens (Human) OX=9606 GN=NDUFS4 PE=1 SV=1	NDUFS4	27.193	26	4	15	4	175	20.1	10.3	25.27	4	0	51088.1	34623.5	0.01	0.01	53109.6	1.09856e+06	9.51182e+06	19.2093	0	119.118	Peak Found	Peak Found	Not Found	Not Found	Peak Found	Peak Found	Peak Found
High	Master Protein	O43182	Rho GTPase-activating protein 6 OS=Homo sapiens (Human) OX=9606 GN=ARHGAP6 PE=1 SV=3	ARHGAP6	715.471	52	42	907	42	974	105.9	7.36	3727.75	42	0	4.87264e+07	6.30489e+08	1.88277e+07	3.14076e+08	1.8699e+09	1.23464e+09	1.66535e+09	85.6522	88.6888	16.6523	High	High	High	High	High	High	High
High	Master Protein	O43252	Bifunctional 3'-phosphoadenosine 5'-phosphosulfate synthase 1 OS=Homo sapiens (Human) OX=9606 GN=PAPSS1 PE=1 SV=2	PAPSS1	17.59	5	2	8	1	624	70.8	6.86	28.16	2	0	677806	5.19097e+06	876089	0.01	1.02234e+08	1.16086e+07	1.61678e+08	76.9013	100	67.1872	Peak Found	Peak Found	Peak Found	Not Found	Peak Found	Peak Found	High
High	Master Protein	O43255	E3 ubiquitin-protein ligase SIAH2 OS=Homo sapiens (Human) OX=9606 GN=SIAH2 PE=1 SV=1	SIAH2	10.196	6	2	2	2	324	34.6	7.12	1.84	2	0	252211	239381	202248	1.02383e+06	2.9537e+06	426642	1.34493e+06	2.60976	67.0089	66.3089	Peak Found	Peak Found	Peak Found	Peak Found	Peak Found	Peak Found	Peak Found
High	Master Protein	O43264	Centromere/kinetochore protein zw10 homolog OS=Homo sapiens (Human) OX=9606 GN=ZW10 PE=1 SV=3	ZW10	278.554	38	24	286	24	779	88.8	6.27	1018.47	24	0	4.37724e+07	4.66762e+07	2.82489e+07	2.79716e+07	3.16649e+08	1.57634e+08	4.68974e+08	3.21041	0.493247	40.4282	High	High	High	Peak Found	High	High	High	Met-loss+Acetyl [N-Term]
High	Master Protein	O43291	Kunitz-type protease inhibitor 2 OS=Homo sapiens (Human) OX=9606 GN=SPINT2 PE=1 SV=2	SPINT2	7.9	9	2	3	2	252	28.2	8.29	5.88	2	0	0.01	156676	0.01	0.01	0.01	168922	0.01	100	0	141.421	Not Found	Peak Found	Not Found	Not Found	Not Found	Peak Found	Not Found
High	Master Protein	O43294	Transforming growth factor beta-1-induced transcript 1 protein OS=Homo sapiens (Human) OX=9606 GN=TGFB1I1 PE=1 SV=2	TGFB1I1	249.982	50	16	318	16	461	49.8	7.03	1055.86	16	0	1.11255e+07	2.48708e+07	1.11572e+07	9.41245e+06	5.76344e+07	6.73278e+07	6.20131e+08	38.1855	8.48224	105.856	High	Peak Found	High	Peak Found	Peak Found	High	High
High	Master Protein	O43299	AP-5 complex subunit zeta-1 OS=Homo sapiens (Human) OX=9606 GN=AP5Z1 PE=1 SV=2	AP5Z1	5.937	4	2	2	2	807	88.5	7.01	1.81	2	0	888568	0.01	406603	0.01	0.01	0.01	0.01	100	100	0	Peak Found	Not Found	Peak Found	Not Found	Not Found	Not Found	Not Found
High	Master Protein	O43304	SEC14-like protein 5 OS=Homo sapiens (Human) OX=9606 GN=SEC14L5 PE=1 SV=3	SEC14L5	214.358	35	17	147	17	696	78.9	6.54	536.17	17	0	6.77e+06	5.75e+07	1.32879e+07	1.95682e+07	1.59661e+08	8.61469e+07	2.72103e+08	78.9326	19.1145	44.2945	High	High	High	High	High	High	High
High	Master Protein	O43306	Adenylate cyclase type 6 OS=Homo sapiens (Human) OX=9606 GN=ADCY6 PE=1 SV=2	ADCY6	392.721	29	29	484	29	1168	130.5	8.22	1625.1	29	0	4.01696e+07	1.39005e+08	2.62084e+07	1.43115e+08	4.11926e+08	3.68318e+08	7.87184e+08	55.1615	69.0435	35.9866	High	High	High	High	High	High	High	Met-loss+Acetyl [N-Term]
High	Master Protein	O43310	CBP80/20-dependent translation initiation factor OS=Homo sapiens (Human) OX=9606 GN=CTIF PE=1 SV=1	CTIF	426.713	65	32	355	32	598	67.5	6.54	1061.68	32	0	6.65365e+07	1.07478e+08	4.39509e+07	9.5457e+07	1.30708e+08	2.17375e+08	2.82885e+08	23.5276	36.9463	29.6335	High	High	High	Peak Found	High	High	High	Acetyl [N-Term]
High	Master Protein	O43312	Protein MTSS 1 OS=Homo sapiens (Human) OX=9606 GN=MTSS1 PE=1 SV=2	MTSS1	570.784	53	35	739	33	755	82.2	6.92	2666.38	35	3	1.82408e+08	3.83971e+08	2.24063e+08	1.47228e+08	6.75927e+08	6.77171e+08	6.22336e+08	35.588	20.6939	3.88185	High	High	High	High	High	High	High	Acetyl [N-Term]
High	Master Protein	O43314	Inositol hexakisphosphate and diphosphoinositol-pentakisphosphate kinase 2 OS=Homo sapiens (Human) OX=9606 GN=PPIP5K2 PE=1 SV=3	PPIP5K2	108.005	14	13	71	13	1243	140.3	8.22	181.7	13	0	1.6778e+07	2.15741e+07	1.72395e+07	1.45182e+07	8.34153e+07	3.54036e+07	9.17024e+07	12.5054	8.56882	35.3664	High	Peak Found	High	Peak Found	High	Peak Found	High
High	Master Protein	O43318	Mitogen-activated protein kinase kinase kinase 7 OS=Homo sapiens (Human) OX=9606 GN=MAP3K7 PE=1 SV=1	MAP3K7	164.809	25	13	208	13	606	67.2	7.11	630.42	13	0	1.28401e+07	1.26184e+07	9.79552e+06	5.98153e+06	1.40112e+08	2.75334e+07	5.10981e+07	0.87067	24.1743	66.4887	High	Peak Found	High	Peak Found	High	Peak Found	High
High	Master Protein	O43324	Eukaryotic translation elongation factor 1 epsilon-1 OS=Homo sapiens (Human) OX=9606 GN=EEF1E1 PE=1 SV=1	EEF1E1	16.879	13	2	17	2	174	19.8	8.54	33.67	2	0	104977	402153	47321.4	39944.9	63446.5	1.37575e+06	6.45865e+06	58.5994	8.45279	104.761	Peak Found	Peak Found	Peak Found	Peak Found	Peak Found	Peak Found	Peak Found	Met-loss+Acetyl [N-Term]
High	Master Protein	O43353	Receptor-interacting serine/threonine-protein kinase 2 OS=Homo sapiens (Human) OX=9606 GN=RIPK2 PE=1 SV=2	RIPK2	286.259	48	22	286	22	540	61.2	7.09	905.45	22	0	6.57718e+07	7.83125e+07	3.13029e+07	3.83209e+07	2.59932e+08	2.00845e+08	1.5467e+08	8.70371	10.08	20.9998	High	Peak Found	High	Peak Found	High	High	High
High	Master Protein	O43390	Heterogeneous nuclear ribonucleoprotein R OS=Homo sapiens (Human) OX=9606 GN=HNRNPR PE=1 SV=1	HNRNPR	35.706	9	5	27	1	633	70.9	8.13	67.17	5	0	0.01	0.01	0.01	0.01	1.89192e+06	51969.2	6.2563e+06	0	0	95.1877	Not Found	Not Found	Not Found	Not Found	Peak Found	Peak Found	Peak Found
High	Master Protein	O43396	Thioredoxin-like protein 1 OS=Homo sapiens (Human) OX=9606 GN=TXNL1 PE=1 SV=3	TXNL1	102.74	56	11	28	11	289	32.2	4.96	87.95	11	0	2.22329e+06	1.56329e+07	1.5244e+06	1.07975e+07	5.75511e+07	5.38612e+07	4.76663e+07	75.0978	75.2571	7.69135	Peak Found	Peak Found	Peak Found	Peak Found	Peak Found	Peak Found	Peak Found	Met-loss [N-Term]
High	Master Protein	O43399	Tumor protein D54 OS=Homo sapiens (Human) OX=9606 GN=TPD52L2 PE=1 SV=2	TPD52L2	15.884	12	2	4	2	206	22.2	5.36	11.1	2	0	833283	432305	782760	529166	6.82871e+06	2.53548e+06	0.01	31.6831	19.3299	90.2937	Peak Found	Peak Found	Peak Found	Peak Found	Peak Found	Peak Found	Not Found
High	Master Protein	O43402	ER membrane protein complex subunit 8 OS=Homo sapiens (Human) OX=9606 GN=EMC8 PE=1 SV=1	EMC8	190.054	56	9	110	9	210	23.8	6.4	341.84	9	0	4.14493e+07	3.56306e+06	2.38808e+07	7.0964e+06	1.41983e+07	3.32383e+07	7.30204e+07	84.1685	54.1831	61.0342	High	Peak Found	High	Peak Found	Peak Found	Peak Found	High
High	Master Protein	O43405	Cochlin OS=Homo sapiens (Human) OX=9606 GN=COCH PE=1 SV=1	COCH	6.049	2	1	2	1	550	59.4	7.96	5.71	1	0	246696	0.01	1.02898e+06	284424	1.91689e+06	0.01	1.0468e+07	100	56.6889	110.23	Peak Found	Not Found	Peak Found	Peak Found	Peak Found	Not Found	Peak Found
High	Master Protein	O43427	Acidic fibroblast growth factor intracellular-binding protein OS=Homo sapiens (Human) OX=9606 GN=FIBP PE=1 SV=3	FIBP	252.595	55	19	321	19	364	41.9	6.48	1012.62	19	0	4.97411e+07	7.90608e+09	5.57173e+09	3.31787e+09	1.19899e+09	6.64852e+09	1.81656e+09	98.7496	25.3539	75.6343	High	High	High	Peak Found	High	High	High
High	Master Protein	O43432	Eukaryotic translation initiation factor 4 gamma 3 OS=Homo sapiens (Human) OX=9606 GN=EIF4G3 PE=1 SV=2	EIF4G3	459.937	29	40	818	32	1585	176.5	5.38	2375.07	40	0	8.10016e+07	3.67387e+08	2.3725e+07	2.43691e+08	5.5352e+08	5.35142e+08	4.86327e+08	63.8699	82.2561	5.40084	High	High	High	High	High	High	High
High	Master Protein	O43464	Serine protease HTRA2, mitochondrial OS=Homo sapiens (Human) OX=9606 GN=HTRA2 PE=1 SV=2	HTRA2	183.33	39	14	247	14	458	48.8	10.07	750.26	14	0	1.18192e+08	6.53681e+06	1.04988e+08	1.5683e+06	2.0525e+08	1.25674e+07	4.06848e+08	89.5184	97.0564	77.3108	High	Peak Found	High	Peak Found	High	Peak Found	High
High	Master Protein	O43488	Aflatoxin B1 aldehyde reductase member 2 OS=Homo sapiens (Human) OX=9606 GN=AKR7A2 PE=1 SV=3	AKR7A2	411.944	60	21	2010	21	359	39.6	7.17	5483.64	21	0	1.33453e+09	3.69572e+08	1.12331e+09	3.65229e+08	3.86975e+09	1.3247e+09	3.58386e+09	56.6256	50.928	38.9038	High	High	High	High	High	High	High
Medium	Master Protein	O43493	Trans-Golgi network integral membrane protein 2 OS=Homo sapiens (Human) OX=9606 GN=TGOLN2 PE=1 SV=4	TGOLN2	2.846	2	1	2	1	437	45.9	5.63	3.82	1	0	393266	122807	0.01	248759	1.34154e+06	1.61507e+06	5.42581e+06	52.407	100	66.7189	Peak Found	Peak Found	Not Found	Peak Found	Peak Found	Peak Found	Peak Found
Medium	Master Protein	O43511	Pendrin OS=Homo sapiens (Human) OX=9606 GN=SLC26A4 PE=1 SV=1	SLC26A4	2.701	2	1	2	1	780	85.7	6.39	0	1	0	0.01	0.01	0.01	61059.5	2.72213e+06	393177	1.26823e+06	0	100	65.7366	Not Found	Not Found	Not Found	Peak Found	Peak Found	Peak Found	Peak Found
High	Master Protein	O43516	WAS/WASL-interacting protein family member 1 OS=Homo sapiens (Human) OX=9606 GN=WIPF1 PE=1 SV=3	WIPF1	195.816	63	19	774	19	503	51.2	11.47	2202.88	19	0	7.54089e+07	2.3763e+09	3.52954e+07	6.77817e+08	1.49844e+09	1.8121e+09	9.28726e+08	93.8485	90.101	25.8759	High	High	High	High	High	High	High	Met-loss [N-Term]
High	Master Protein	O43561	Linker for activation of T-cells family member 1 OS=Homo sapiens (Human) OX=9606 GN=LAT PE=1 SV=1	LAT	25.967	12	2	6	2	262	27.9	4.39	18.12	2	0	193656	2.26807e+06	245728	343355	1.37453e+06	1.947e+06	0.01	84.2666	16.5728	73.7941	Peak Found	Peak Found	Peak Found	Peak Found	Peak Found	Peak Found	Not Found
High	Master Protein	O43572	A-kinase anchor protein 10, mitochondrial OS=Homo sapiens (Human) OX=9606 GN=AKAP10 PE=1 SV=2	AKAP10	26.719	6	3	15	3	662	73.8	6.39	45.72	3	0	333593	1.16786e+07	735970	5.58922e+06	1.98088e+07	2.15462e+07	2.1451e+07	94.4458	76.7289	3.8094	Peak Found	High	Peak Found	Peak Found	High	High	High
High	Master Protein	O43583	Density-regulated protein OS=Homo sapiens (Human) OX=9606 GN=DENR PE=1 SV=2	DENR	88.391	51	9	153	9	198	22.1	5.3	356.07	9	0	4.89285e+06	1.36941e+08	208009	1.50571e+08	5.26625e+07	4.07023e+08	2.91632e+08	93.1006	99.7241	58.9246	High	High	Peak Found	High	High	High	High	Met-loss+Acetyl [N-Term]
High	Master Protein	O43592	Exportin-T OS=Homo sapiens (Human) OX=9606 GN=XPOT PE=1 SV=2	XPOT	134.23	19	14	57	14	962	109.9	5.39	178.04	14	0	385234	9.9683e+06	498526	7.62198e+06	6.61465e+07	7.44724e+07	1.49686e+08	92.5584	87.7218	38.8272	Peak Found	Peak Found	Peak Found	Peak Found	High	High	High
High	Master Protein	O43597	Protein sprouty homolog 2 OS=Homo sapiens (Human) OX=9606 GN=SPRY2 PE=1 SV=1	SPRY2	26.609	10	2	6	2	315	34.7	8.35	16.92	2	0	272445	502867	317091	0.01	0.01	0.01	0.01	29.7198	100	0	Peak Found	Peak Found	High	Not Found	Not Found	Not Found	Not Found
High	Master Protein	O43598	2'-deoxynucleoside 5'-phosphate N-hydrolase 1 OS=Homo sapiens (Human) OX=9606 GN=DNPH1 PE=1 SV=1	DNPH1	15.2	10	1	2	1	174	19.1	5.05	6.67	1	0	250301	506392	0.01	1.05823e+06	4.09429e+06	3.83191e+06	1.65831e+06	33.8434	100	34.1726	Peak Found	Peak Found	Not Found	Peak Found	Peak Found	Peak Found	Peak Found
Medium	Master Protein	O43609	Protein sprouty homolog 1 OS=Homo sapiens (Human) OX=9606 GN=SPRY1 PE=1 SV=2	SPRY1	2.012	5	1	2	1	319	35.1	8.24	0	1	0	0.01	0.01	0.01	1.4695e+06	7754.37	0.01	0.01	0	100	141.421	Not Found	Not Found	Not Found	Peak Found	Peak Found	Not Found	Not Found
High	Master Protein	O43615	Mitochondrial import inner membrane translocase subunit TIM44 OS=Homo sapiens (Human) OX=9606 GN=TIMM44 PE=1 SV=2	TIMM44	137.752	38	16	87	16	452	51.3	8.32	264.33	16	0	2.14336e+06	3.62743e+07	345687	7.01963e+07	5.79616e+07	2.08737e+08	9.93551e+07	88.8418	99.0199	52.128	Peak Found	High	Peak Found	High	High	High	High
High	Master Protein	O43617	Trafficking protein particle complex subunit 3 OS=Homo sapiens (Human) OX=9606 GN=TRAPPC3 PE=1 SV=1	TRAPPC3	99.672	38	7	74	7	180	20.3	4.96	152.79	7	0	1.24779e+07	2.87357e+07	6.9648e+06	1.29325e+07	5.99606e+07	4.74837e+07	1.40326e+08	39.4477	29.9926	49.8145	High	Peak Found	High	Peak Found	Peak Found	Peak Found	Peak Found
High	Master Protein	O43633	Charged multivesicular body protein 2a OS=Homo sapiens (Human) OX=9606 GN=CHMP2A PE=1 SV=1	CHMP2A	180.792	45	18	300	17	222	25.1	5.97	1108.23	18	1	3.54493e+07	2.19666e+08	5.37646e+06	2.78575e+08	4.27265e+08	8.23925e+08	2.80434e+08	72.2092	96.2131	44.964	High	High	High	High	High	High	High	Acetyl [N-Term]
High	Master Protein	O43639	Cytoplasmic protein NCK2 OS=Homo sapiens (Human) OX=9606 GN=NCK2 PE=1 SV=2	NCK2	74.307	30	10	53	10	380	42.9	6.95	130.23	10	0	26837.1	9.68131e+06	159588	1.38025e+07	1.41466e+07	7.70753e+07	2.68913e+08	99.4471	97.714	90.2622	Peak Found	Peak Found	Peak Found	Peak Found	Peak Found	High	High	Met-loss+Acetyl [N-Term]
High	Master Protein	O43665	Regulator of G-protein signaling 10 OS=Homo sapiens (Human) OX=9606 GN=RGS10 PE=1 SV=3	RGS10	94.818	41	9	58	9	181	21.2	7.49	127.51	9	0	515901	572241	413685	3.24544e+06	521252	8.18692e+06	2.3449e+07	5.17761	77.3888	88.9063	Peak Found	Peak Found	Peak Found	Peak Found	Peak Found	Peak Found	Peak Found
High	Master Protein	O43674	NADH dehydrogenase [ubiquinone] 1 beta subcomplex subunit 5, mitochondrial OS=Homo sapiens (Human) OX=9606 GN=NDUFB5 PE=1 SV=1	NDUFB5	82.662	23	4	46	4	189	21.7	9.63	135.94	4	0	4.84924e+06	3.42248e+07	5.69124e+06	4.94738e+08	6.80318e+07	7.22941e+07	3.27333e+08	75.1792	97.7255	77.777	Peak Found	High	Peak Found	Peak Found	Peak Found	Peak Found	High
High	Master Protein	O43681	ATPase GET3 OS=Homo sapiens (Human) OX=9606 GN=GET3 PE=1 SV=2	GET3	48.219	31	7	40	7	348	38.8	4.91	128.22	7	0	1.91985e+07	48634.5	2.05919e+06	7.74376e+06	1.02017e+08	5.48433e+07	8.71053e+07	99.4946	57.9884	24.2101	Peak Found	Peak Found	Peak Found	Peak Found	High	Peak Found	High
High	Master Protein	O43707	Alpha-actinin-4 OS=Homo sapiens (Human) OX=9606 GN=ACTN4 PE=1 SV=2	ACTN4	1446.01	76	80	3674	49	911	104.8	5.44	12991.4	80	0	6.32371e+08	1.03857e+08	6.48728e+08	9.52738e+07	1.86197e+09	2.8567e+08	9.42509e+09	71.7868	74.3888	103.409	High	High	High	Peak Found	High	High	High
High	Master Protein	O43741	5'-AMP-activated protein kinase subunit beta-2 OS=Homo sapiens (Human) OX=9606 GN=PRKAB2 PE=1 SV=1	PRKAB2	258.481	72	18	319	15	272	30.3	6.46	992.1	18	3	8.25918e+07	2.07372e+06	7.42748e+07	591165	2.23235e+08	5.16758e+07	4.6266e+08	95.1014	98.4207	68.5538	High	Peak Found	High	Peak Found	High	Peak Found	High
High	Master Protein	O43747	AP-1 complex subunit gamma-1 OS=Homo sapiens (Human) OX=9606 GN=AP1G1 PE=1 SV=5	AP1G1	50.139	10	6	29	6	822	91.3	6.8	75.84	6	0	0.01	1.39573e+06	0.01	1.18724e+06	3.68143e+06	1.04479e+07	5.95678e+07	100	100	101.377	Not Found	Peak Found	Not Found	Peak Found	Peak Found	Peak Found	High
High	Master Protein	O43768	Alpha-endosulfine OS=Homo sapiens (Human) OX=9606 GN=ENSA PE=1 SV=1	ENSA	6.236	14	1	1	1	121	13.4	7.24	3.06	1	0	0.01	0.01	0.01	58821.6	1.03504e+06	0.01	0.01	0	100	141.421	Not Found	Not Found	Not Found	Peak Found	Peak Found	Not Found	Not Found
High	Master Protein	O43772	Mitochondrial carnitine/acylcarnitine carrier protein OS=Homo sapiens (Human) OX=9606 GN=SLC25A20 PE=1 SV=1	SLC25A20	106.838	45	15	189	15	301	32.9	9.41	456.43	15	0	1.38946e+07	1.1115e+08	7.54866e+06	1.43861e+08	8.89867e+07	3.71205e+08	2.26693e+08	77.7766	90.0288	50.3256	High	High	High	High	High	High	High	Met-loss+Acetyl [N-Term]
High	Master Protein	O43776	Asparagine--tRNA ligase, cytoplasmic OS=Homo sapiens (Human) OX=9606 GN=NARS1 PE=1 SV=1	NARS1	147.342	35	15	97	15	548	62.9	6.25	334.91	15	0	2.14336e+06	1.67824e+07	2.51295e+06	5.7553e+06	8.52091e+07	3.16506e+07	2.13243e+08	77.3499	39.2146	69.2373	Peak Found	High	Peak Found	Peak Found	High	High	High	Met-loss [N-Term]
High	Master Protein	O43808	Peroxisomal membrane protein PMP34 OS=Homo sapiens (Human) OX=9606 GN=SLC25A17 PE=1 SV=1	SLC25A17	32.104	10	2	7	2	307	34.5	10.08	27.85	2	0	1.5938e+06	364016	723323	0.01	524202	237134	2.70617e+07	62.8142	100	135.623	Peak Found	Peak Found	Peak Found	Not Found	Peak Found	Peak Found	High
High	Master Protein	O43809	Cleavage and polyadenylation specificity factor subunit 5 OS=Homo sapiens (Human) OX=9606 GN=NUDT21 PE=1 SV=1	NUDT21	59.176	33	6	35	6	227	26.2	8.82	70.03	6	0	2.21589e+07	2.23863e+06	9.85034e+06	4.02656e+06	1.82292e+07	7.34158e+06	5.85484e+07	81.6487	41.9674	78.553	High	Peak Found	High	Peak Found	Peak Found	Peak Found	Peak Found
High	Master Protein	O43813	Glutathione S-transferase LANCL1 OS=Homo sapiens (Human) OX=9606 GN=LANCL1 PE=1 SV=1	LANCL1	90.823	28	8	61	8	399	45.3	7.75	173.96	8	0	1.5141e+07	7.70726e+06	1.57177e+07	1.15733e+08	2.91034e+07	1.15137e+07	5.32527e+07	32.5353	76.0857	54.6817	High	Peak Found	High	Peak Found	High	Peak Found	High
High	Master Protein	O43815	Striatin OS=Homo sapiens (Human) OX=9606 GN=STRN PE=1 SV=4	STRN	68.938	17	8	15	8	780	86.1	5.27	49.93	8	0	5.9015e+06	7.85333e+06	2.20084e+06	6.05679e+06	2.35685e+07	1.86299e+07	5.19018e+07	14.1901	46.6956	46.7367	High	Peak Found	Peak Found	Peak Found	Peak Found	Peak Found	High
High	Master Protein	O43820	Hyaluronidase-3 OS=Homo sapiens (Human) OX=9606 GN=HYAL3 PE=1 SV=1	HYAL3	40.594	17	6	40	6	417	46.5	8.22	84.52	6	0	5.90042e+06	2.41633e+06	3.28218e+06	4.42885e+06	6.09281e+06	4.06943e+07	4.70081e+07	41.8924	14.8706	57.5247	High	Peak Found	High	Peak Found	Peak Found	High	High
High	Master Protein	O43822	Cilia- and flagella-associated protein 410 OS=Homo sapiens (Human) OX=9606 GN=CFAP410 PE=1 SV=1	CFAP410	14.54	5	1	1	1	256	28.3	7.34	2.82	1	0	0.01	0.01	0.01	0.01	236666	436888	0.01	0	0	79.5328	Not Found	Not Found	Not Found	Not Found	Peak Found	Peak Found	Not Found
High	Master Protein	O43837	Isocitrate dehydrogenase [NAD] subunit beta, mitochondrial OS=Homo sapiens (Human) OX=9606 GN=IDH3B PE=1 SV=2	IDH3B	15.2	4	1	3	1	385	42.2	8.46	9.79	1	0	0.01	0.01	0.01	0.01	0.01	0.01	0.01	0	0	0	Not Found	Not Found	Not Found	Not Found	Not Found	Not Found	Not Found
High	Master Protein	O43852	Calumenin OS=Homo sapiens (Human) OX=9606 GN=CALU PE=1 SV=2	CALU	29.771	27	5	6	5	315	37.1	4.64	16.41	5	0	0.01	7.21438e+06	3.18753e+06	2.48408e+06	8.27567e+06	1.0895e+07	1.57727e+07	100	12.4031	26.6712	Not Found	Peak Found	Peak Found	Peak Found	Peak Found	Peak Found	Peak Found
High	Master Protein	O43861	Probable phospholipid-transporting ATPase IIB OS=Homo sapiens (Human) OX=9606 GN=ATP9B PE=2 SV=4	ATP9B	13.498	2	2	6	2	1147	129.2	7.61	7.7	2	0	334145	1.79922e+06	624927	1.55574e+06	3.72415e+06	3.99049e+06	8.45413e+06	68.6743	42.6849	40.257	Peak Found	Peak Found	Peak Found	Peak Found	Peak Found	Peak Found	High
High	Master Protein	O60229	Kalirin OS=Homo sapiens (Human) OX=9606 GN=KALRN PE=1 SV=3	KALRN	679.462	20	51	1023	41	2986	340	6.07	3688.35	51	10	2.23893e+08	1.01742e+09	9.1683e+07	4.13695e+08	1.84305e+09	1.45087e+09	2.12992e+09	63.9264	63.7171	15.3948	High	High	High	High	High	High	High
High	Master Protein	O60232	Protein ZNRD2 OS=Homo sapiens (Human) OX=9606 GN=ZNRD2 PE=1 SV=1	ZNRD2	79.402	42	5	24	5	199	21.5	5.24	47.11	5	0	0.01	129995	0.01	1.06688e+07	1.32974e+06	1.43298e+06	1.05096e+07	100	100	97.2695	Not Found	Peak Found	Not Found	Peak Found	Peak Found	Peak Found	Peak Found
High	Master Protein	O60234	Glia maturation factor gamma OS=Homo sapiens (Human) OX=9606 GN=GMFG PE=1 SV=1	GMFG	34.999	45	5	9	4	142	16.8	5.26	17.29	5	1	3.36735e+06	1.21337e+06	966086	1.69046e+07	3.65732e+06	1.24706e+07	1.61564e+07	47.0227	89.188	48.7285	Peak Found	Not Found	Peak Found	Peak Found	Peak Found	Peak Found	Peak Found	Met-loss+Acetyl [N-Term]
High	Master Protein	O60256	Phosphoribosyl pyrophosphate synthase-associated protein 2 OS=Homo sapiens (Human) OX=9606 GN=PRPSAP2 PE=1 SV=1	PRPSAP2	426.452	70	24	705	21	369	40.9	7.44	2079	24	4	3.36872e+08	6.94129e+07	1.99429e+08	3.6316e+07	6.0054e+08	2.68324e+08	1.17185e+09	65.8304	69.1904	54.8549	High	Peak Found	High	Peak Found	High	High	High	Acetyl [N-Term]
High	Master Protein	O60308	Centrosomal protein of 104 kDa OS=Homo sapiens (Human) OX=9606 GN=CEP104 PE=1 SV=1	CEP104	3.795	2	1	4	1	925	104.4	7.62	10.53	1	0	453156	0.01	0.01	0.01	3.46938e+06	0.01	0.01	100	0	141.421	Peak Found	Not Found	Not Found	Not Found	Peak Found	Not Found	Not Found
High	Master Protein	O60313	Dynamin-like 120 kDa protein, mitochondrial OS=Homo sapiens (Human) OX=9606 GN=OPA1 PE=1 SV=3	OPA1	668.462	58	53	760	53	960	111.6	7.87	2483.32	53	0	1.88372e+08	2.67631e+08	1.65265e+08	2.23054e+08	1.29322e+09	5.28943e+08	1.17855e+09	17.3812	14.8818	33.6447	High	High	High	Peak Found	High	High	High
High	Master Protein	O60331	Phosphatidylinositol 4-phosphate 5-kinase type-1 gamma OS=Homo sapiens (Human) OX=9606 GN=PIP5K1C PE=1 SV=2	PIP5K1C	222.749	38	17	148	14	668	73.2	5.29	447.81	17	4	1.58166e+07	9.90407e+07	8.04132e+06	4.05726e+07	1.88842e+08	1.01531e+08	1.11929e+08	72.4587	66.9176	29.0379	High	High	Peak Found	Peak Found	High	High	High	Acetyl [N-Term]
High	Master Protein	O60341	Lysine-specific histone demethylase 1A OS=Homo sapiens (Human) OX=9606 GN=KDM1A PE=1 SV=2	KDM1A	3.958	2	1	1	1	852	92.8	6.52	1.88	1	0	983071	0.01	0.01	0.01	297015	0.01	0.01	100	0	141.421	High	Not Found	Not Found	Not Found	Peak Found	Not Found	Not Found
High	Master Protein	O60449	Lymphocyte antigen 75 OS=Homo sapiens (Human) OX=9606 GN=LY75 PE=1 SV=3	LY75	3.275	1	1	1	1	1722	198.2	6.67	2.74	1	0	0.01	2.5832e+07	0.01	2.0828e+07	3.06991e+07	3.17996e+07	3.89404e+07	100	100	10.8045	Not Found	Peak Found	Not Found	Peak Found	Peak Found	Peak Found	Peak Found
High	Master Protein	O60476	Mannosyl-oligosaccharide 1,2-alpha-mannosidase IB OS=Homo sapiens (Human) OX=9606 GN=MAN1A2 PE=1 SV=1	MAN1A2	31.886	8	3	8	3	641	73	7.61	33.6	3	0	0.01	327782	16285.1	0.01	1.14371e+07	44096.8	1.01636e+07	100	99.9999	70.647	Not Found	Peak Found	Peak Found	Not Found	Peak Found	Peak Found	Peak Found
High	Master Protein	O60488	Long-chain-fatty-acid--CoA ligase 4 OS=Homo sapiens (Human) OX=9606 GN=ACSL4 PE=1 SV=2	ACSL4	342.43	47	27	282	24	711	79.1	8.38	1077.45	27	3	5.25094e+06	1.14315e+08	1.17681e+07	4.98714e+07	3.44709e+08	3.0439e+08	5.45126e+08	91.2166	61.8165	26.4462	Peak Found	High	Peak Found	High	High	High	High
High	Master Protein	O60493	Sorting nexin-3 OS=Homo sapiens (Human) OX=9606 GN=SNX3 PE=1 SV=3	SNX3	30.499	25	5	18	3	162	18.8	8.66	15.35	5	2	303403	639579	429757	1.82043e+06	3.03392e+06	614362	1.09813e+06	35.6502	61.8026	66.0746	Peak Found	Not Found	Peak Found	Peak Found	Peak Found	Peak Found	Peak Found
High	Master Protein	O60496	Docking protein 2 OS=Homo sapiens (Human) OX=9606 GN=DOK2 PE=1 SV=2	DOK2	126.048	32	11	58	11	412	45.4	6.02	179.32	11	0	2.18247e+06	2.16612e+06	361039	1.63762e+07	1.69855e+07	1.03906e+08	1.5984e+08	0.375885	95.6858	62.8098	Peak Found	Peak Found	Peak Found	Peak Found	Peak Found	High	High
High	Master Protein	O60506	Heterogeneous nuclear ribonucleoprotein Q OS=Homo sapiens (Human) OX=9606 GN=SYNCRIP PE=1 SV=2	SYNCRIP	127.266	32	13	91	9	623	69.6	8.59	368.4	13	4	2.22741e+06	2.75655e+07	1.43069e+06	1.33025e+07	2.23209e+07	3.92998e+07	1.764e+08	85.0474	80.5788	86.943	Peak Found	Peak Found	Peak Found	Peak Found	Peak Found	Peak Found	High
Medium	Master Protein	O60518	Ran-binding protein 6 OS=Homo sapiens (Human) OX=9606 GN=RANBP6 PE=1 SV=2	RANBP6	2.884	1	1	15	1	1105	124.6	5.01	29.07	1	0	0.01	0.01	723581	0.01	8885900	155761	2.72344e+07	0	100	93.3249	Not Found	Not Found	High	Not Found	Peak Found	Peak Found	High
Low	Master Protein	O60522	Tudor domain-containing protein 6 OS=Homo sapiens (Human) OX=9606 GN=TDRD6 PE=2 SV=2	TDRD6	1.856	1	1	1	1	2096	236.4	5.25	0	1	0	5.91356e+06	0.01	0.01	0.01	0.01	0.01	0.01	100	0	0	High	Not Found	Not Found	Not Found	Not Found	Not Found	Not Found
High	Master Protein	O60524	Nuclear export mediator factor NEMF OS=Homo sapiens (Human) OX=9606 GN=NEMF PE=1 SV=4	NEMF	118.272	18	17	61	17	1076	122.9	6.35	117.1	17	0	2.26513e+07	2.28547e+07	6.92788e+06	5.09893e+07	4.787e+07	1.47709e+08	1.46929e+08	0.446993	76.0766	41.0634	High	Peak Found	High	Peak Found	Peak Found	Peak Found	Peak Found
High	Master Protein	O60568	Multifunctional procollagen lysine hydroxylase and glycosyltransferase LH3 OS=Homo sapiens (Human) OX=9606 GN=PLOD3 PE=1 SV=1	PLOD3	63.659	15	8	34	8	738	84.7	6.05	94.77	8	0	1.64644e+07	5.6031e+07	8.19368e+06	7.58308e+06	2.78842e+07	2.13132e+07	5.56219e+07	54.5781	3.87029	42.5546	High	Peak Found	High	Peak Found	Peak Found	Peak Found	High
High	Master Protein	O60573	Eukaryotic translation initiation factor 4E type 2 OS=Homo sapiens (Human) OX=9606 GN=EIF4E2 PE=1 SV=1	EIF4E2	48.517	25	4	22	4	245	28.3	8.88	68.26	4	0	1.3726e+06	3.42613e+06	1.28968e+06	2.70319e+06	1.65474e+07	1.48224e+07	4.74341e+07	42.7932	35.4008	57.0401	High	Peak Found	High	Peak Found	Peak Found	High	High
High	Master Protein	O60610	Protein diaphanous homolog 1 OS=Homo sapiens (Human) OX=9606 GN=DIAPH1 PE=1 SV=2	DIAPH1	902.149	49	61	1881	61	1272	141.3	5.41	7093.94	61	0	7.41474e+07	1.28852e+09	5.07623e+07	5.66844e+08	2.97952e+09	2.08565e+09	2.67717e+09	89.1173	83.5616	14.3846	High	High	High	High	High	High	High	Acetyl [N-Term]
High	Master Protein	O60645	Exocyst complex component 3 OS=Homo sapiens (Human) OX=9606 GN=EXOC3 PE=1 SV=3	EXOC3	305.606	49	31	252	31	745	85.5	6.29	804.88	31	0	1.24279e+07	1.09659e+08	2.9314e+06	6.40483e+07	1.89735e+08	3.21404e+08	5.91384e+08	79.6409	91.2469	45.4907	High	High	Peak Found	High	High	High	High
High	Master Protein	O60669	Monocarboxylate transporter 2 OS=Homo sapiens (Human) OX=9606 GN=SLC16A7 PE=1 SV=2	SLC16A7	35.034	7	4	34	4	478	52.2	9.31	127.69	4	0	3.02667e+06	4.58693e+07	929221	2.68888e+07	2.66772e+07	6.48123e+07	3.41627e+07	87.62	93.3193	39.3902	High	High	High	High	High	High	High
High	Master Protein	O60674	Tyrosine-protein kinase JAK2 OS=Homo sapiens (Human) OX=9606 GN=JAK2 PE=1 SV=2	JAK2	576.946	51	53	809	50	1132	130.6	7.21	2688.49	53	3	1.1286e+08	5.40729e+08	6.78099e+07	3.43419e+08	6.29118e+08	1.14228e+09	1.53327e+09	65.4646	67.0209	33.6106	High	High	High	High	High	High	High
High	Master Protein	O60704	Protein-tyrosine sulfotransferase 2 OS=Homo sapiens (Human) OX=9606 GN=TPST2 PE=1 SV=1	TPST2	54.462	18	6	54	6	377	41.9	9.09	145.08	6	0	5.99941e+06	8.99119e+06	2.35138e+06	1.10124e+07	5.13112e+07	4.69223e+07	5.61988e+07	19.9577	64.8098	7.36037	High	Peak Found	Peak Found	Peak Found	High	High	High
High	Master Protein	O60716	Catenin delta-1 OS=Homo sapiens (Human) OX=9606 GN=CTNND1 PE=1 SV=1	CTNND1	381.377	36	30	371	30	968	108.1	6.23	1301.85	30	0	9.22663e+07	1.40772e+08	8.85584e+07	5.30533e+07	6.31717e+08	2.3825e+08	3.46414e+08	20.8143	25.0721	40.9337	High	High	High	Peak Found	High	High	High
High	Master Protein	O60762	Dolichol-phosphate mannosyltransferase subunit 1 OS=Homo sapiens (Human) OX=9606 GN=DPM1 PE=1 SV=1	DPM1	193.256	65	17	329	17	260	29.6	9.57	778.95	17	0	1.38736e+08	1.78718e+07	6.48389e+07	5.78368e+07	1.09449e+08	1.92004e+08	6.41275e+08	77.1763	5.70778	74.3661	High	Peak Found	High	High	High	High	High	Met-loss+Acetyl [N-Term]
High	Master Protein	O60763	General vesicular transport factor p115 OS=Homo sapiens (Human) OX=9606 GN=USO1 PE=1 SV=2	USO1	11.788	3	2	3	2	962	107.8	4.91	8.21	2	0	0.01	248266	93380.1	504189	7.45935e+06	0.01	9.41999e+06	100	68.7467	72.1275	Not Found	Peak Found	Peak Found	Peak Found	Peak Found	Not Found	Peak Found
High	Master Protein	O60826	Coiled-coil domain-containing protein 22 OS=Homo sapiens (Human) OX=9606 GN=CCDC22 PE=1 SV=1	CCDC22	7.544	3	1	1	1	627	70.7	6.74	4.15	1	0	0.01	0.01	0.01	0.01	0.01	1.32636e+06	4.72616e+06	0	0	98.6554	Not Found	Not Found	Not Found	Not Found	Not Found	Peak Found	Peak Found
High	Master Protein	O60831	PRA1 family protein 2 OS=Homo sapiens (Human) OX=9606 GN=PRAF2 PE=1 SV=1	PRAF2	6.956	6	1	4	1	178	19.2	9.19	10.56	1	0	1.60542e+06	0.01	546940	216456	1.31057e+06	4.40009e+06	2.90203e+06	100	43.2912	43.9404	Peak Found	Not Found	Peak Found	Peak Found	Peak Found	Peak Found	Peak Found
High	Master Protein	O60841	Eukaryotic translation initiation factor 5B OS=Homo sapiens (Human) OX=9606 GN=EIF5B PE=1 SV=4	EIF5B	153.95	17	13	166	13	1220	138.7	5.49	641.21	13	0	6.85417e+07	2.24282e+07	4.03639e+07	1.6803e+07	1.04947e+08	5.50632e+07	1.71194e+08	50.6909	41.2143	43.0854	High	Peak Found	High	Peak Found	High	High	High
High	Master Protein	O60869	Endothelial differentiation-related factor 1 OS=Homo sapiens (Human) OX=9606 GN=EDF1 PE=1 SV=1	EDF1	11.098	10	1	1	1	148	16.4	9.95	3.21	1	0	0.01	0.01	0.01	0.01	243919	739078	1.4932e+06	0	0	62.2312	Not Found	Not Found	Not Found	Not Found	Peak Found	Peak Found	Peak Found
Medium	Master Protein	O60882	Matrix metalloproteinase-20 OS=Homo sapiens (Human) OX=9606 GN=MMP20 PE=1 SV=3	MMP20	2.178	2	1	1	1	483	54.4	8.87	2.24	1	0	429705	0.01	0.01	0.01	0.01	2.82723e+06	0.01	100	0	141.421	Peak Found	Not Found	Not Found	Not Found	Not Found	Peak Found	Not Found
High	Master Protein	O60884	DnaJ homolog subfamily A member 2 OS=Homo sapiens (Human) OX=9606 GN=DNAJA2 PE=1 SV=1	DNAJA2	79.88	27	9	58	9	412	45.7	6.48	181.53	9	0	336848	9.78913e+06	1.55634e+06	2.86489e+07	3.50828e+06	8.92133e+07	1.56945e+08	93.3469	89.6949	75.4406	Peak Found	Peak Found	Peak Found	High	Peak Found	High	High
High	Master Protein	O60888	Protein CutA OS=Homo sapiens (Human) OX=9606 GN=CUTA PE=1 SV=2	CUTA	6.789	8	1	5	1	179	19.1	5.5	4.26	1	0	0.01	0.01	0.01	106832	272086	34590.1	3.85558e+06	0	100	125.985	Not Found	Not Found	Not Found	Peak Found	Peak Found	Peak Found	Peak Found
High	Master Protein	O60890	Oligophrenin-1 OS=Homo sapiens (Human) OX=9606 GN=OPHN1 PE=1 SV=1	OPHN1	314.364	39	27	270	27	802	91.6	7.96	900.83	27	0	6.58621e+07	1.1183e+08	3.13193e+07	4.63024e+07	4.07633e+08	1.96012e+08	3.17675e+08	25.8693	19.3026	28.2367	High	High	High	Peak Found	High	High	High	Met-loss [N-Term]; Met-loss+Acetyl [N-Term]
Low	Master Protein	O60906	Sphingomyelin phosphodiesterase 2 OS=Homo sapiens (Human) OX=9606 GN=SMPD2 PE=1 SV=2	SMPD2	1.748	3	1	2	1	423	47.6	6.98	0	1	0	0.01	0.01	20154.6	307464	0.01	0.01	0.01	0	87.6963	0	Not Found	Not Found	Peak Found	Peak Found	Not Found	Not Found	Not Found
Low	Master Protein	O60911	Cathepsin L2 OS=Homo sapiens (Human) OX=9606 GN=CTSV PE=1 SV=2	CTSV	1.744	3	1	1	1	334	37.3	8.76	3.59	1	0	0.01	0.01	124804	7.96748e+06	0.01	3.97823e+07	1.77133e+06	0	96.9155	132.482	Not Found	Not Found	Peak Found	High	Not Found	Peak Found	Peak Found
High	Master Protein	O60927	E3 ubiquitin-protein ligase PPP1R11 OS=Homo sapiens (Human) OX=9606 GN=PPP1R11 PE=1 SV=1	PPP1R11	10.111	21	1	2	1	126	13.9	7.01	2.46	1	0	0.01	0.01	0.01	0.01	0.01	0.01	0.01	0	0	0	Not Found	Not Found	Not Found	Not Found	Not Found	Not Found	Not Found	Met-loss+Acetyl [N-Term]
High	Master Protein	O60941	Dystrobrevin beta OS=Homo sapiens (Human) OX=9606 GN=DTNB PE=1 SV=1	DTNB	82.662	25	9	29	9	627	71.3	7.91	118.04	9	0	1.39883e+06	9.36016e+06	1.1185e+06	6.59481e+06	3.54213e+06	9.56823e+06	7.7442e+06	73.9969	70.9981	36.2969	Peak Found	Peak Found	Peak Found	Peak Found	Peak Found	Peak Found	Peak Found
High	Master Protein	O75027	ATP-binding cassette sub-family B member 7, mitochondrial OS=Homo sapiens (Human) OX=9606 GN=ABCB7 PE=1 SV=2	ABCB7	180.785	24	15	230	15	752	82.6	9.33	633.93	15	0	55239147	3.54354e+07	3.92636e+07	4.46909e+07	2.04072e+08	6.30858e+07	1.59373e+08	21.8405	6.46462	41.3764	High	Peak Found	High	Peak Found	High	High	High
High	Master Protein	O75030	Microphthalmia-associated transcription factor OS=Homo sapiens (Human) OX=9606 GN=MITF PE=1 SV=2	MITF	21.918	7	3	22	3	526	58.8	6.33	63.21	3	0	861107	4.87313e+06	849239	1.06427e+07	3.36985e+07	2.11707e+07	5.00232e+06	69.9661	85.2203	58.8588	Peak Found	Peak Found	High	Peak Found	Peak Found	Peak Found	Peak Found
High	Master Protein	O75044	SLIT-ROBO Rho GTPase-activating protein 2 OS=Homo sapiens (Human) OX=9606 GN=SRGAP2 PE=1 SV=3	SRGAP2	152.871	21	19	115	19	1071	120.8	6.7	278.7	19	0	7.84643e+07	2.13598e+07	4.54094e+07	1.60941e+07	9.31737e+07	2.6897e+07	6.65422e+07	57.2051	47.6644	43.7761	High	Peak Found	High	Peak Found	High	Peak Found	High
High	Master Protein	O75069	Transmembrane and coiled-coil domains protein 2 OS=Homo sapiens (Human) OX=9606 GN=TMCC2 PE=1 SV=3	TMCC2	71.836	17	9	27	9	709	77.4	6.81	75.07	9	0	4.95681e+06	3.43099e+07	2.30036e+07	1.70694e+07	2.44742e+07	6.97885e+07	4.57717e+07	74.7531	14.8084	39.6558	High	High	Peak Found	Peak Found	Peak Found	High	High
Low	Master Protein	O75081	Protein CBFA2T3 OS=Homo sapiens (Human) OX=9606 GN=CBFA2T3 PE=1 SV=2	CBFA2T3	1.753	6	1	11	1	653	71.1	8.18	33.55	1	0	5.06693e+06	5.17247e+06	0.01	5.57967e+06	5.99143e+07	1.44575e+07	6.38634e+06	1.03076	100	87.5297	Peak Found	Peak Found	Not Found	Peak Found	High	High	Peak Found
High	Master Protein	O75083	WD repeat-containing protein 1 OS=Homo sapiens (Human) OX=9606 GN=WDR1 PE=1 SV=4	WDR1	638.216	73	40	1528	40	606	66.2	6.65	5764.41	40	0	2.5501e+08	1.73075e+09	2.09259e+08	8.70155e+08	1.00757e+09	2.1596e+09	4.03665e+09	74.3161	61.2273	51.9878	High	High	High	High	High	High	High
High	Master Protein	O75116	Rho-associated protein kinase 2 OS=Homo sapiens (Human) OX=9606 GN=ROCK2 PE=1 SV=4	ROCK2	1010.48	53	73	1581	64	1388	160.8	6.02	5695.8	73	9	1.311e+08	1.25698e+09	4.93629e+07	9.87257e+08	1.89795e+09	2.06364e+09	3.12422e+09	81.1106	90.4762	22.9998	High	High	High	High	High	High	High
Medium	Master Protein	O75121	Microfibrillar-associated protein 3-like OS=Homo sapiens (Human) OX=9606 GN=MFAP3L PE=1 SV=3	MFAP3L	2.295	5	1	9	1	409	45.4	5.22	28.7	1	0	0.01	0.01	0.01	21004.6	1.91629e+07	507996	1.54659e+07	0	99.9999	68.8603	Not Found	Not Found	Not Found	Peak Found	Peak Found	Peak Found	High
High	Master Protein	O75122	CLIP-associating protein 2 OS=Homo sapiens (Human) OX=9606 GN=CLASP2 PE=1 SV=3	CLASP2	151.814	13	14	176	9	1294	141	8.4	539.09	14	0	2.19923e+07	5.67166e+07	8.69931e+06	4.18636e+07	7.26603e+07	9.57249e+07	8.65247e+07	44.1174	65.5901	11.157	High	High	High	High	High	High	High
High	Master Protein	O75140	GATOR complex protein DEPDC5 OS=Homo sapiens (Human) OX=9606 GN=DEPDC5 PE=1 SV=2	DEPDC5	12.837	4	5	12	5	1603	181.1	6.73	3.94	5	0	5.31175e+06	243427	2.36286e+06	206374	3.7348e+06	234935	50664.9	91.236	83.935	126.477	High	Peak Found	High	Peak Found	Peak Found	Peak Found	Peak Found
High	Master Protein	O75146	Huntingtin-interacting protein 1-related protein OS=Homo sapiens (Human) OX=9606 GN=HIP1R PE=1 SV=2	HIP1R	3.552	3	2	3	2	1068	119.3	6.67	2.27	2	0	1.27891e+06	0.01	1.05904e+06	0.01	1.09097e+06	993943	901197	100	100	7.78394	Peak Found	Not Found	High	Not Found	Peak Found	Peak Found	Peak Found
High	Master Protein	O75150	E3 ubiquitin-protein ligase BRE1B OS=Homo sapiens (Human) OX=9606 GN=RNF40 PE=1 SV=5	RNF40	10.835	2	2	2	1	1001	113.6	6.29	2.27	2	0	2.14449e+06	41460.6	920191	44646.1	505272	172568	0.01	96.2066	90.7454	92.8101	High	Peak Found	Peak Found	Peak Found	Peak Found	Peak Found	Not Found
High	Master Protein	O75154	Rab11 family-interacting protein 3 OS=Homo sapiens (Human) OX=9606 GN=RAB11FIP3 PE=1 SV=1	RAB11FIP3	53.408	9	6	26	6	756	82.4	4.51	75.94	6	0	176834	1.892e+06	1.74282e+06	497418	3.34108e+06	2.18806e+06	5.7803e+07	82.9049	55.5925	122.922	Peak Found	Peak Found	Peak Found	Peak Found	Peak Found	Peak Found	High
High	Master Protein	O75165	DnaJ homolog subfamily C member 13 OS=Homo sapiens (Human) OX=9606 GN=DNAJC13 PE=1 SV=5	DNAJC13	118.105	8	13	33	13	2243	254.3	6.74	112.63	13	0	4.78597e+06	1.85475e+07	2.28066e+06	2.00989e+07	1.85909e+07	4.96771e+07	8.58473e+07	58.9777	79.6183	53.4991	Peak Found	Peak Found	Peak Found	Peak Found	Peak Found	High	High
High	Master Protein	O75167	Phosphatase and actin regulator 2 OS=Homo sapiens (Human) OX=9606 GN=PHACTR2 PE=1 SV=2	PHACTR2	22.547	5	2	2	2	634	69.7	8.16	7.8	2	0	42351.6	6.12662e+06	0.01	0.01	2.82806e+06	487418	1.37976e+06	98.6269	0	61.6267	Peak Found	High	Not Found	Not Found	Peak Found	Peak Found	Peak Found
High	Master Protein	O75170	Serine/threonine-protein phosphatase 6 regulatory subunit 2 OS=Homo sapiens (Human) OX=9606 GN=PPP6R2 PE=1 SV=2	PPP6R2	16.772	3	3	3	2	966	104.9	4.87	5.56	3	0	0.01	4.36974e+06	0.01	1.14686e+08	0.01	7.73556e+06	4.25569e+06	100	100	79.1407	Not Found	Peak Found	Not Found	High	Not Found	High	Peak Found
High	Master Protein	O75175	CCR4-NOT transcription complex subunit 3 OS=Homo sapiens (Human) OX=9606 GN=CNOT3 PE=1 SV=1	CNOT3	30.108	8	4	18	4	753	81.8	6.2	46.86	4	0	5.26094e+06	2.20185e+06	1.4083e+07	1.34275e+06	4.95309e+07	5.77783e+06	1.52117e+07	40.9913	82.5909	79.979	High	Peak Found	High	Peak Found	High	Peak Found	High
Medium	Master Protein	O75182	Paired amphipathic helix protein Sin3b OS=Homo sapiens (Human) OX=9606 GN=SIN3B PE=1 SV=2	SIN3B	2.052	1	1	2	1	1162	133	6.93	0	1	0	1555137	0.01	579997	0.01	1.05238e+06	0.01	373809	100	100	91.6281	High	Not Found	Peak Found	Not Found	Peak Found	Not Found	Peak Found
High	Master Protein	O75190	DnaJ homolog subfamily B member 6 OS=Homo sapiens (Human) OX=9606 GN=DNAJB6 PE=1 SV=2	DNAJB6	152.527	53	13	219	12	326	36.1	9.16	603.19	13	1	1.10114e+07	2.14879e+07	7.1353e+06	3.98061e+07	7.92253e+07	1.61014e+08	2.87895e+08	32.2361	69.5991	48.7657	High	High	High	High	High	High	High	Met-loss [N-Term]; Met-loss+Acetyl [N-Term]
High	Master Protein	O75223	Gamma-glutamylcyclotransferase OS=Homo sapiens (Human) OX=9606 GN=GGCT PE=1 SV=1	GGCT	44.175	35	6	20	6	188	21	5.14	50.93	6	0	1.08585e+07	292207	5.53315e+06	9.48495e+07	76243.4	2.00225e+06	4.69202e+06	94.759	88.9759	83.8768	Peak Found	Peak Found	Peak Found	High	Peak Found	Peak Found	Peak Found
High	Master Protein	O75251	NADH dehydrogenase [ubiquinone] iron-sulfur protein 7, mitochondrial OS=Homo sapiens (Human) OX=9606 GN=NDUFS7 PE=1 SV=3	NDUFS7	26.923	14	3	24	3	213	23.5	9.99	55.59	3	0	194962	1.54085e+07	0.01	0.01	1.64569e+06	1.87368e+06	2.46558e+07	97.501	0	114.928	Peak Found	Peak Found	Not Found	Not Found	Peak Found	Peak Found	High
High	Master Protein	O75298	Reticulon-2 OS=Homo sapiens (Human) OX=9606 GN=RTN2 PE=1 SV=1	RTN2	75.65	11	6	51	6	545	59.2	5.31	142.52	6	0	1.3234e+06	5.53416e+06	6.43859e+09	1.94483e+06	7.6776e+06	2.12436e+07	7.84187e+07	61.4031	99.9396	85.6753	Peak Found	Peak Found	Peak Found	Peak Found	Peak Found	High	High
High	Master Protein	O75306	NADH dehydrogenase [ubiquinone] iron-sulfur protein 2, mitochondrial OS=Homo sapiens (Human) OX=9606 GN=NDUFS2 PE=1 SV=2	NDUFS2	202.616	41	17	205	17	463	52.5	7.55	646.47	17	0	2.08874e+06	2.33358e+07	1.44819e+06	4.73615e+07	5.54137e+07	3.28599e+08	5.75908e+08	83.5691	94.066	66.4363	Peak Found	High	Peak Found	High	High	High	High
High	Master Protein	O75317	Ubiquitin carboxyl-terminal hydrolase 12 OS=Homo sapiens (Human) OX=9606 GN=USP12 PE=1 SV=2	USP12	93.195	25	9	92	9	370	42.8	6.6	170.7	9	0	2.4271e+07	1.17109e+06	1.59091e+07	2.01991e+06	6.07767e+07	1.3689e+07	5.72856e+07	90.7941	77.4677	48.7781	High	Peak Found	High	Peak Found	High	Peak Found	High
High	Master Protein	O75323	Protein NipSnap homolog 2 OS=Homo sapiens (Human) OX=9606 GN=NIPSNAP2 PE=1 SV=1	NIPSNAP2	89.259	33	12	174	11	286	33.7	9.36	365.53	12	1	5.62301e+07	2.06964e+07	4.11179e+07	2.41222e+07	5.7782e+07	7.60668e+07	1.5666e+08	46.1917	26.0509	44.3588	High	High	High	High	High	High	High
High	Master Protein	O75326	Semaphorin-7A OS=Homo sapiens (Human) OX=9606 GN=SEMA7A PE=1 SV=1	SEMA7A	69.449	21	8	37	8	666	74.8	7.64	123.4	8	0	4.58676e+06	2.39366e+06	1.88502e+06	1.53007e+06	6.66552e+06	3.18699e+06	4.04544e+07	31.4179	10.3935	100.234	Peak Found	Peak Found	High	Peak Found	Peak Found	Peak Found	High
High	Master Protein	O75340	Programmed cell death protein 6 OS=Homo sapiens (Human) OX=9606 GN=PDCD6 PE=1 SV=1	PDCD6	38.181	26	5	17	5	191	21.9	5.4	32.32	5	0	2.37775e+06	216734	317936	742630	4.05947e+06	778235	2.0569e+06	83.2927	40.0441	58.7582	Peak Found	Peak Found	Peak Found	Peak Found	Peak Found	Peak Found	Peak Found
High	Master Protein	O75342	Arachidonate 12-lipoxygenase, 12R-type OS=Homo sapiens (Human) OX=9606 GN=ALOX12B PE=1 SV=1	ALOX12B	9.008	2	1	2	1	701	80.3	7.64	5.53	1	0	0.01	0.01	315877	1.08002e+07	0.01	279165	0.01	0	94.3167	141.421	Not Found	Not Found	Peak Found	High	Not Found	Peak Found	Not Found
High	Master Protein	O75347	Tubulin-specific chaperone A OS=Homo sapiens (Human) OX=9606 GN=TBCA PE=1 SV=3	TBCA	10.778	27	2	2	2	108	12.8	5.29	2.64	2	0	0.01	0.01	0.01	0.01	1.0872e+06	0.01	1.60547e+06	0	0	74.5364	Not Found	Not Found	Not Found	Not Found	Peak Found	Not Found	Peak Found
Medium	Master Protein	O75351	Vacuolar protein sorting-associated protein 4B OS=Homo sapiens (Human) OX=9606 GN=VPS4B PE=1 SV=2	VPS4B	2.833	3	1	1	1	444	49.3	7.23	2.57	1	0	0.01	265516	261867	0.01	956089	0.01	0.01	100	100	141.421	Not Found	Peak Found	Peak Found	Not Found	Peak Found	Not Found	Not Found
High	Master Protein	O75352	Mannose-P-dolichol utilization defect 1 protein OS=Homo sapiens (Human) OX=9606 GN=MPDU1 PE=1 SV=2	MPDU1	27.893	14	3	71	3	247	26.6	8.94	139.07	3	0	1.08969e+07	5.71139e+07	5.1449e+06	3.06448e+07	4.59252e+07	1.02093e+08	5.22348e+07	67.9555	71.2493	37.637	High	High	High	High	High	High	High	Met-loss+Acetyl [N-Term]
Medium	Master Protein	O75362	Zinc finger protein 217 OS=Homo sapiens (Human) OX=9606 GN=ZNF217 PE=1 SV=1	ZNF217	2.54	1	1	25	1	1048	115.2	8.48	43.08	1	0	3.01828e+07	429333	1.81931e+08	1.06462e+08	4.62575e+07	2.08778e+08	1.71615e+08	97.195	26.1689	48.8894	Peak Found	Peak Found	High	High	High	High	Peak Found
High	Master Protein	O75365	Protein tyrosine phosphatase type IVA 3 OS=Homo sapiens (Human) OX=9606 GN=PTP4A3 PE=1 SV=2	PTP4A3	35.799	42	5	13	5	173	19.5	9.22	18.35	5	0	0.01	118871	0.01	1.92467e+06	1.49261e+06	134633	5.58541e+06	100	100	96.3621	Not Found	Peak Found	Not Found	Peak Found	Peak Found	Peak Found	Peak Found
Low	Master Protein	O75367	Core histone macro-H2A.1 OS=Homo sapiens (Human) OX=9606 GN=MACROH2A1 PE=1 SV=4	H2afy; H2AFY; LOC100466888; LOC101338325; LOC101381952; LOC101564704; LOC102987354; LOC103079324; LOC103663804; LOC105869993; LOC106989149; LOC109250833; LOC110591142; LOC111141291; LOC111182462; LOC112404331; LOC112625777; LOC112815157; LOC112861289; LOC112917035; LOC113261754; LOC113928700; LOC114891795; LOC115516119; LOC116529369; LOC116750637; MACROH2A1	1.854	3	1	1	1	372	39.6	9.79	0	1	0	2481530	131601	318679	0.01	4.6969e+06	116589	3.35953e+06	89.9277	100	70.5892	High	Peak Found	Peak Found	Not Found	Peak Found	Peak Found	Peak Found
High	Master Protein	O75368	SH3 domain-binding glutamic acid-rich-like protein OS=Homo sapiens (Human) OX=9606 GN=SH3BGRL PE=1 SV=1	SH3BGRL	3.559	27	2	4	2	114	12.8	5.25	0	2	0	327899	0.01	255921	0.01	0.01	0.01	0.01	100	100	0	High	Not Found	High	Not Found	Not Found	Not Found	Not Found
High	Master Protein	O75369	Filamin-B OS=Homo sapiens (Human) OX=9606 GN=FLNB PE=1 SV=2	FLNB	182.281	4	15	1131	1	2602	278	5.73	2817.7	15	0	2.37749e+06	37532.3	348591	1.0363e+06	985640	69747.5	1.32185e+07	96.8918	49.658	125.982	Peak Found	Peak Found	Peak Found	Peak Found	Peak Found	Peak Found	High
High	Master Protein	O75376	Nuclear receptor corepressor 1 OS=Homo sapiens (Human) OX=9606 GN=NCOR1 PE=1 SV=2	NCOR1	16.605	2	3	7	3	2440	270	7.11	9.17	3	0	2.38064e+07	5.39246e+06	9.68687e+06	5.44963e+06	4.51194e+07	588646	1.50427e+08	63.064	27.9935	96.0963	High	Peak Found	High	Peak Found	Peak Found	Peak Found	Peak Found
High	Master Protein	O75381	Peroxisomal membrane protein PEX14 OS=Homo sapiens (Human) OX=9606 GN=PEX14 PE=1 SV=1	PEX14	4.238	7	1	1	1	377	41.2	4.94	2.76	1	0	0.01	0.01	0.01	0.01	959806	0.01	715701	0	0	72.9273	Not Found	Not Found	Not Found	Not Found	Peak Found	Not Found	Peak Found
High	Master Protein	O75382	Tripartite motif-containing protein 3 OS=Homo sapiens (Human) OX=9606 GN=TRIM3 PE=1 SV=2	TRIM3	15.498	5	3	8	3	744	80.8	7.83	12.54	3	0	2.59005e+06	3.07034e+06	4.03697e+06	1.17121e+06	6.24092e+06	5.25178e+06	8.35382e+06	8.48523	55.0242	19.5571	Peak Found	Peak Found	High	Peak Found	Peak Found	Peak Found	High
High	Master Protein	O75390	Citrate synthase, mitochondrial OS=Homo sapiens (Human) OX=9606 GN=CS PE=1 SV=2	CS	27.138	14	6	24	6	466	51.7	8.32	42.28	6	0	1.94097e+06	3.77352e+06	1.57942e+06	1.48105e+07	1.8831e+07	7.28758e+07	5.00764e+07	32.0686	80.7269	46.8744	High	Peak Found	Peak Found	Peak Found	Peak Found	High	High
High	Master Protein	O75396	Vesicle-trafficking protein SEC22b OS=Homo sapiens (Human) OX=9606 GN=SEC22B PE=1 SV=4	SEC22B	162.892	53	12	126	12	215	24.6	6.92	372.43	12	0	6.53348e+06	4.21068e+07	2.51227e+06	7.08623e+07	2.99404e+07	9.38008e+07	1.30996e+08	73.1355	93.1522	49.1468	High	High	High	High	High	High	High	Met-loss [N-Term]
High	Master Protein	O75410	Transforming acidic coiled-coil-containing protein 1 OS=Homo sapiens (Human) OX=9606 GN=TACC1 PE=1 SV=2	TACC1	41.955	7	3	5	3	805	87.7	4.88	24.73	3	0	0.01	7.89223e+06	0.01	2.76847e+06	4.19826e+06	1.12607e+07	102480	100	100	88.848	Not Found	Peak Found	Not Found	Peak Found	Peak Found	High	Peak Found
High	Master Protein	O75427	Leucine-rich repeat and calponin homology domain-containing protein 4 OS=Homo sapiens (Human) OX=9606 GN=LRCH4 PE=1 SV=2	LRCH4	324.257	60	26	396	26	683	73.4	8.22	1095.86	26	0	7.75729e+07	6.45236e+07	3.52049e+07	3.03339e+07	3.45641e+08	2.62499e+08	2.43579e+08	9.18344	7.43213	15.6147	High	High	High	Peak Found	High	High	High	Met-loss+Acetyl [N-Term]
Medium	Master Protein	O75431	Metaxin-2 OS=Homo sapiens (Human) OX=9606 GN=MTX2 PE=1 SV=1	MTX2	2.255	4	1	2	1	263	29.7	6.29	5.58	1	0	83742.2	42534.6	64260.5	381348	0.01	1240130	3.65218e+06	32.6328	71.1583	92.9847	Peak Found	Peak Found	Peak Found	Peak Found	Not Found	Peak Found	Peak Found
Low	Master Protein	O75436	Vacuolar protein sorting-associated protein 26A OS=Homo sapiens (Human) OX=9606 GN=VPS26A PE=1 SV=2	VPS26A	1.931	4	1	3	1	327	38.1	6.57	0	1	0	848107	0.01	202128	351630	2.43789e+06	0.01	1.26855e+07	100	26.9977	109.028	Peak Found	Not Found	Peak Found	Peak Found	Peak Found	Not Found	High
High	Master Protein	O75475	PC4 and SFRS1-interacting protein OS=Homo sapiens (Human) OX=9606 GN=PSIP1 PE=1 SV=1	PSIP1	3.992	4	2	7	2	530	60.1	9.13	12.03	2	0	2.04653e+07	7.94419e+07	6.33118e+06	7.61201e+07	6.52224e+07	1.11294e+08	8.2448e+06	59.0314	84.6426	68.4366	High	High	Peak Found	High	Peak Found	Peak Found	Peak Found
High	Master Protein	O75477	Erlin-1 OS=Homo sapiens (Human) OX=9606 GN=ERLIN1 PE=1 SV=2	ERLIN1	39.37	18	5	41	2	348	39.1	7.87	129.76	5	0	0.01	21097.6	0.01	4.40784e+06	4.8892e+06	1.70382e+07	1.66283e+07	99.9999	100	43.8298	Not Found	Peak Found	Not Found	Peak Found	Peak Found	High	High
High	Master Protein	O75489	NADH dehydrogenase [ubiquinone] iron-sulfur protein 3, mitochondrial OS=Homo sapiens (Human) OX=9606 GN=NDUFS3 PE=1 SV=1	NDUFS3	218.156	48	15	260	15	264	30.2	7.5	929.12	15	0	1.41521e+07	1.41834e+07	7.40872e+06	1.47437e+07	7.0253e+07	1.17956e+08	9.90684e+08	0.11038	33.1113	107.669	High	Peak Found	High	Peak Found	High	High	High
High	Master Protein	O75503	Ceroid-lipofuscinosis neuronal protein 5 OS=Homo sapiens (Human) OX=9606 GN=CLN5 PE=1 SV=2	CLN5	4.52	6	1	2	1	358	41.5	7.4	7.5	1	0	5.84811e+06	0.01	720376	89738.5	3.65936e+06	0.01	2.07355e+06	100	77.8455	78.4075	High	Not Found	Peak Found	Peak Found	Peak Found	Not Found	Peak Found	Acetyl [N-Term]
High	Master Protein	O75533	Splicing factor 3B subunit 1 OS=Homo sapiens (Human) OX=9606 GN=SF3B1 PE=1 SV=3	SF3B1	144.655	20	20	80	20	1304	145.7	7.09	114.7	20	0	1.1226e+08	6.16221e+06	4.12268e+07	4.80814e+06	2.5066e+07	7.40184e+06	3.7153e+06	89.5928	79.1109	77.2589	High	Peak Found	High	Peak Found	Peak Found	Peak Found	Peak Found
High	Master Protein	O75558	Syntaxin-11 OS=Homo sapiens (Human) OX=9606 GN=STX11 PE=1 SV=1	STX11	249	54	17	447	17	287	33.2	6.55	1507.08	17	0	8.01611e+07	6.23312e+08	6.66253e+07	5.45625e+08	1.52904e+09	1.73889e+09	3.00514e+09	77.2099	78.2359	31.1822	High	High	High	High	High	High	High
High	Master Protein	O75563	Src kinase-associated phosphoprotein 2 OS=Homo sapiens (Human) OX=9606 GN=SKAP2 PE=1 SV=1	SKAP2	153.899	50	16	365	16	359	41.2	4.69	1248.42	16	0	1.58148e+07	2.40373e+08	7.46823e+06	1.85661e+08	3.95644e+08	5.31299e+08	4.61334e+08	87.6537	92.2661	11.9695	High	High	Peak Found	High	High	High	High	Met-loss [N-Term]
High	Master Protein	O75582	Ribosomal protein S6 kinase alpha-5 OS=Homo sapiens (Human) OX=9606 GN=RPS6KA5 PE=1 SV=1	RPS6KA5	14.575	3	2	3	2	802	89.8	7.11	4.95	2	0	426805	0.01	2.29785e+06	58696.7	269178	0.01	0.01	100	95.0184	141.421	Peak Found	Not Found	High	Peak Found	Peak Found	Not Found	Not Found
High	Master Protein	O75592	E3 ubiquitin-protein ligase MYCBP2 OS=Homo sapiens (Human) OX=9606 GN=MYCBP2 PE=1 SV=4	MYCBP2	1141.96	33	115	870	115	4678	513.3	7.02	2376.77	115	0	2.18863e+08	1.84307e+08	9.87992e+07	1.46653e+08	3.4713e+08	3.13393e+08	8.01917e+08	8.57089	19.4963	45.6976	High	High	High	High	High	High	High
High	Master Protein	O75594	Peptidoglycan recognition protein 1 OS=Homo sapiens (Human) OX=9606 GN=PGLYRP1 PE=1 SV=1	PGLYRP1	39.544	32	4	26	4	196	21.7	8.59	48.46	4	0	4.17538e+06	924723	6.76003e+06	728889	5.17544e+06	2.26161e+06	2.87088e+06	63.7371	80.5342	36.522	High	Peak Found	High	Peak Found	Peak Found	Peak Found	Peak Found
High	Master Protein	O75608	Acyl-protein thioesterase 1 OS=Homo sapiens (Human) OX=9606 GN=LYPLA1 PE=1 SV=1	LYPLA1	21.157	20	3	15	3	230	24.7	6.77	19.99	3	0	343557	76450.8	2.10424e+06	4.40341e+06	4.9168e+06	1.65181e+06	6.01006e+06	63.5956	35.3302	44.1562	Peak Found	Peak Found	Peak Found	Peak Found	Peak Found	Peak Found	Peak Found
Low	Master Protein	O75610	Left-right determination factor 1 OS=Homo sapiens (Human) OX=9606 GN=LEFTY1 PE=2 SV=1	LEFTY1	1.828	5	1	1	1	366	40.9	8.27	3.5	1	0	0.01	41234.6	0.01	133978	0.01	0.01	6.18271e+06	100	100	141.421	Not Found	Peak Found	Not Found	Peak Found	Not Found	Not Found	Peak Found
Medium	Master Protein	O75643	U5 small nuclear ribonucleoprotein 200 kDa helicase OS=Homo sapiens (Human) OX=9606 GN=SNRNP200 PE=1 SV=2	SNRNP200	2.205	1	1	1	1	2136	244.4	6.06	1.7	1	0	1173468	114975	0.01	138396	405399	0.01	364194	82.1528	100	71.0141	High	Peak Found	Not Found	Peak Found	Peak Found	Not Found	Peak Found
High	Master Protein	O75663	TIP41-like protein OS=Homo sapiens (Human) OX=9606 GN=TIPRL PE=1 SV=2	TIPRL	24.073	17	4	12	4	272	31.4	5.91	24.57	4	0	1.25381e+06	8.83321e+06	327931	2.3513e+06	1.12662e+06	1.02077e+07	7.05735e+06	75.1401	75.5205	61.4107	Peak Found	Peak Found	Peak Found	Peak Found	Peak Found	Peak Found	Peak Found
Medium	Master Protein	O75665	Oral-facial-digital syndrome 1 protein OS=Homo sapiens (Human) OX=9606 GN=OFD1 PE=1 SV=1	OFD1	2.167	1	1	1	1	1012	116.6	6.1	0	1	0	0.01	0.01	65700.2	0.01	154047	199588	71664.8	0	100	37.3441	Not Found	Not Found	Peak Found	Not Found	Peak Found	Peak Found	Peak Found
High	Master Protein	O75746	Calcium-binding mitochondrial carrier protein Aralar1 OS=Homo sapiens (Human) OX=9606 GN=SLC25A12 PE=1 SV=2	SLC25A12	356.677	56	30	340	21	678	74.7	8.38	1099.53	30	9	6.0291e+06	1.54187e+08	2.24679e+06	8.16106e+07	3.72354e+08	4.17011e+08	5.14583e+08	92.4738	94.6414	13.6636	Peak Found	High	Peak Found	Peak Found	High	High	High
High	Master Protein	O75762	Transient receptor potential cation channel subfamily A member 1 OS=Homo sapiens (Human) OX=9606 GN=TRPA1 PE=1 SV=3	TRPA1	3.235	2	1	20	1	1119	127.4	7.12	76.84	1	0	0.01	2.04427e+07	354491	3.97882e+07	1.66542e+07	4.38802e+07	7.79409e+06	100	98.2338	67.4167	Not Found	High	Peak Found	High	High	High	Peak Found
High	Master Protein	O75787	Renin receptor OS=Homo sapiens (Human) OX=9606 GN=ATP6AP2 PE=1 SV=2	ATP6AP2	54.407	19	5	34	5	350	39	6.1	69.26	5	0	3.17351e+06	2.01509e+07	650121	1.4798e+07	6.74665e+06	3.74489e+07	3.27157e+07	72.7881	91.5831	52.6448	High	Peak Found	Peak Found	Peak Found	Peak Found	Peak Found	High
High	Master Protein	O75791	GRB2-related adapter protein 2 OS=Homo sapiens (Human) OX=9606 GN=GRAP2 PE=1 SV=1	GRAP2	743.728	78	31	2757	31	330	37.9	6.95	8437.19	31	0	3.05739e+08	4.62555e+08	2.46206e+08	1.23636e+09	2.54184e+09	3.41072e+09	2.80059e+09	20.4109	66.7865	12.4844	High	High	High	High	High	High	High
High	Master Protein	O75808	Calpain-15 OS=Homo sapiens (Human) OX=9606 GN=CAPN15 PE=1 SV=1	CAPN15	10.491	3	2	3	2	1086	117.2	6.71	0	2	0	2.12344e+06	0.01	2.28934e+06	41625.6	2.15168e+06	0.01	0.01	100	96.4285	141.421	High	Not Found	High	Peak Found	Peak Found	Not Found	Not Found
High	Master Protein	O75821	Eukaryotic translation initiation factor 3 subunit G OS=Homo sapiens (Human) OX=9606 GN=EIF3G PE=1 SV=2	EIF3G	55.649	30	7	27	7	320	35.6	6.13	109.09	7	0	306115	6.19287e+06	92865.9	8.16229e+06	1.04886e+07	2.73666e+07	6.52766e+07	90.5796	97.7501	66.6425	Peak Found	Peak Found	Peak Found	Peak Found	High	High	High
High	Master Protein	O75822	Eukaryotic translation initiation factor 3 subunit J OS=Homo sapiens (Human) OX=9606 GN=EIF3J PE=1 SV=2	EIF3J	102.459	36	10	127	10	258	29	4.83	437.99	10	0	1.43106e+07	5.93798e+07	9.17374e+06	1.02236e+08	6.88096e+07	2.37072e+08	2.40583e+08	61.1603	83.5315	44.0065	High	High	Peak Found	High	High	High	High	Met-loss+Acetyl [N-Term]
High	Master Protein	O75832	26S proteasome non-ATPase regulatory subunit 10 OS=Homo sapiens (Human) OX=9606 GN=PSMD10 PE=1 SV=1	PSMD10	22.441	25	3	9	3	226	24.4	6.1	30.58	3	0	0.01	0.01	0.01	0.01	0.01	0.01	0.01	0	0	0	Not Found	Not Found	Not Found	Not Found	Not Found	Not Found	Not Found
High	Master Protein	O75843	AP-1 complex subunit gamma-like 2 OS=Homo sapiens (Human) OX=9606 GN=AP1G2 PE=1 SV=1	AP1G2	148.393	24	15	168	15	785	87.1	6.55	355.18	15	0	1.16302e+08	4.74582e+06	9.67501e+07	6.21565e+06	1.17e+08	1.64365e+07	3.12402e+08	92.1588	87.9268	82.6832	High	Peak Found	High	Peak Found	High	Peak Found	High
Medium	Master Protein	O75844	CAAX prenyl protease 1 homolog OS=Homo sapiens (Human) OX=9606 GN=ZMPSTE24 PE=1 SV=2	ZMPSTE24	2.155	2	1	6	1	475	54.8	7.49	8.92	1	0	0.01	1.55552e+06	95662.7	3.15324e+06	3.71101e+06	1.10818e+07	4.76985e+06	100	94.1111	49.8994	Not Found	Peak Found	Peak Found	Peak Found	Peak Found	High	High
High	Master Protein	O75874	Isocitrate dehydrogenase [NADP] cytoplasmic OS=Homo sapiens (Human) OX=9606 GN=IDH1 PE=1 SV=2	IDH1	29.511	14	6	42	4	414	46.6	7.01	75.86	6	0	178510	814230	6367.47	3.94388e+06	1.40602e+06	6.68522e+06	5.41825e+07	64.0369	99.6776	114.331	Peak Found	Peak Found	Peak Found	Peak Found	Peak Found	High	High
High	Master Protein	O75880	Protein SCO1 homolog, mitochondrial OS=Homo sapiens (Human) OX=9606 GN=SCO1 PE=1 SV=1	SCO1	9.822	8	2	15	2	301	33.8	8.88	19.7	2	0	3.20699e+06	4.88355e+06	1.13058e+06	5.44641e+06	7.0778e+06	1.84512e+07	2.70353e+07	20.7225	65.6201	46.652	Peak Found	Peak Found	High	Peak Found	Peak Found	High	High
High	Master Protein	O75888	Tumor necrosis factor ligand superfamily member 13 OS=Homo sapiens (Human) OX=9606 GN=TNFSF13 PE=1 SV=1	TNFSF13	131.644	32	9	95	9	250	27.4	9.63	264.22	9	0	634471	205720	1.47795e+06	2.58821e+06	3.15721e+06	6.65103e+06	2.43318e+07	51.0301	27.3047	81.4473	Peak Found	Peak Found	Peak Found	Peak Found	Peak Found	Peak Found	Peak Found
High	Master Protein	O75915	PRA1 family protein 3 OS=Homo sapiens (Human) OX=9606 GN=ARL6IP5 PE=1 SV=1	ARL6IP5	130.53	38	9	1005	9	188	21.6	9.77	3803.35	9	0	5.44272e+07	1.07379e+09	2.5963e+07	7.07359e+08	2.23348e+09	2.1617e+09	1.06268e+09	90.3516	92.9191	29.4512	High	High	High	High	High	High	High	Acetyl [N-Term]
Medium	Master Protein	O75916	Regulator of G-protein signaling 9 OS=Homo sapiens (Human) OX=9606 GN=RGS9 PE=1 SV=1	RGS9	2.604	2	1	1	1	674	76.9	9.36	0	1	0	0.01	0.01	145840	0.01	128695	0.01	403323	0	100	94.8521	Not Found	Not Found	High	Not Found	Peak Found	Not Found	Peak Found
High	Master Protein	O75935	Dynactin subunit 3 OS=Homo sapiens (Human) OX=9606 GN=DCTN3 PE=1 SV=1	DCTN3	7.24	16	3	6	3	186	21.1	5.47	7.52	3	0	1.99564e+06	84183.4	2.57117e+06	991685	1.56676e+06	6.87377e+06	1.59344e+07	91.9048	44.3321	73.0084	Peak Found	Peak Found	Peak Found	Peak Found	Peak Found	Peak Found	Peak Found	Met-loss+Acetyl [N-Term]
High	Master Protein	O75937	DnaJ homolog subfamily C member 8 OS=Homo sapiens (Human) OX=9606 GN=DNAJC8 PE=1 SV=2	DNAJC8	44.8	23	7	25	7	253	29.8	9.06	69.13	7	0	376934	2.0968e+07	276062	4.00494e+07	1.75437e+07	8.11703e+07	2.54296e+07	96.4682	98.6308	68.4338	Peak Found	High	Peak Found	High	High	High	High
Medium	Master Protein	O75940	Survival of motor neuron-related-splicing factor 30 OS=Homo sapiens (Human) OX=9606 GN=SMNDC1 PE=1 SV=1	SMNDC1	2.57	5	1	3	1	238	26.7	7.24	3.93	1	0	2.26024e+06	0.01	441918	459320	1.73498e+06	3.12473e+06	9.62121e+06	100	1.93087	71.2079	High	Not Found	Peak Found	Peak Found	Peak Found	Peak Found	Peak Found
High	Master Protein	O75947	ATP synthase subunit d, mitochondrial OS=Homo sapiens (Human) OX=9606 GN=ATP5PD PE=1 SV=3	ATP5PD	115.238	65	10	77	10	161	18.5	5.3	194.41	10	0	3.29911e+06	1.05925e+06	885078	2.21991e+07	4.98593e+07	1.44714e+07	1.42372e+08	51.3924	92.3317	78.262	Peak Found	Peak Found	Peak Found	Peak Found	Peak Found	Peak Found	High
High	Master Protein	O75954	Tetraspanin-9 OS=Homo sapiens (Human) OX=9606 GN=TSPAN9 PE=1 SV=1	TSPAN9	41.058	12	3	29	3	239	26.8	7.68	99.38	3	0	2.07659e+06	884115	1.1834e+06	4.40198e+07	3.33816e+07	2.22684e+07	2.17391e+07	40.2767	94.7641	20.8089	Peak Found	Peak Found	Peak Found	Peak Found	High	Peak Found	High
High	Master Protein	O75962	Triple functional domain protein OS=Homo sapiens (Human) OX=9606 GN=TRIO PE=1 SV=2	TRIO	319.221	16	39	265	29	3097	346.7	6.37	660.94	39	0	5.63637e+07	1.39733e+07	3.40369e+07	1.69339e+07	9.4475e+07	3.66046e+07	1.84538e+08	60.2675	33.5546	57.8565	High	Peak Found	High	Peak Found	High	High	High
High	Master Protein	O76031	ATP-dependent Clp protease ATP-binding subunit clpX-like, mitochondrial OS=Homo sapiens (Human) OX=9606 GN=CLPX PE=1 SV=2	CLPX	9.735	2	1	1	1	633	69.2	7.58	2.89	1	0	0.01	0.01	0.01	0.01	0.01	393711	0.01	0	0	141.421	Not Found	Not Found	Not Found	Not Found	Not Found	Peak Found	Not Found
High	Master Protein	O76071	Probable cytosolic iron-sulfur protein assembly protein CIAO1 OS=Homo sapiens (Human) OX=9606 GN=CIAO1 PE=1 SV=1	CIAO1	83.307	26	6	23	6	339	37.8	4.97	81.04	6	0	1.09709e+06	4.9934e+06	2.523e+06	1.39128e+06	8.25876e+06	5.40833e+06	4.45102e+07	63.9738	28.9125	91.7834	Peak Found	Peak Found	Peak Found	Peak Found	Peak Found	Peak Found	High
High	Master Protein	O76074	cGMP-specific 3',5'-cyclic phosphodiesterase OS=Homo sapiens (Human) OX=9606 GN=PDE5A PE=1 SV=2	PDE5A	1240.32	60	71	3530	71	875	99.9	6.09	12259.6	71	0	7.33599e+08	1.38891e+09	8.49477e+08	5.62053e+08	2.11692e+09	2.53622e+09	1.16097e+10	30.8743	20.3626	80.7875	High	High	High	High	High	High	High
High	Master Protein	O76094	Signal recognition particle subunit SRP72 OS=Homo sapiens (Human) OX=9606 GN=SRP72 PE=1 SV=3	SRP72	7.821	3	1	2	1	671	74.6	9.26	1.85	1	0	0.01	0.01	0.01	0.01	0.01	0.01	0.01	0	0	0	Not Found	Not Found	Not Found	Not Found	Not Found	Not Found	Not Found
Medium	Master Protein	O76096	Cystatin-F OS=Homo sapiens (Human) OX=9606 GN=CST7 PE=1 SV=1	CST7	2.066	5	1	4	1	145	16.4	8.48	0	1	0	0.01	25118.4	0.01	180589	0.01	0.01	0.01	99.9999	100	0	Not Found	Peak Found	Not Found	Peak Found	Not Found	Not Found	Not Found
High	Master Protein	O94766	Galactosylgalactosylxylosylprotein 3-beta-glucuronosyltransferase 3 OS=Homo sapiens (Human) OX=9606 GN=B3GAT3 PE=1 SV=2	B3GAT3	44.07	21	5	40	5	335	37.1	8.27	139.19	5	0	869098	1.42705e+07	199718	2.53697e+07	1.87074e+07	7.70171e+07	5.20871e+07	88.5189	98.4378	48.4834	High	Peak Found	Peak Found	High	Peak Found	High	High
High	Master Protein	O94804	Serine/threonine-protein kinase 10 OS=Homo sapiens (Human) OX=9606 GN=STK10 PE=1 SV=1	STK10	220.614	29	23	274	22	968	112.1	6.95	922.53	23	1	2.8241e+07	2.79129e+08	1.38702e+07	2.21846e+08	3.33486e+08	4.31186e+08	4.54971e+08	81.6241	88.2314	12.9301	High	High	Peak Found	High	High	High	High
High	Master Protein	O94822	E3 ubiquitin-protein ligase listerin OS=Homo sapiens (Human) OX=9606 GN=LTN1 PE=1 SV=6	LTN1	48.95	4	4	5	4	1766	200.4	6.25	20.62	4	0	0.01	1.48303e+06	331183	1.0206e+06	1.16072e+07	9.07238e+06	1.48352e+07	100	51.0006	19.9211	Not Found	Peak Found	Peak Found	Peak Found	Peak Found	Peak Found	Peak Found
High	Master Protein	O94826	Mitochondrial import receptor subunit TOM70 OS=Homo sapiens (Human) OX=9606 GN=TOMM70 PE=1 SV=1	TOMM70	409.021	60	30	464	30	608	67.4	7.12	1658.12	30	0	1.2722e+07	6.37615e+08	7.58068e+06	2.03357e+08	8.36392e+08	8.70145e+08	4.49199e+08	96.0876	92.8124	26.5772	High	High	Peak Found	High	High	High	High	Met-loss+Acetyl [N-Term]
High	Master Protein	O94829	Importin-13 OS=Homo sapiens (Human) OX=9606 GN=IPO13 PE=1 SV=3	IPO13	12.954	3	1	1	1	963	108.1	5.3	4.56	1	0	0.01	0.01	738266	0.01	1.67592e+06	1.39687e+06	5.23231e+06	0	100	63.0692	Not Found	Not Found	Peak Found	Not Found	Peak Found	Peak Found	Peak Found
High	Master Protein	O94832	Unconventional myosin-Id OS=Homo sapiens (Human) OX=9606 GN=MYO1D PE=1 SV=2	MYO1D	29.795	5	5	12	5	1006	116.1	9.39	26.53	5	0	8.50615e+06	3.16838e+07	9.01017e+06	1.41962e+07	2.66292e+06	7.0771e+07	5.98886e+06	57.6703	22.3475	118.424	Peak Found	High	Peak Found	Peak Found	Peak Found	High	Peak Found
High	Master Protein	O94855	Protein transport protein Sec24D OS=Homo sapiens (Human) OX=9606 GN=SEC24D PE=1 SV=2	SEC24D	87.836	12	9	74	9	1032	112.9	7.25	211.05	9	0	2.61965e+07	1.33544e+07	3.44739e+07	3.37516e+06	1.5599e+08	2.53796e+07	1.88939e+08	32.4698	82.1652	57.2193	High	Peak Found	High	Peak Found	High	Peak Found	High
High	Master Protein	O94874	E3 UFM1-protein ligase 1 OS=Homo sapiens (Human) OX=9606 GN=UFL1 PE=1 SV=2	UFL1	553.362	55	41	797	41	794	89.5	6.79	2471.59	41	0	1.93117e+08	8.68405e+08	9.3477e+07	3.23784e+08	1.1145e+09	1.35786e+09	1.3311e+09	63.6151	55.195	8.59456	High	High	High	High	High	High	High	Met-loss+Acetyl [N-Term]
High	Master Protein	O94886	CSC1-like protein 1 OS=Homo sapiens (Human) OX=9606 GN=TMEM63A PE=1 SV=3	TMEM63A	113.761	20	12	207	12	807	92.1	7.27	559.28	12	0	8.76118e+06	1.1686e+08	6.03715e+06	1.06097e+08	1.91296e+08	2.97863e+08	3.21704e+08	86.0514	89.2323	20.9765	High	High	High	High	High	High	High
High	Master Protein	O94903	Pyridoxal phosphate homeostasis protein OS=Homo sapiens (Human) OX=9606 GN=PLPBP PE=1 SV=1	PLPBP	70.327	39	9	31	9	275	30.3	7.5	87.1	9	0	1.25391e+06	4.42196e+06	4.39515e+06	1.49321e+06	5.97186e+07	2.28907e+07	6.04012e+07	55.816	49.2827	36.7608	Peak Found	Peak Found	Peak Found	Peak Found	Peak Found	Peak Found	Peak Found
High	Master Protein	O94905	Erlin-2 OS=Homo sapiens (Human) OX=9606 GN=ERLIN2 PE=1 SV=1	ERLIN2	54.718	20	6	44	3	339	37.8	5.62	139.91	6	3	1.22486e+06	2.50143e+07	733828	3.33461e+07	2.31683e+07	1.02152e+08	8.52232e+07	90.6639	95.6935	48.3804	Peak Found	Peak Found	Peak Found	Peak Found	Peak Found	High	High
High	Master Protein	O94906	Pre-mRNA-processing factor 6 OS=Homo sapiens (Human) OX=9606 GN=PRPF6 PE=1 SV=1	PRPF6	9.434	3	3	3	3	941	106.9	8.25	4.04	3	0	6928257	2.63602e+06	3.90314e+06	1.94206e+06	987282	2.29901e+06	0.01	44.8779	33.5503	85.9641	High	Peak Found	Peak Found	Peak Found	Peak Found	Peak Found	Not Found
High	Master Protein	O94907	Dickkopf-related protein 1 OS=Homo sapiens (Human) OX=9606 GN=DKK1 PE=1 SV=1	DKK1	114.527	52	12	146	12	266	28.7	8.4	389.61	12	0	7.62131e+06	1.23127e+07	6.16023e+06	1.0695e+07	3.02157e+07	9.54925e+07	7.81993e+07	23.5344	26.9041	40.6265	High	Peak Found	High	Peak Found	Peak Found	Peak Found	Peak Found
High	Master Protein	O94915	Protein furry homolog-like OS=Homo sapiens (Human) OX=9606 GN=FRYL PE=1 SV=2	FRYL	317.646	14	33	314	30	3013	339.4	5.58	766.69	33	3	5.46512e+07	1.58375e+08	5.3789e+07	1.36826e+08	2.04725e+08	3.21271e+08	8.23258e+08	48.6906	43.5627	59.6687	High	High	High	High	High	High	High	Met-loss+Acetyl [N-Term]
High	Master Protein	O94916	Nuclear factor of activated T-cells 5 OS=Homo sapiens (Human) OX=9606 GN=NFAT5 PE=1 SV=1	NFAT5	41.854	4	4	5	4	1531	165.7	5.24	18.12	4	0	1279559	3.1813e+06	0.01	12857.7	1.41405e+07	974499	6.02972e+06	42.6317	99.9998	76.9416	Peak Found	High	Not Found	Peak Found	Peak Found	High	Peak Found
High	Master Protein	O94919	Endonuclease domain-containing 1 protein OS=Homo sapiens (Human) OX=9606 GN=ENDOD1 PE=1 SV=2	ENDOD1	269.161	50	20	801	20	500	55	5.71	2589.86	20	0	1.88549e+08	4.55513e+08	6.33005e+07	4.28832e+08	1.37186e+09	1.17775e+09	4.71137e+08	41.4501	74.275	38.4393	High	High	High	High	High	High	High
High	Master Protein	O94923	D-glucuronyl C5-epimerase OS=Homo sapiens (Human) OX=9606 GN=GLCE PE=1 SV=3	GLCE	64.871	17	7	28	7	617	70.1	8.97	95.96	7	0	0.01	1.63167e+07	114362	8.9091e+06	2.7536e+07	3.28871e+07	7.2634e+07	100	97.4652	45.3574	Not Found	Peak Found	Peak Found	Peak Found	Peak Found	High	High
High	Master Protein	O94925	Glutaminase kidney isoform, mitochondrial OS=Homo sapiens (Human) OX=9606 GN=GLS PE=1 SV=1	GLS	21.463	5	2	8	2	669	73.4	7.77	27.23	2	0	0.01	313041	0.01	0.01	8.2784e+06	299532	2.57258e+07	100	0	92.8538	Not Found	Peak Found	Not Found	Not Found	Peak Found	Peak Found	High
High	Master Protein	O94929	Actin-binding LIM protein 3 OS=Homo sapiens (Human) OX=9606 GN=ABLIM3 PE=1 SV=3	ABLIM3	334.268	48	27	374	27	683	77.8	8.54	1160.8	27	0	4.81563e+07	1.91715e+08	3.10709e+07	9.6867e+07	3.03123e+08	2.56696e+08	2.2445e+08	59.8482	51.4281	12.3522	High	High	High	Peak Found	High	High	High	Acetyl [N-Term]
High	Master Protein	O94967	WD repeat-containing protein 47 OS=Homo sapiens (Human) OX=9606 GN=WDR47 PE=1 SV=1	WDR47	4.016	2	2	6	2	919	101.9	5.94	8.77	2	0	1.13823e+06	393844	710070	84571.3	8.10509e+06	1.17664e+07	3.11451e+07	48.5868	78.7146	59.4471	High	Peak Found	High	Peak Found	Peak Found	Peak Found	Peak Found
High	Master Protein	O94973	AP-2 complex subunit alpha-2 OS=Homo sapiens (Human) OX=9606 GN=AP2A2 PE=1 SV=2	AP2A2	167.522	18	15	241	3	939	103.9	6.96	778.7	15	0	0.01	4.87389e+06	460161	1.11646e+06	1.60249e+07	8.46027e+06	2.96244e+07	100	41.627	48.5488	Not Found	Peak Found	Peak Found	Peak Found	Peak Found	Peak Found	High
High	Master Protein	O94979	Protein transport protein Sec31A OS=Homo sapiens (Human) OX=9606 GN=SEC31A PE=1 SV=3	SEC31A	1027.73	49	67	2819	67	1220	132.9	6.89	8815.28	67	0	2.66786e+09	4.61938e+08	1.70055e+09	2.88635e+08	4.98988e+09	9.32165e+08	2.88719e+09	70.4813	70.9796	56.4268	High	High	High	High	High	High	High
High	Master Protein	O94985	Calsyntenin-1 OS=Homo sapiens (Human) OX=9606 GN=CLSTN1 PE=1 SV=1	CLSTN1	124.828	18	11	65	10	981	109.7	4.91	235.87	11	0	1.3969e+06	4.0069e+06	5.07644e+06	1.82559e+06	1.02459e+07	1.17741e+07	1.78698e+08	48.2993	47.0999	118.153	Peak Found	Peak Found	Peak Found	Peak Found	Peak Found	Peak Found	High
Low	Master Protein	O94986	Centrosomal protein of 152 kDa OS=Homo sapiens (Human) OX=9606 GN=CEP152 PE=1 SV=4	CEP152	1.586	0	1	1	1	1710	195.5	5.6	0	1	0	1.13567e+06	5.13916e+06	0.01	674482	227957	0.01	813375	63.8022	100	98.6951	High	Peak Found	Not Found	Peak Found	Peak Found	Not Found	Peak Found
High	Master Protein	O94992	Protein HEXIM1 OS=Homo sapiens (Human) OX=9606 GN=HEXIM1 PE=1 SV=1	HEXIM1	33.551	13	3	6	2	359	40.6	4.89	18.48	3	0	219525	0.01	0.01	76590.8	3.36256e+06	1.8223e+06	8.62125e+06	100	100	63.2491	Peak Found	Not Found	Not Found	Peak Found	Peak Found	Peak Found	Peak Found
High	Master Protein	O95025	Semaphorin-3D OS=Homo sapiens (Human) OX=9606 GN=SEMA3D PE=2 SV=2	SEMA3D	22.677	8	5	9	5	777	89.6	7.8	9.65	5	0	1.19198e+06	164569	292929	1.1435e+07	1.00836e+07	1.66358e+07	4.4729e+06	75.7371	95.0046	47.8044	Peak Found	Peak Found	Peak Found	Peak Found	Peak Found	Peak Found	Peak Found
High	Master Protein	O95139	NADH dehydrogenase [ubiquinone] 1 beta subcomplex subunit 6 OS=Homo sapiens (Human) OX=9606 GN=NDUFB6 PE=1 SV=3	NDUFB6	76.078	53	8	72	8	128	15.5	9.63	120.65	8	0	361373	26664.4	283059	31809.6	1.79079e+06	7.76679e+06	1.78929e+07	86.2568	79.795	72.6331	Peak Found	Peak Found	Peak Found	Peak Found	Peak Found	Peak Found	Peak Found	Met-loss+Acetyl [N-Term]
High	Master Protein	O95140	Mitofusin-2 OS=Homo sapiens (Human) OX=9606 GN=MFN2 PE=1 SV=3	MFN2	642.006	51	44	1169	43	757	86.3	6.98	3473.84	44	1	4.19522e+08	6.49984e+08	4.30937e+08	3.60986e+08	1.42809e+09	1.15831e+09	1.3118e+09	21.5484	8.83304	8.50286	High	High	High	High	High	High	High
High	Master Protein	O95159	Zinc finger protein-like 1 OS=Homo sapiens (Human) OX=9606 GN=ZFPL1 PE=1 SV=2	ZFPL1	39.239	11	3	18	3	310	34.1	8.07	51.07	3	0	2.89035e+06	6.61886e+06	0.01	1.11744e+07	2.66777e+07	3.15257e+07	2.90105e+06	39.2095	100	61.4129	High	Peak Found	Not Found	Peak Found	Peak Found	High	Peak Found
High	Master Protein	O95163	Elongator complex protein 1 OS=Homo sapiens (Human) OX=9606 GN=ELP1 PE=1 SV=3	ELP1	553.546	44	47	524	47	1332	150.2	5.94	1695.48	47	0	1.06861e+08	2.33966e+07	6.54822e+07	2.64427e+07	3.49707e+08	7.15021e+07	2.40593e+08	64.0766	42.4689	51.8825	High	Peak Found	High	Peak Found	High	Peak Found	High
High	Master Protein	O95168	NADH dehydrogenase [ubiquinone] 1 beta subcomplex subunit 4 OS=Homo sapiens (Human) OX=9606 GN=NDUFB4 PE=1 SV=3	NDUFB4	27.132	29	3	7	3	129	15.2	9.85	15.91	3	0	1.00186e+06	1.04003e+06	0.01	1.26603e+06	612844	5.00765e+06	8.483e+06	1.86933	100	68.4996	High	Peak Found	Not Found	Peak Found	Peak Found	Peak Found	Peak Found
High	Master Protein	O95169	NADH dehydrogenase [ubiquinone] 1 beta subcomplex subunit 8, mitochondrial OS=Homo sapiens (Human) OX=9606 GN=NDUFB8 PE=1 SV=1	NDUFB8	93.056	39	6	71	6	186	21.8	6.8	150.11	6	0	0.01	192026	0.01	1.15208e+07	2.12742e+07	4.30456e+07	5.31533e+07	100	100	33.9698	Not Found	Peak Found	Not Found	Peak Found	Peak Found	Peak Found	Peak Found
High	Master Protein	O95197	Reticulon-3 OS=Homo sapiens (Human) OX=9606 GN=RTN3 PE=1 SV=2	RTN3	79.691	6	4	156	3	1032	112.5	4.96	503.76	4	0	2.00086e+07	3.16345e+07	7.65264e+06	3.88628e+07	5.74631e+07	1.06378e+08	1.29215e+08	22.5119	67.0963	30.6398	High	High	High	High	High	High	High	Met-loss+Acetyl [N-Term]
High	Master Protein	O95202	Mitochondrial proton/calcium exchanger protein OS=Homo sapiens (Human) OX=9606 GN=LETM1 PE=1 SV=1	LETM1	286.02	35	25	268	25	739	83.3	6.7	895.17	25	0	3.78183e+07	1.17187e+08	1.24093e+07	5.16249e+07	4.29587e+08	2.87399e+08	3.17684e+08	51.2039	61.2416	17.7312	High	High	High	High	High	High	High
High	Master Protein	O95210	Starch-binding domain-containing protein 1 OS=Homo sapiens (Human) OX=9606 GN=STBD1 PE=1 SV=1	STBD1	20.429	19	5	17	5	358	39	5.73	25.95	5	0	1.53117e+06	331916	925727	856254	1.35161e+06	2.66888e+06	6.66225e+06	64.3691	3.89864	63.4094	High	Peak Found	Peak Found	Peak Found	Peak Found	Peak Found	Peak Found
High	Master Protein	O95248	Myotubularin-related protein 5 OS=Homo sapiens (Human) OX=9606 GN=SBF1 PE=1 SV=4	SBF1	415.164	30	38	188	38	1868	208.3	6.9	429.56	38	0	5.35554e+07	1.02665e+07	5.69636e+07	8.53265e+06	4.379e+07	1.94091e+07	6.24119e+07	67.8276	73.9446	42.0541	High	Peak Found	High	Peak Found	Peak Found	High	High
High	Master Protein	O95249	Golgi SNAP receptor complex member 1 OS=Homo sapiens (Human) OX=9606 GN=GOSR1 PE=1 SV=1	GOSR1	19.301	9	2	29	2	250	28.6	9.42	108.74	2	0	3.77352e+06	587147	1.84903e+06	5.80215e+06	1.51721e+07	1.57647e+07	4.01114e+07	73.0708	51.6668	49.0624	High	Peak Found	Peak Found	Peak Found	High	High	High	Met-loss+Acetyl [N-Term]
High	Master Protein	O95260	Arginyl-tRNA--protein transferase 1 OS=Homo sapiens (Human) OX=9606 GN=ATE1 PE=1 SV=2	ATE1	250.092	58	21	95	21	518	59.1	7.93	390.67	21	0	4.4697e+06	7.61874e+07	2.21567e+06	8.32213e+06	1.48047e+08	5.50891e+07	1.17022e+08	88.9168	57.9482	36.2098	Peak Found	High	Peak Found	Peak Found	High	High	High	Met-loss+Acetyl [N-Term]
High	Master Protein	O95271	Poly [ADP-ribose] polymerase tankyrase-1 OS=Homo sapiens (Human) OX=9606 GN=TNKS PE=1 SV=2	TNKS	117.31	12	12	35	12	1327	142	7.05	68.13	12	0	1.12107e+07	1.80136e+06	4.22087e+06	1.81578e+06	5.36821e+06	3.55908e+06	5.13813e+06	72.3125	39.8415	17.1507	High	Peak Found	High	Peak Found	Peak Found	Peak Found	Peak Found
High	Master Protein	O95292	Vesicle-associated membrane protein-associated protein B/C OS=Homo sapiens (Human) OX=9606 GN=VAPB PE=1 SV=3	VAPB	72.904	25	5	58	4	243	27.2	7.3	199.16	5	0	50032.5	1.80357e+06	71046.9	6.6093e+06	1.01627e+07	2.66461e+07	3.71366e+07	94.6016	97.873	45.0425	Peak Found	Peak Found	Peak Found	Peak Found	Peak Found	High	High
High	Master Protein	O95299	NADH dehydrogenase [ubiquinone] 1 alpha subcomplex subunit 10, mitochondrial OS=Homo sapiens (Human) OX=9606 GN=NDUFA10 PE=1 SV=1	NDUFA10	126.064	30	11	158	11	355	40.7	8.48	539.02	11	0	1.19735e+07	1.81199e+07	5.17142e+06	3.59726e+07	1.29133e+08	1.12406e+08	3.71928e+08	20.4242	74.8619	57.9954	High	Peak Found	Peak Found	High	High	High	High
High	Master Protein	O95336	6-phosphogluconolactonase OS=Homo sapiens (Human) OX=9606 GN=PGLS PE=1 SV=2	PGLS	64.19	38	7	27	7	258	27.5	6.05	67.25	7	0	419493	626665	6.76598e+06	8.17023e+06	2.54144e+07	4.11754e+07	3.38886e+07	19.8031	9.40164	19.2294	Peak Found	Peak Found	Peak Found	Peak Found	Peak Found	Peak Found	Peak Found
High	Master Protein	O95340	Bifunctional 3'-phosphoadenosine 5'-phosphosulfate synthase 2 OS=Homo sapiens (Human) OX=9606 GN=PAPSS2 PE=1 SV=2	PAPSS2	29.055	7	3	11	2	614	69.5	8.03	42.36	3	1	1.8197e+06	1.56692e+06	1.21142e+06	1.48379e+06	8.60619e+06	1.087e+07	3.69351e+07	7.46416	10.1056	68.3588	Peak Found	Peak Found	Peak Found	Peak Found	Peak Found	Peak Found	High
High	Master Protein	O95363	Phenylalanine--tRNA ligase, mitochondrial OS=Homo sapiens (Human) OX=9606 GN=FARS2 PE=1 SV=1	FARS2	78.681	23	9	53	9	451	52.3	7.46	128.26	9	0	5.44784e+06	1.78077e+06	2.58437e+06	6.06695e+06	2.7978e+07	2.45353e+07	8.21213e+07	50.7299	40.2548	58.7642	Peak Found	Peak Found	Peak Found	Peak Found	High	High	High
High	Master Protein	O95372	Acyl-protein thioesterase 2 OS=Homo sapiens (Human) OX=9606 GN=LYPLA2 PE=1 SV=1	LYPLA2	6.605	3	1	4	1	231	24.7	7.23	3.82	1	0	0.01	0.01	0.01	0.01	0.01	0.01	0.01	0	0	0	Not Found	Not Found	Not Found	Not Found	Not Found	Not Found	Not Found
High	Master Protein	O95373	Importin-7 OS=Homo sapiens (Human) OX=9606 GN=IPO7 PE=1 SV=1	IPO7	371.584	29	27	509	27	1038	119.4	4.82	1903.17	27	0	3.24389e+07	2.16511e+08	1.69291e+07	1.26218e+08	5.41822e+08	4.09281e+08	8.48284e+08	73.9394	76.3473	30.6522	High	High	Peak Found	High	High	High	High	Acetyl [N-Term]
High	Master Protein	O95382	Mitogen-activated protein kinase kinase kinase 6 OS=Homo sapiens (Human) OX=9606 GN=MAP3K6 PE=1 SV=3	MAP3K6	14.569	1	1	1	1	1288	142.5	7.11	5.65	1	0	607703	1.25623e+06	1.3086e+06	1.44183e+06	0.01	3.20757e+06	5.32061e+06	34.7935	4.84409	76.9471	Peak Found	Peak Found	Peak Found	Peak Found	Not Found	Peak Found	Peak Found
High	Master Protein	O95425	Supervillin OS=Homo sapiens (Human) OX=9606 GN=SVIL PE=1 SV=2	SVIL	42.782	4	7	26	7	2214	247.6	6.98	24.85	7	0	1.32424e+07	1.72388e+07	1.0685e+07	1.79294e+07	1.98449e+07	3.80412e+07	2.33319e+07	13.111	25.3172	29.1271	High	Peak Found	High	Peak Found	Peak Found	Peak Found	High
High	Master Protein	O95427	GPI ethanolamine phosphate transferase 1 OS=Homo sapiens (Human) OX=9606 GN=PIGN PE=1 SV=1	PIGN	34.16	6	5	8	5	931	105.7	8.65	21.76	5	0	0.01	0.01	154371	100395	1.69376e+06	282317	2.38073e+07	0	21.1864	125.343	Not Found	Not Found	Peak Found	Peak Found	Peak Found	Peak Found	High
High	Master Protein	O95428	Papilin OS=Homo sapiens (Human) OX=9606 GN=PAPLN PE=2 SV=4	PAPLN	5.869	3	2	2	2	1278	137.6	6.89	4.82	2	0	844926	2.02427e+06	480807	2.17759e+06	2.71954e+07	6.17215e+06	1.4888e+07	41.1037	63.8273	53.6167	Peak Found	Peak Found	Peak Found	Peak Found	Peak Found	Peak Found	Peak Found
High	Master Protein	O95466	Formin-like protein 1 OS=Homo sapiens (Human) OX=9606 GN=FMNL1 PE=1 SV=3	FMNL1	19.468	2	2	9	2	1100	121.8	5.72	19.32	2	0	4.48259e+06	7.01371e+06	1.38384e+06	2.14965e+06	1.8942e+07	7.13239e+06	3.12113e+06	22.0169	21.6727	69.0034	High	Peak Found	High	Peak Found	Peak Found	Peak Found	Peak Found
Medium	Master Protein	O95476	CTD nuclear envelope phosphatase 1 OS=Homo sapiens (Human) OX=9606 GN=CTDNEP1 PE=1 SV=2	CTDNEP1	1.999	5	1	2	1	244	28.4	9.76	1.87	1	0	0.01	0.01	497998	15912.3	0.01	122838	0.01	0	93.8073	141.421	Not Found	Not Found	High	Peak Found	Not Found	Peak Found	Not Found
High	Master Protein	O95479	GDH/6PGL endoplasmic bifunctional protein OS=Homo sapiens (Human) OX=9606 GN=H6PD PE=1 SV=2	H6PD	305.57	41	30	186	30	791	88.8	7.3	496.75	30	0	2.36099e+08	1.0002e+07	1.00853e+08	8.01275e+06	6.69391e+07	1.78168e+07	5.68013e+07	91.8717	85.2796	44.8767	High	Peak Found	High	Peak Found	High	Peak Found	High
High	Master Protein	O95486	Protein transport protein Sec24A OS=Homo sapiens (Human) OX=9606 GN=SEC24A PE=1 SV=2	SEC24A	40.866	4	3	29	2	1093	119.7	7.66	69.75	3	0	2.87731e+06	30238.8	0.01	0.01	187241	179236	163698	97.92	0	5.53049	High	Peak Found	Not Found	Not Found	High	Peak Found	Peak Found
High	Master Protein	O95487	Protein transport protein Sec24B OS=Homo sapiens (Human) OX=9606 GN=SEC24B PE=1 SV=2	SEC24B	303.622	24	22	284	21	1268	137.3	6.67	779.56	22	1	1.93167e+08	3.3513e+06	6.86856e+07	5.00709e+06	4.03939e+08	1.04195e+07	1.00592e+08	96.5893	86.4109	98.0644	High	Peak Found	High	Peak Found	High	Peak Found	High
High	Master Protein	O95571	Persulfide dioxygenase ETHE1, mitochondrial OS=Homo sapiens (Human) OX=9606 GN=ETHE1 PE=1 SV=2	ETHE1	69.496	46	8	56	8	254	27.9	6.83	144.42	8	0	1.56215e+06	1.157e+07	1.3724e+06	8.65942e+06	4.87216e+06	2.83078e+07	1.00112e+08	76.2087	72.639	91.1948	High	Peak Found	High	Peak Found	Peak Found	Peak Found	High
High	Master Protein	O95573	Long-chain-fatty-acid--CoA ligase 3 OS=Homo sapiens (Human) OX=9606 GN=ACSL3 PE=1 SV=3	ACSL3	265.712	37	22	214	19	720	80.4	8.38	811.02	22	0	1.14838e+06	6.88702e+07	4.25665e+06	2.19047e+07	1.61228e+08	1.21273e+08	2.17775e+08	96.7198	67.4585	23.7411	Peak Found	High	Peak Found	Peak Found	High	High	High
High	Master Protein	O95613	Pericentrin OS=Homo sapiens (Human) OX=9606 GN=PCNT PE=1 SV=4	PCNT	9.908	1	1	2	1	3336	377.8	5.55	5.93	1	0	263040	0.01	123799	0.01	0.01	0.01	0.01	100	100	0	Peak Found	Not Found	Peak Found	Not Found	Not Found	Not Found	Not Found
High	Master Protein	O95644	Nuclear factor of activated T-cells, cytoplasmic 1 OS=Homo sapiens (Human) OX=9606 GN=NFATC1 PE=1 SV=3	NFATC1	351.349	35	28	406	27	943	101.2	6.99	1072.07	28	1	2.49688e+09	7.05737e+07	1.90954e+09	3.68197e+07	2.61507e+08	1.19798e+08	1.69551e+08	94.5024	96.2166	31.9692	High	High	High	Peak Found	High	High	High
High	Master Protein	O95671	Probable bifunctional dTTP/UTP pyrophosphatase/methyltransferase protein OS=Homo sapiens (Human) OX=9606 GN=ASMTL PE=1 SV=3	ASMTL	416.299	57	31	369	31	621	68.8	6.07	1394.86	31	0	3.16985e+07	1.02297e+08	1.68161e+07	1.87527e+07	4.15107e+08	1.49352e+08	1.10511e+09	52.6871	5.44469	72.3774	High	High	High	Peak Found	High	High	High	Met-loss [N-Term]
High	Master Protein	O95674	Phosphatidate cytidylyltransferase 2 OS=Homo sapiens (Human) OX=9606 GN=CDS2 PE=1 SV=1	CDS2	91.805	25	7	176	7	445	51.4	7.09	732.9	7	0	5.24443e+06	9.13434e+07	2.34387e+06	7.10785e+07	1.48005e+08	1.88137e+08	2.242e+08	89.1406	93.6154	16.6618	High	High	High	High	High	High	High
High	Master Protein	O95685	Protein phosphatase 1 regulatory subunit 3D OS=Homo sapiens (Human) OX=9606 GN=PPP1R3D PE=1 SV=1	PPP1R3D	44.196	19	4	24	4	299	32.5	8.07	61.13	4	0	3.67761e+06	1.19743e+07	2.55574e+06	8.30038e+06	2.19513e+07	2.96294e+07	6.68929e+07	53.0076	52.9161	49.7019	High	Peak Found	High	Peak Found	High	High	High
High	Master Protein	O95747	Serine/threonine-protein kinase OSR1 OS=Homo sapiens (Human) OX=9606 GN=OXSR1 PE=1 SV=1	OXSR1	98.515	24	10	51	7	527	58	6.43	163.31	10	0	0.01	156226	0.01	1.26431e+06	1.73208e+08	9.18109e+06	1.42741e+08	100	100	65.7301	Not Found	Peak Found	Not Found	Peak Found	Peak Found	Peak Found	High
High	Master Protein	O95749	Geranylgeranyl pyrophosphate synthase OS=Homo sapiens (Human) OX=9606 GN=GGPS1 PE=1 SV=1	GGPS1	22.051	15	4	19	4	300	34.8	6.14	24.89	4	0	5.76855e+06	7.95334e+06	4.60464e+06	9.35016e+06	4.3585e+07	4.64872e+07	6.21086e+07	15.9219	34.0064	16.0365	High	Peak Found	High	Peak Found	High	Peak Found	High
High	Master Protein	O95772	STARD3 N-terminal-like protein OS=Homo sapiens (Human) OX=9606 GN=STARD3NL PE=1 SV=1	STARD3NL	3.204	4	1	2	1	234	26.6	4.81	4.15	1	0	0.01	68020	0.01	0.01	0.01	0.01	0.01	100	0	0	Not Found	Peak Found	Not Found	Not Found	Not Found	Not Found	Not Found
High	Master Protein	O95782	AP-2 complex subunit alpha-1 OS=Homo sapiens (Human) OX=9606 GN=AP2A1 PE=1 SV=3	AP2A1	531.688	55	43	651	31	977	107.5	7.03	2034.07	43	12	7.88871e+07	2.93317e+08	1.29175e+08	1.46763e+08	7.4058e+08	6.8762e+08	1.0285e+09	57.6108	6.37413	18.29	High	High	High	High	High	High	High
Low	Master Protein	O95786	Antiviral innate immune response receptor RIG-I OS=Homo sapiens (Human) OX=9606 GN=DDX58 PE=1 SV=2	RIGI	1.835	1	1	8	1	925	106.5	6.4	15.12	1	0	214534	6.31141e+07	306887	4.05925e+07	6.20826e+06	3.37894e+07	3.03836e+07	99.3225	98.4993	52.3354	Peak Found	High	Peak Found	High	Peak Found	High	Peak Found
High	Master Protein	O95810	Caveolae-associated protein 2 OS=Homo sapiens (Human) OX=9606 GN=CAVIN2 PE=1 SV=3	CAVIN2	702.326	78	41	4033	41	425	47.1	5.21	15457.5	41	0	6.65547e+08	2.25972e+10	1.53671e+08	1.02351e+10	1.16973e+10	2.28074e+10	2.1008e+10	94.278	97.0416	26.3126	High	High	High	High	High	High	High	Met-loss+Acetyl [N-Term]
High	Master Protein	O95816	BAG family molecular chaperone regulator 2 OS=Homo sapiens (Human) OX=9606 GN=BAG2 PE=1 SV=1	BAG2	31.418	28	5	19	5	211	23.8	6.7	19.14	5	0	382243	687653	707883	1.49689e+06	6.31151e+06	1.20364e+06	1.6607e+07	28.5457	35.7862	79.6715	Peak Found	Peak Found	Peak Found	Peak Found	Peak Found	Peak Found	High
High	Master Protein	O95819	Mitogen-activated protein kinase kinase kinase kinase 4 OS=Homo sapiens (Human) OX=9606 GN=MAP4K4 PE=1 SV=2	MAP4K4	200.454	20	25	728	9	1239	142	7.46	1621.65	25	0	1.54128e+07	1.39343e+06	6.75613e+06	1.8381e+06	2.66821e+07	2.02588e+06	1.47796e+06	83.4177	57.2248	116.819	High	Peak Found	High	Peak Found	Peak Found	Peak Found	Peak Found
High	Master Protein	O95825	Quinone oxidoreductase-like protein 1 OS=Homo sapiens (Human) OX=9606 GN=CRYZL1 PE=1 SV=2	CRYZL1	66.895	30	7	55	7	349	38.7	5.78	210.73	7	0	2.16916e+06	9.2067e+06	6.32873e+06	1.07686e+07	3.06038e+07	4.16465e+07	1.42792e+08	61.8638	25.9681	70.4304	High	Peak Found	Peak Found	Peak Found	High	Peak Found	High
High	Master Protein	O95831	Apoptosis-inducing factor 1, mitochondrial OS=Homo sapiens (Human) OX=9606 GN=AIFM1 PE=1 SV=1	AIFM1	172.123	35	15	134	15	613	66.9	8.95	488.48	15	0	4.22027e+06	4.31309e+07	2.29363e+06	1.70756e+07	1.26684e+08	7.97285e+07	1.43999e+08	82.1746	76.3167	23.2463	Peak Found	High	Peak Found	High	High	High	High
Low	Master Protein	O95865	N(G),N(G)-dimethylarginine dimethylaminohydrolase 2 OS=Homo sapiens (Human) OX=9606 GN=DDAH2 PE=1 SV=1	DDAH2	1.859	5	1	1	1	285	29.6	6.01	1.7	1	0	0.01	1.01754e+06	0.01	394920	176634	407414	0.01	100	100	85.6856	Not Found	Peak Found	Not Found	Peak Found	Peak Found	Peak Found	Not Found
High	Master Protein	O95866	Megakaryocyte and platelet inhibitory receptor G6b OS=Homo sapiens (Human) OX=9606 GN=MPIG6B PE=1 SV=1	MPIG6B	193.005	71	16	1023	16	241	26.1	9.61	1830.83	16	0	8.8025e+08	1.241e+09	2.26945e+08	1.64229e+09	1.34434e+09	4.17473e+09	3.44283e+09	17.0065	75.7179	40.1552	High	High	High	High	High	High	High
High	Master Protein	O95868	Lymphocyte antigen 6 complex locus protein G6d OS=Homo sapiens (Human) OX=9606 GN=LY6G6D PE=1 SV=1	LY6G6D	10.736	14	1	5	1	133	13.7	7.02	15.95	1	0	828682	0.01	0.01	0.01	0.01	0.01	495308	100	0	141.421	Peak Found	Not Found	Not Found	Not Found	Not Found	Not Found	Peak Found
High	Master Protein	O95870	Phosphatidylserine lipase ABHD16A OS=Homo sapiens (Human) OX=9606 GN=ABHD16A PE=1 SV=3	ABHD16A	273.931	44	24	616	24	558	63.2	8.13	1665.73	24	0	3.42043e+08	3.88182e+08	1.05546e+08	2.06493e+08	9.77429e+08	5.31274e+08	4.75561e+08	6.31849	32.3505	33.9581	High	High	High	High	High	High	High
High	Master Protein	O95873	Uncharacterized protein C6orf47 OS=Homo sapiens (Human) OX=9606 GN=C6orf47 PE=1 SV=2	C6orf47	23.454	14	4	7	4	294	31.7	6.37	9.87	4	0	1.90284e+06	2.72784e+06	669955	4219200	2.96716e+06	1.25955e+07	2.0064e+07	17.8161	72.5942	58.9303	High	Peak Found	Peak Found	Peak Found	Peak Found	High	High
High	Master Protein	O95881	Thioredoxin domain-containing protein 12 OS=Homo sapiens (Human) OX=9606 GN=TXNDC12 PE=1 SV=1	TXNDC12	41.503	36	5	24	5	172	19.2	5.4	41.28	5	0	724689	932664	333756	1.45374e+06	2.60309e+06	2.42251e+06	9.2213e+06	12.5486	62.6566	66.6098	Peak Found	Peak Found	Peak Found	Peak Found	Peak Found	Peak Found	Peak Found
High	Master Protein	O95980	Reversion-inducing cysteine-rich protein with Kazal motifs OS=Homo sapiens (Human) OX=9606 GN=RECK PE=1 SV=1	RECK	19.952	2	2	4	2	971	106.4	6.74	13.78	2	0	0.01	3.74499e+06	0.01	0.01	1.37346e+06	1.07213e+07	3.02803e+07	100	0	85.2678	Not Found	Peak Found	Not Found	Not Found	Peak Found	Peak Found	High
High	Master Protein	O95985	DNA topoisomerase 3-beta-1 OS=Homo sapiens (Human) OX=9606 GN=TOP3B PE=1 SV=1	TOP3B	18.933	4	3	3	3	862	96.6	8.12	6.31	3	0	6.93036e+06	1.71002e+06	0.01	382556	3.25805e+06	2.46581e+06	1.99694e+06	60.4179	100	20.223	High	Peak Found	Not Found	Peak Found	Peak Found	Peak Found	Peak Found
High	Master Protein	O95989	Diphosphoinositol polyphosphate phosphohydrolase 1 OS=Homo sapiens (Human) OX=9606 GN=NUDT3 PE=1 SV=1	NUDT3	14.352	28	4	11	3	172	19.5	6.34	16.65	4	1	0.01	107116	17465.1	360323	178966	6.31022e+06	4.56977e+06	100	90.754	69.9844	Not Found	Peak Found	Not Found	Peak Found	Peak Found	Peak Found	Peak Found
High	Master Protein	O96000	NADH dehydrogenase [ubiquinone] 1 beta subcomplex subunit 10 OS=Homo sapiens (Human) OX=9606 GN=NDUFB10 PE=1 SV=3	NDUFB10	170.271	59	12	205	12	172	20.8	8.48	554.92	12	0	1.63129e+07	8.47344e+06	2.227e+07	1.46149e+07	2.09945e+07	4.49009e+07	3.81247e+08	31.6282	20.7539	110.354	High	Peak Found	High	Peak Found	High	Peak Found	High	Met-loss [N-Term]
High	Master Protein	O96005	Cleft lip and palate transmembrane protein 1 OS=Homo sapiens (Human) OX=9606 GN=CLPTM1 PE=1 SV=1	CLPTM1	3.79	1	1	1	1	669	76	6.3	2.4	1	0	0.01	0.01	0.01	47109.6	669542	18722.4	4.24629e+06	0	100	112.994	Not Found	Not Found	Not Found	Peak Found	Peak Found	Peak Found	Peak Found
High	Master Protein	O96011	Peroxisomal membrane protein 11B OS=Homo sapiens (Human) OX=9606 GN=PEX11B PE=1 SV=1	PEX11B	180.704	52	12	194	12	259	28.4	9.85	443.28	12	0	7.33125e+07	2.48652e+07	3.68893e+07	2.72201e+07	6.04405e+07	1.06495e+08	3.00434e+08	49.3465	15.0823	66.7519	High	Peak Found	High	High	High	High	High
High	Master Protein	O96013	Serine/threonine-protein kinase PAK 4 OS=Homo sapiens (Human) OX=9606 GN=PAK4 PE=1 SV=1	PAK4	115.768	29	11	63	11	591	64	9.73	180.5	11	0	4.08761e+07	4.56013e+07	1.05573e+07	1.98687e+07	8.04569e+07	6.1086e+07	5.42188e+07	5.46403	30.6032	17.0253	High	High	High	Peak Found	High	High	High
Low	Master Protein	O96019	Actin-like protein 6A OS=Homo sapiens (Human) OX=9606 GN=ACTL6A PE=1 SV=1	ACTL6A	1.814	3	1	1	1	429	47.4	5.6	0	1	0	1.589e+06	0.01	1.81712e+06	25633.9	799127	0.01	0.01	100	97.2179	141.421	High	Not Found	Peak Found	Peak Found	Peak Found	Not Found	Not Found
High	Master Protein	P00338	L-lactate dehydrogenase A chain OS=Homo sapiens (Human) OX=9606 GN=LDHA PE=1 SV=2	LDHA	860.118	88	41	2998	37	332	36.7	8.27	8393.11	41	4	3.19275e+09	6.41627e+08	2.71267e+09	6.35882e+08	5.34504e+09	1.5582e+09	8.81679e+08	66.5329	62.0204	75.6888	High	High	High	High	High	High	High	Met-loss+Acetyl [N-Term]
High	Master Protein	P00367	Glutamate dehydrogenase 1, mitochondrial OS=Homo sapiens (Human) OX=9606 GN=GLUD1 PE=1 SV=2	GLUD1	554.73	56	32	1336	32	558	61.4	7.8	4240.95	32	0	1.23764e+09	7.07081e+07	7.02401e+08	6.47947e+07	1.06684e+09	2.47677e+08	4.81713e+08	89.1912	83.1087	57.5387	High	Peak Found	High	Peak Found	High	High	High
High	Master Protein	P00387	NADH-cytochrome b5 reductase 3 OS=Homo sapiens (Human) OX=9606 GN=CYB5R3 PE=1 SV=3	CYB5R3	182.061	57	13	82	13	301	34.2	7.59	241.28	13	0	14221603	1.88578e+08	7.41019e+06	4.25468e+07	1.17182e+08	1.55269e+08	1.21014e+08	85.9747	70.3337	13.0552	High	Peak Found	High	Peak Found	Peak Found	Peak Found	Peak Found
High	Master Protein	P00403	Cytochrome c oxidase subunit 2 OS=Homo sapiens (Human) OX=9606 GN=MT-CO2 PE=1 SV=1	MT-CO2	41.04	23	5	33	5	227	25.5	4.82	52.33	5	0	3.40955e+06	8.6445e+06	2.18147e+06	2.43045e+07	401989	5.4446e+07	1.63742e+07	43.4291	83.5274	95.4896	Peak Found	Peak Found	Peak Found	Peak Found	Peak Found	Peak Found	High
High	Master Protein	P00414	Cytochrome c oxidase subunit 3 OS=Homo sapiens (Human) OX=9606 GN=MT-CO3 PE=1 SV=2	MT-CO3	5.856	5	1	2	1	261	29.9	7.31	6.43	1	0	95259.3	315414	43218.3	7.04684e+06	0.01	104567	0.01	53.6082	98.7809	141.421	Peak Found	Peak Found	Peak Found	High	Not Found	Peak Found	Not Found
High	Master Protein	P00441	Superoxide dismutase [Cu-Zn] OS=Homo sapiens OX=9606 GN=SOD1 PE=1 SV=2	SOD1	70.714	73	7	26	7	154	15.9	6.13	84.67	7	0	1.22321e+06	142530	732806	493469	4.25584e+06	1.59296e+06	7.04001e+06	79.1279	19.5174	51.7643	Peak Found	Peak Found	Peak Found	Peak Found	Peak Found	Peak Found	Peak Found
High	Master Protein	P00450	Ceruloplasmin OS=Homo sapiens (Human) OX=9606 GN=CP PE=1 SV=1	CP	39.332	6	4	14	4	1065	122.1	5.72	23.22	4	0	1.846e+06	2.22831e+07	832837	3.11626e+06	3.45468e+06	2.55319e+06	1.09162e+07	84.699	57.8214	66.438	Peak Found	Peak Found	High	Peak Found	Peak Found	Peak Found	Peak Found
High	Master Protein	P00488	Coagulation factor XIII A chain OS=Homo sapiens (Human) OX=9606 GN=F13A1 PE=1 SV=4	F13A1	535.628	52	36	808	36	732	83.2	6.09	2245.67	36	0	3.49441e+08	1.76315e+08	5.67135e+08	1.87652e+08	2.5402e+08	5.42103e+08	1.00034e+09	32.9289	50.2769	51.3194	High	High	High	High	High	High	High
High	Master Protein	P00491	Purine nucleoside phosphorylase OS=Homo sapiens (Human) OX=9606 GN=PNP PE=1 SV=2	PNP	521.774	91	23	1142	23	289	32.1	6.95	3478.52	23	0	4.87983e+07	6.21037e+08	6.47579e+07	1.31016e+09	5.20037e+08	2.53459e+09	3.52063e+09	85.4298	90.5801	56.9747	High	High	High	High	High	High	High	Acetyl [N-Term]
High	Master Protein	P00492	Hypoxanthine-guanine phosphoribosyltransferase OS=Homo sapiens (Human) OX=9606 GN=HPRT1 PE=1 SV=2	HPRT1	72.045	39	7	58	7	218	24.6	6.68	87.32	7	0	8.08908e+06	189456	4.63405e+06	3.45869e+06	1.92735e+07	1.26784e+07	5.18385e+07	95.423	14.5235	61.2917	High	Peak Found	High	Peak Found	Peak Found	Peak Found	High
High	Master Protein	P00505	Aspartate aminotransferase, mitochondrial OS=Homo sapiens (Human) OX=9606 GN=GOT2 PE=1 SV=3	GOT2	38.596	17	5	7	5	430	47.5	9.01	24.53	5	0	1.88725e+06	8.22511e+06	1.3055e+06	9.33261e+06	1.87911e+06	1.94328e+07	1.58277e+07	62.6744	75.4563	61.1446	Peak Found	Peak Found	Peak Found	Peak Found	Peak Found	Peak Found	Peak Found
High	Master Protein	P00519	Tyrosine-protein kinase ABL1 OS=Homo sapiens (Human) OX=9606 GN=ABL1 PE=1 SV=4	ABL1	9.206	1	1	1	1	1130	122.8	8.66	4.54	1	0	639037	1.46941e+06	0.01	1.22745e+06	3.22173e+06	2.14892e+06	0.01	39.3832	100	74.8233	Peak Found	Peak Found	Not Found	Peak Found	Peak Found	Peak Found	Not Found
High	Master Protein	P00558	Phosphoglycerate kinase 1 OS=Homo sapiens (Human) OX=9606 GN=PGK1 PE=1 SV=3	PGK1	121.657	34	10	80	10	417	44.6	8.1	276.51	10	0	8.02458e+06	2.82705e+06	7.06867e+06	1.36417e+07	3.1165e+07	1.7917e+07	1.29706e+08	47.8964	31.7379	83.6792	High	Peak Found	High	Peak Found	Peak Found	Peak Found	High
High	Master Protein	P00568	Adenylate kinase isoenzyme 1 OS=Homo sapiens (Human) OX=9606 GN=AK1 PE=1 SV=3	AK1	60.017	51	8	42	8	194	21.6	8.63	81.2	8	0	1.11491e+06	2.01636e+06	581852	2.8392e+06	3.46258e+06	3.66002e+06	1.14819e+07	28.7885	65.984	60.2222	Peak Found	Peak Found	Peak Found	Peak Found	Peak Found	Peak Found	Peak Found
High	Master Protein	P00734	Prothrombin OS=Homo sapiens (Human) OX=9606 GN=F2 PE=1 SV=2	F2	30.146	5	2	3	2	622	70	5.9	10.86	2	0	0.01	213446	0.01	53828.2	4.475e+06	1.54152e+06	3.01758e+06	100	100	39.7693	Not Found	Peak Found	Not Found	Peak Found	Peak Found	Peak Found	Peak Found
High	Master Protein	P00738	Haptoglobin OS=Homo sapiens (Human) OX=9606 GN=HP PE=1 SV=1	HP	567.358	61	31	1049	16	406	45.2	6.58	3146.18	31	16	1.19932e+08	3.32414e+07	1.40588e+08	4.96036e+08	1.08455e+09	2.16843e+08	3.06791e+09	56.5963	55.8332	81.9316	High	Peak Found	High	Peak Found	High	Peak Found	High
High	Master Protein	P00739	Haptoglobin-related protein OS=Homo sapiens (Human) OX=9606 GN=HPR PE=2 SV=2	HPR	238.917	39	17	479	2	348	39	7.09	1102.28	17	0	71486.1	0.01	456011	0.01	0.01	0.01	0.01	100	100	0	Peak Found	Not Found	Peak Found	Not Found	Not Found	Not Found	Not Found
High	Master Protein	P00746	Complement factor D OS=Homo sapiens (Human) OX=9606 GN=CFD PE=1 SV=5	CFD	43.377	38	5	18	5	253	27	7.71	37.78	5	0	2.16389e+06	471054	1.41502e+06	1.38603e+06	2.08859e+06	506000	1.97562e+07	64.2457	1.03515	117.118	Peak Found	Peak Found	Peak Found	Peak Found	Peak Found	Peak Found	Peak Found
High	Master Protein	P00747	Plasminogen OS=Homo sapiens (Human) OX=9606 GN=PLG PE=1 SV=2	PLG	644.474	68	47	1015	47	810	90.5	7.24	3688.65	47	0	1.77866e+08	4.57136e+08	1.40715e+08	2.74264e+08	7.29509e+08	1.03455e+09	3.33786e+09	43.9793	32.1821	68.4664	High	High	High	High	High	High	High
High	Master Protein	P00748	Coagulation factor XII OS=Homo sapiens (Human) OX=9606 GN=F12 PE=1 SV=3	F12	165.818	27	13	278	13	615	67.7	7.74	967.82	13	0	4.42153e+07	8.66908e+07	2.91398e+07	5.37349e+07	1.9378e+08	1.06309e+08	3.87804e+08	32.4473	29.6774	51.301	High	High	High	High	High	High	High
High	Master Protein	P00751	Complement factor B OS=Homo sapiens (Human) OX=9606 GN=CFB PE=1 SV=2	CFB	33.506	7	3	7	3	764	85.5	7.06	22.03	3	0	578561	3.27768e+06	263994	1.95751e+06	1.73527e+06	951980	1.6031e+07	69.9935	76.2328	111.085	Peak Found	Peak Found	Peak Found	Peak Found	Peak Found	Peak Found	Peak Found
High	Master Protein	P00846	ATP synthase subunit a OS=Homo sapiens (Human) OX=9606 GN=MT-ATP6 PE=1 SV=1	MT-ATP6	11.665	7	2	69	2	226	24.8	10.1	156.95	2	0	3.10426e+06	3.64554e+07	1.19223e+06	3.9173e+07	4.24939e+07	9.37347e+07	3.61298e+07	84.3059	94.0928	44.8828	High	High	Peak Found	High	High	High	High
High	Master Protein	P00915	Carbonic anhydrase 1 OS=Homo sapiens (Human) OX=9606 GN=CA1 PE=1 SV=2	CA1	36.738	20	4	13	4	261	28.9	7.12	24.21	4	0	840186	204972	690613	132796	854054	3.45225e+06	462672	60.7768	67.7447	83.4586	Peak Found	Peak Found	Peak Found	Peak Found	Peak Found	Peak Found	Peak Found
High	Master Protein	P00918	Carbonic anhydrase 2 OS=Homo sapiens (Human) OX=9606 GN=CA2 PE=1 SV=2	CA2	366.431	76	18	618	18	260	29.2	7.4	2050.37	18	0	1.69571e+08	1.48512e+07	2.14811e+08	4.71941e+07	9.44218e+08	4.40994e+08	2.28164e+09	83.8943	63.9747	63.5481	High	Peak Found	High	Peak Found	High	High	High	Met-loss+Acetyl [N-Term]
High	Master Protein	P01008	Antithrombin-III OS=Homo sapiens (Human) OX=9606 GN=SERPINC1 PE=1 SV=1	SERPINC1	29.515	12	5	9	5	464	52.6	6.71	17.79	5	0	2.34659e+06	34424.7	1.61159e+06	115869	9.72721e+06	946758	4.23535e+06	97.1084	86.5851	72.8811	Peak Found	Peak Found	Peak Found	Peak Found	Peak Found	Peak Found	Peak Found
High	Master Protein	P01009	Alpha-1-antitrypsin OS=Homo sapiens (Human) OX=9606 GN=SERPINA1 PE=1 SV=3	SERPINA1	208.725	53	19	167	19	418	46.7	5.59	476.16	19	0	3.24602e+07	9.42558e+07	2.19292e+07	2.96631e+07	3.29791e+08	3.31422e+07	8.26816e+07	48.7671	14.9905	87.3518	High	Peak Found	High	Peak Found	High	Peak Found	High
High	Master Protein	P01011	Alpha-1-antichymotrypsin OS=Homo sapiens (Human) OX=9606 GN=SERPINA3 PE=1 SV=2	SERPINA3	47.678	18	6	14	6	423	47.6	5.52	27.74	6	0	1.53897e+06	9.07235e+06	1.19235e+06	1.47331e+07	1.29672e+07	4.76212e+07	4.60987e+07	70.9937	85.0259	44.9612	Peak Found	Peak Found	Peak Found	Peak Found	Peak Found	Peak Found	Peak Found
High	Master Protein	P01023	Alpha-2-macroglobulin OS=Homo sapiens (Human) OX=9606 GN=A2M PE=1 SV=3	A2M	1445.65	61	77	4602	70	1474	163.2	6.46	15902.1	77	8	1.66618e+09	9.59848e+08	7.55475e+08	1.06247e+09	6.21913e+09	2.51451e+09	6.44061e+09	26.8973	16.8869	35.6034	High	High	High	High	High	High	High
High	Master Protein	P01024	Complement C3 OS=Homo sapiens (Human) OX=9606 GN=C3 PE=1 SV=2	C3	421.417	39	44	200	44	1663	187	6.4	598.15	44	0	1.64488e+07	1.57494e+07	7.20911e+06	1.70212e+08	7.10659e+07	5.2688e+07	3.6337e+08	2.17214	91.8735	87.6511	High	Peak Found	High	Peak Found	Peak Found	Peak Found	High
High	Master Protein	P01031	Complement C5 OS=Homo sapiens (Human) OX=9606 GN=C5 PE=1 SV=4	C5	15.085	2	2	8	2	1676	188.2	6.52	20.75	2	0	1.15934e+06	258727	1.98174e+06	340255	3.16274e+06	854970	1.28885e+07	63.5099	70.6929	92.5317	High	Peak Found	High	Peak Found	Peak Found	Peak Found	High
High	Master Protein	P01033	Metalloproteinase inhibitor 1 OS=Homo sapiens (Human) OX=9606 GN=TIMP1 PE=1 SV=1	TIMP1	109.415	48	7	227	7	207	23.2	8.1	785.17	7	0	2.67153e+07	7.37544e+06	2.82097e+07	3.62284e+07	8.34144e+07	1.51919e+08	6.80755e+08	56.7305	12.4441	87.408	High	Peak Found	High	High	High	High	High
Medium	Master Protein	P01034	Cystatin-C OS=Homo sapiens (Human) OX=9606 GN=CST3 PE=1 SV=1	CST3	1.995	8	1	1	1	146	15.8	8.75	2.41	1	0	0.01	0.01	0.01	0.01	0.01	0.01	0.01	0	0	0	Not Found	Not Found	Not Found	Not Found	Not Found	Not Found	Not Found
High	Master Protein	P01040	Cystatin-A OS=Homo sapiens (Human) OX=9606 GN=CSTA PE=1 SV=1	CSTA	46.265	77	5	31	5	98	11	5.5	73.33	5	0	9.54946e+06	4.77111e+06	1.0657e+07	1.804e+07	961475	5.36041e+06	9.57348e+06	33.367	25.7274	66.361	High	Peak Found	High	Peak Found	Peak Found	Peak Found	Peak Found	Met-loss [N-Term]
High	Master Protein	P01042	Kininogen-1 OS=Homo sapiens (Human) OX=9606 GN=KNG1 PE=1 SV=2	KNG1	271.028	32	23	453	23	644	71.9	6.81	1357.32	23	0	1.68441e+08	4.81431e+07	9.55019e+07	5.10214e+07	2.20407e+08	1.34287e+08	3.13564e+08	55.5432	30.3572	32.8654	High	High	High	Peak Found	High	High	High
High	Master Protein	P01111	GTPase NRas OS=Homo sapiens (Human) OX=9606 GN=NRAS PE=1 SV=1	NRAS	59.646	37	6	53	2	189	21.2	5.17	130.9	6	0	0.01	0.01	0.01	2.00024e+07	1.05786e+06	0.01	0.01	0	100	141.421	Not Found	Not Found	Not Found	Peak Found	Peak Found	Not Found	Not Found
High	Master Protein	P01116	GTPase KRas OS=Homo sapiens (Human) OX=9606 GN=KRAS PE=1 SV=1	KRAS	90.212	49	8	75	4	189	21.6	6.77	193.62	8	4	1.91579e+07	1.10488e+07	2.72617e+06	6.25793e+06	1.52017e+07	4.87394e+07	2.14169e+08	26.8453	39.3112	93.8193	High	Peak Found	Peak Found	Peak Found	Peak Found	Peak Found	High
High	Master Protein	P01127	Platelet-derived growth factor subunit B OS=Homo sapiens (Human) OX=9606 GN=PDGFB PE=1 SV=1	PDGFB	191.328	42	12	337	12	241	27.3	9.16	927.02	12	0	1.30711e+07	2.823e+07	7.22358e+06	4.39008e+08	2.55639e+07	1.15166e+08	6.6804e+07	36.7034	96.7624	52.9335	High	Peak Found	Peak Found	Peak Found	Peak Found	Peak Found	Peak Found
High	Master Protein	P01133	Pro-epidermal growth factor OS=Homo sapiens (Human) OX=9606 GN=EGF PE=1 SV=2	EGF	196.573	16	17	214	17	1207	133.9	5.85	648.68	17	0	3.50373e+07	3.33895e+07	1.57662e+07	3.16583e+07	7.95557e+07	8.5257e+07	4.54308e+08	2.4082	33.5104	84.9583	High	Peak Found	High	Peak Found	High	High	High
High	Master Protein	P01137	Transforming growth factor beta-1 proprotein OS=Homo sapiens (Human) OX=9606 GN=TGFB1 PE=1 SV=2	TGFB1	573.314	66	29	1939	27	390	44.3	8.53	5737.78	29	2	8.29013e+08	8.22369e+08	4.24145e+08	6.84621e+08	2.16181e+09	1.86187e+09	4.06637e+09	0.402295	23.4925	36.2009	High	High	High	High	High	High	High
High	Master Protein	P01591	Immunoglobulin J chain OS=Homo sapiens (Human) OX=9606 GN=JCHAIN PE=1 SV=4	JCHAIN	21.441	14	2	10	2	159	18.1	5.24	12.27	2	0	0.01	0.01	0.01	706251	0.01	138573	363250	0	100	89.4807	Not Found	Not Found	Not Found	Peak Found	Not Found	Peak Found	Peak Found
High	Master Protein	P01593	Immunoglobulin kappa variable 1D-33 OS=Homo sapiens (Human) OX=9606 GN=IGKV1D-33 PE=1 SV=2	IGKV1D-33	15.2	14	1	4	1	117	12.8	4.78	10.36	1	0	0.01	0.01	0.01	0.01	0.01	151838	0.01	0	0	141.421	Not Found	Not Found	Not Found	Not Found	Not Found	Peak Found	Not Found
High	Master Protein	P01614	Immunoglobulin kappa variable 2D-40 OS=Homo sapiens (Human) OX=9606 GN=IGKV2D-40 PE=1 SV=2	IGKV2D-40	20.65	17	2	22	2	121	13.3	4.61	62.35	2	0	4.12616e+06	940044	4.19171e+06	3.16452e+06	2.86838e+06	4.28345e+06	2.97876e+07	62.8896	13.9635	100.46	Peak Found	Peak Found	High	Peak Found	Peak Found	Peak Found	High
High	Master Protein	P01619	Immunoglobulin kappa variable 3-20 OS=Homo sapiens (Human) OX=9606 GN=IGKV3-20 PE=1 SV=2	IGKV3-20	20.356	22	2	25	2	116	12.5	4.96	66.59	2	0	713922	448367	485156	6.00094e+06	1.04359e+07	2.31563e+07	1.91158e+07	22.8476	85.0401	30.2058	Peak Found	Peak Found	High	Peak Found	Peak Found	Peak Found	High
High	Master Protein	P01624	Immunoglobulin kappa variable 3-15 OS=Homo sapiens (Human) OX=9606 GN=IGKV3-15 PE=1 SV=2	IGKV3-15	4.799	8	1	9	1	115	12.5	5.19	11.92	1	0	1.7641e+06	247545	898937	428374	373354	1.49744e+06	1.44597e+06	75.3888	35.4523	46.8704	High	Peak Found	High	Peak Found	Peak Found	Peak Found	Peak Found
High	Master Protein	P01700	Immunoglobulin lambda variable 1-47 OS=Homo sapiens (Human) OX=9606 GN=IGLV1-47 PE=1 SV=2	IGLV1-47	14.449	11	1	6	1	117	12.3	5.91	18.12	1	0	281528	154984	0.01	489271	199802	306028	0.01	28.9899	100	75.2431	Peak Found	Peak Found	Not Found	Peak Found	Peak Found	Peak Found	Not Found
High	Master Protein	P01732	T-cell surface glycoprotein CD8 alpha chain OS=Homo sapiens (Human) OX=9606 GN=CD8A PE=1 SV=1	CD8A	10.078	8	1	3	1	235	25.7	9.52	5.95	1	0	1.48518e+06	0.01	1.18896e+06	0.01	0.01	0.01	0.01	100	100	0	High	Not Found	High	Not Found	Not Found	Not Found	Not Found
High	Master Protein	P01834	Immunoglobulin kappa constant OS=Homo sapiens (Human) OX=9606 GN=IGKC PE=1 SV=2	IGKC	207.259	87	9	614	9	107	11.8	6.52	2290.72	9	0	6.96814e+07	3.85177e+06	6.49257e+07	2.91658e+07	7.81597e+07	8.72344e+07	8.53157e+08	89.5237	38.0054	106.981	High	Peak Found	High	Peak Found	High	High	High
High	Master Protein	P01857	Immunoglobulin heavy constant gamma 1 OS=Homo sapiens (Human) OX=9606 GN=IGHG1 PE=1 SV=1	IGHG1	218.59	62	14	593	6	330	36.1	8.19	1714.84	14	2	1.27318e+08	5.11447e+07	7.52493e+07	5.01534e+07	2.33902e+08	1.51226e+08	7.65975e+08	42.683	20.0122	70.9948	High	High	High	High	High	High	High
High	Master Protein	P01859	Immunoglobulin heavy constant gamma 2 OS=Homo sapiens (Human) OX=9606 GN=IGHG2 PE=1 SV=2	IGHG2	127.33	38	10	296	3	326	35.9	7.59	705.16	10	1	3.37334e+07	1.05914e+07	2.06135e+07	1.06027e+07	1.08673e+07	1.6684e+07	4.24131e+07	52.2102	32.069	58.7747	High	Peak Found	High	Peak Found	Peak Found	Peak Found	High
High	Master Protein	P01860	Immunoglobulin heavy constant gamma 3 OS=Homo sapiens (Human) OX=9606 GN=IGHG3 PE=1 SV=2	IGHG3	148.142	52	14	341	6	377	41.3	7.9	819.76	14	9	1.97437e+08	1.64888e+08	9.18301e+07	7.85999e+07	1.17737e+08	1.89864e+08	1.71359e+08	8.98333	7.76281	19.1584	Peak Found	Peak Found	Peak Found	Peak Found	Peak Found	Peak Found	Peak Found
High	Master Protein	P01861	Immunoglobulin heavy constant gamma 4 OS=Homo sapiens (Human) OX=9606 GN=IGHG4 PE=1 SV=1	IGHG4	112	30	7	243	1	327	35.9	7.36	639.85	7	0	0.01	0.01	0.01	0.01	3.24166e+06	0.01	0.01	0	0	141.421	Not Found	Not Found	Not Found	Not Found	Peak Found	Not Found	Not Found
High	Master Protein	P01871	Immunoglobulin heavy constant mu OS=Homo sapiens (Human) OX=9606 GN=IGHM PE=1 SV=4	IGHM	132.177	34	13	104	13	453	49.4	6.77	273.5	13	0	7.23898e+07	4.1678e+07	2.00327e+07	4.95806e+07	7.39979e+07	6.41528e+07	1.06744e+08	26.9242	42.4457	22.3029	High	High	High	Peak Found	Peak Found	High	High
High	Master Protein	P01876	Immunoglobulin heavy constant alpha 1 OS=Homo sapiens (Human) OX=9606 GN=IGHA1 PE=1 SV=2	IGHA1	107.389	43	10	91	10	353	37.6	6.51	245.68	10	0	1.84693e+07	2.39298e+07	8.23162e+06	1.01141e+07	1.32248e+07	2.80076e+07	9.28739e+06	12.8789	10.261	47.8545	High	High	High	Peak Found	Peak Found	High	Peak Found
High	Master Protein	P01880	Immunoglobulin heavy constant delta OS=Homo sapiens (Human) OX=9606 GN=IGHD PE=1 SV=3	IGHD	42.826	15	4	28	4	384	42.3	8.12	116.16	4	0	1.87392e+06	418021	0.01	3.52343e+06	1.19125e+06	1.32773e+07	2.96587e+07	63.5226	100	79.3101	Peak Found	Peak Found	Not Found	Peak Found	Peak Found	Peak Found	High
High	Master Protein	P01889	HLA class I histocompatibility antigen, B alpha chain OS=Homo sapiens (Human) OX=9606 GN=HLA-B PE=1 SV=3	HLA-B	143.409	47	12	196	5	362	40.4	5.85	662.46	12	0	1.55586e+06	634702	954973	1.14985e+07	3.28151e+07	2.38545e+07	6.78059e+07	42.0512	84.6633	45.7032	High	Peak Found	High	High	High	High	High
High	Master Protein	P01893	Putative HLA class I histocompatibility antigen, alpha chain H OS=Homo sapiens (Human) OX=9606 GN=HLA-H PE=5 SV=3	HLA-H	66.9	25	6	152	1	362	40.9	6.3	595.85	6	0	1.57828e+06	46851.1	206731	0.01	0.01	0.01	0.01	94.2342	100	0	Peak Found	Peak Found	Peak Found	Not Found	Not Found	Not Found	Not Found
High	Master Protein	P02042	Hemoglobin subunit delta OS=Homo sapiens (Human) OX=9606 GN=HBD PE=1 SV=2	HBD	425.691	96	16	5469	9	147	16	8.05	16045.3	16	0	6.09574e+08	2.8928e+07	2.59879e+08	3.19403e+07	1.71522e+08	2.29993e+08	2.79197e+08	90.9388	78.1095	19.3969	High	Peak Found	High	Peak Found	High	High	Peak Found	Met-loss [N-Term]; Met-loss+Acetyl [N-Term]
High	Master Protein	P02100	Hemoglobin subunit epsilon OS=Homo sapiens (Human) OX=9606 GN=HBE1 PE=1 SV=2	HBE1	27.582	12	2	1146	1	147	16.2	8.63	2204.17	2	0	278184	118622	0.01	336673	269131	567121	307716	40.2116	100	34.7004	Peak Found	Peak Found	Not Found	Peak Found	Peak Found	Peak Found	Peak Found
Low	Master Protein	P02144	Myoglobin OS=Homo sapiens (Human) OX=9606 GN=MB PE=1 SV=2	MB	1.768	4	1	2	1	154	17.2	7.68	0	1	0	56356.9	0.01	684466	921131	813686	2.25826e+06	2.58422e+06	100	14.74	40.8087	Peak Found	Not Found	Peak Found	Peak Found	Peak Found	Peak Found	Peak Found
High	Master Protein	P02533	Keratin, type I cytoskeletal 14 OS=Homo sapiens (Human) OX=9606 GN=KRT14 PE=1 SV=4	KRT14	549.548	70	44	1788	14	472	51.5	5.16	4080.83	44	27	5.80304e+08	2.1865e+08	2.79587e+08	4.52569e+09	3.50711e+08	3.4401e+08	7.07019e+08	45.2659	88.3633	36.2906	High	High	High	High	Peak Found	High	High
High	Master Protein	P02545	Prelamin-A/C OS=Homo sapiens (Human) OX=9606 GN=LMNA PE=1 SV=1	LMNA	861.14	77	62	1353	62	664	74.1	7.02	4508.9	62	0	1.33804e+08	6.09714e+08	1.09037e+08	3.96627e+08	1.03712e+09	1.05901e+09	1.47312e+09	64.0079	56.8737	16.8584	High	High	High	High	High	High	High
High	Master Protein	P02647	Apolipoprotein A-I OS=Homo sapiens (Human) OX=9606 GN=APOA1 PE=1 SV=1	APOA1	188.937	70	20	129	20	267	30.8	5.76	257.78	20	0	8.16606e+06	6.45215e+07	4.37163e+06	2.80817e+06	9.65873e+06	6.95831e+07	5.78885e+07	77.5311	21.7758	56.7389	High	Peak Found	High	Peak Found	Peak Found	Peak Found	High
High	Master Protein	P02649	Apolipoprotein E OS=Homo sapiens (Human) OX=9606 GN=APOE PE=1 SV=1	APOE	312.944	68	23	300	23	317	36.1	5.73	928.73	23	0	1.962e+07	5.11432e+07	7.10817e+06	5.76958e+07	6.06563e+08	1.74534e+08	9.4788e+07	44.5475	78.0625	77.0054	High	High	High	High	High	High	High
High	Master Protein	P02656	Apolipoprotein C-III OS=Homo sapiens (Human) OX=9606 GN=APOC3 PE=1 SV=1	APOC3	28.397	16	1	39	1	99	10.8	5.41	108.84	1	0	1.10894e+07	1.63737e+06	3.0737e+06	1.216e+06	1.84831e+06	5.16742e+06	5.91126e+06	74.2687	43.3059	40.9903	High	Peak Found	High	Peak Found	Peak Found	Peak Found	Peak Found
High	Master Protein	P02671	Fibrinogen alpha chain OS=Homo sapiens (Human) OX=9606 GN=FGA PE=1 SV=2	FGA	1923	63	84	27540	80	866	94.9	6.01	89872.8	84	4	1.52197e+10	2.77335e+10	1.20735e+10	1.18815e+10	1.89629e+11	4.56501e+10	9.90539e+10	29.1337	0.801649	53.3258	High	High	High	High	High	High	High
High	Master Protein	P02675	Fibrinogen beta chain OS=Homo sapiens (Human) OX=9606 GN=FGB PE=1 SV=2	FGB	1822.09	79	59	13525	51	491	55.9	8.27	54433.4	59	8	1.67576e+10	2.86466e+09	1.34389e+10	1.96948e+09	5.43864e+10	6.83823e+09	1.95596e+10	70.8019	74.4363	74.6379	High	High	High	High	High	High	High
High	Master Protein	P02679	Fibrinogen gamma chain OS=Homo sapiens (Human) OX=9606 GN=FGG PE=1 SV=3	FGG	1111.9	85	51	12887	51	453	51.5	5.62	46434.7	51	0	3.29982e+10	3.51988e+09	2.4806e+10	5.5583e+09	4.53683e+10	2.99387e+10	1.07558e+11	80.7225	63.3893	55.0406	High	High	High	High	High	High	High
High	Master Protein	P02686	Myelin basic protein OS=Homo sapiens (Human) OX=9606 GN=MBP PE=1 SV=3	MBP	57.89	43	9	31	9	304	33.1	9.79	82.85	9	0	1.95747e+06	1.51549e+07	332791	8.84188e+07	2.15688e+07	9.10708e+07	1.81952e+07	77.1222	99.2501	77.0138	Peak Found	High	Peak Found	High	High	High	Peak Found
High	Master Protein	P02730	Band 3 anion transport protein OS=Homo sapiens (Human) OX=9606 GN=SLC4A1 PE=1 SV=3	SLC4A1	34.576	6	4	10	4	911	101.7	5.19	33.06	4	0	3.18615e+06	757565	0.01	49820.5	1.0771e+07	8.20043e+06	2.66516e+07	61.5811	100	53.656	Peak Found	Peak Found	Not Found	Peak Found	High	High	High
High	Master Protein	P02743	Serum amyloid P-component OS=Homo sapiens (Human) OX=9606 GN=APCS PE=1 SV=2	APCS	116.661	37	12	315	12	223	25.4	6.54	800.91	12	0	1.68737e+08	8.90638e+06	8.92073e+07	4.0885e+06	8.56594e+07	4.17508e+07	4.77064e+08	89.9727	91.2354	97.1168	High	Peak Found	High	Peak Found	High	Peak Found	High
High	Master Protein	P02745	Complement C1q subcomponent subunit A OS=Homo sapiens (Human) OX=9606 GN=C1QA PE=1 SV=2	C1QA	15.392	9	2	15	2	245	26	9.11	30.69	2	0	3.31795e+06	4.24104e+06	1.22775e+06	1.23725e+06	2.65726e+06	2.35003e+07	984009	12.2118	0.385355	113.214	High	Peak Found	High	Peak Found	Peak Found	Peak Found	Peak Found
High	Master Protein	P02746	Complement C1q subcomponent subunit B OS=Homo sapiens (Human) OX=9606 GN=C1QB PE=1 SV=3	C1QB	76.593	25	6	84	6	253	26.7	8.63	227.55	6	0	3.76343e+06	6.14483e+06	5.55581e+06	2.53566e+06	2.22928e+07	8.19818e+06	9.07545e+07	24.0345	37.3251	89.2174	High	Peak Found	High	Peak Found	Peak Found	Peak Found	Peak Found
High	Master Protein	P02747	Complement C1q subcomponent subunit C OS=Homo sapiens (Human) OX=9606 GN=C1QC PE=1 SV=3	C1QC	67.889	26	6	71	6	245	25.8	8.41	184.21	6	0	1.33926e+07	1.36931e+06	5.3158e+06	786387	4.88723e+06	1.8205e+06	1.34605e+07	81.4481	74.2261	73.2747	High	Peak Found	High	Peak Found	Peak Found	Peak Found	Peak Found
High	Master Protein	P02748	Complement component C9 OS=Homo sapiens (Human) OX=9606 GN=C9 PE=1 SV=2	C9	130.533	21	13	176	11	559	63.1	5.59	404.46	13	0	1.32926e+07	8.21718e+06	9.03021e+06	7.82016e+06	1.28285e+08	3.18066e+07	1.18294e+08	23.596	7.1811	46.6812	High	Peak Found	High	Peak Found	High	High	High
High	Master Protein	P02749	Beta-2-glycoprotein 1 OS=Homo sapiens (Human) OX=9606 GN=APOH PE=1 SV=3	APOH	5.799	4	1	1	1	345	38.3	7.97	2.05	1	0	0.01	0.01	0.01	0.01	0.01	0.01	0.01	0	0	0	Not Found	Not Found	Not Found	Not Found	Not Found	Not Found	Not Found
High	Master Protein	P02751	Fibronectin OS=Homo sapiens (Human) OX=9606 GN=FN1 PE=1 SV=5	FN1	1171.36	43	75	2279	75	2477	272.2	5.5	9086.59	75	0	2.87156e+08	3.68905e+08	1.20117e+08	5.9851e+08	8.63067e+08	1.21956e+09	6.72466e+09	12.4606	66.5704	91.3939	High	High	High	High	High	High	High
Medium	Master Protein	P02753	Retinol-binding protein 4 OS=Homo sapiens (Human) OX=9606 GN=RBP4 PE=1 SV=3	RBP4	1.961	5	1	1	1	201	23	6.07	1.63	1	0	0.01	39871.7	0.01	0.01	0.01	0.01	0.01	99.9999	0	0	Not Found	Peak Found	Not Found	Not Found	Not Found	Not Found	Not Found
High	Master Protein	P02760	Protein AMBP OS=Homo sapiens (Human) OX=9606 GN=AMBP PE=1 SV=1	AMBP	55.083	22	6	36	6	352	39	6.25	91.69	6	0	6.1621e+06	821726	4.83506e+06	891406	1.03425e+07	6.72962e+06	2.04635e+07	76.4677	68.8671	46.4588	High	Peak Found	High	Peak Found	Peak Found	Peak Found	High
High	Master Protein	P02763	Alpha-1-acid glycoprotein 1 OS=Homo sapiens (Human) OX=9606 GN=ORM1 PE=1 SV=1	HEL-S-153w	11.417	7	1	1	1	201	23.5	5.02	2.95	1	0	0.01	0.01	0.01	0.01	0.01	0.01	0.01	0	0	0	Not Found	Not Found	Not Found	Not Found	Not Found	Not Found	Not Found
High	Master Protein	P02765	Alpha-2-HS-glycoprotein OS=Homo sapiens (Human) OX=9606 GN=AHSG PE=1 SV=2	AHSG	30.893	7	2	4	2	367	39.3	5.72	15.51	2	0	0.01	0.01	0.01	0.01	232142	2.03788e+06	6.38962e+06	0	0	89.5331	Not Found	Not Found	Not Found	Not Found	Peak Found	Peak Found	Peak Found
High	Master Protein	P02766	Transthyretin OS=Homo sapiens (Human) OX=9606 GN=TTR PE=1 SV=1	TTR	134.617	69	9	37	9	147	15.9	5.76	117.74	9	0	4.104e+06	311563	3.24641e+06	577888	1.27008e+07	2.97462e+06	1.91958e+07	85.888	69.7781	57.3475	High	Peak Found	Peak Found	Peak Found	Peak Found	Peak Found	Peak Found
High	Master Protein	P02774	Vitamin D-binding protein OS=Homo sapiens (Human) OX=9606 GN=GC PE=1 SV=2	GC	9.899	4	2	2	2	474	52.9	5.45	3.33	2	0	225981	0.01	0.01	0.01	315667	0.01	632758	100	0	81.711	Peak Found	Not Found	Not Found	Not Found	Peak Found	Not Found	Peak Found
High	Master Protein	P02775	Platelet basic protein OS=Homo sapiens (Human) OX=9606 GN=PPBP PE=1 SV=3	PPBP	130.072	47	8	691	8	128	13.9	8.79	2006.21	8	0	6.8602e+08	2.23278e+08	4.11442e+08	1.99622e+08	6.0295e+09	5.54669e+08	4.53677e+09	50.89	34.6642	62.3371	High	High	High	High	High	High	High
High	Master Protein	P02776	Platelet factor 4 OS=Homo sapiens (Human) OX=9606 GN=PF4 PE=1 SV=2	PF4	147.443	45	7	1110	4	101	10.8	8.62	3741.9	7	3	9.96636e+08	2.7152e+08	4.48708e+08	3.23818e+08	1.84274e+09	1.41034e+09	9.80151e+08	57.1788	16.1664	24.9562	High	Peak Found	High	Peak Found	High	High	High
High	Master Protein	P02787	Serotransferrin OS=Homo sapiens (Human) OX=9606 GN=TF PE=1 SV=3	TF	201.324	36	20	103	20	698	77	7.12	269.38	20	0	1.21928e+07	3.74013e+07	9.37316e+06	1.72671e+07	3.28207e+07	4.44746e+07	2.37486e+08	50.8297	29.6315	89.4469	High	High	High	Peak Found	Peak Found	High	High
High	Master Protein	P02788	Lactotransferrin OS=Homo sapiens (Human) OX=9606 GN=LTF PE=1 SV=6	LTF	269.801	44	28	112	28	710	78.1	8.12	290.39	28	0	1.4057e+08	3.75287e+07	3.71675e+07	2.75465e+07	1.23921e+08	1.41257e+08	1.13182e+08	57.8563	14.867	9.17115	High	Peak Found	High	Peak Found	High	High	High
High	Master Protein	P02790	Hemopexin OS=Homo sapiens (Human) OX=9606 GN=HPX PE=1 SV=2	HPX	343.228	60	27	1030	27	462	51.6	7.02	3275.82	27	0	2.30668e+08	3.05566e+07	1.30978e+08	2.15168e+07	1.25581e+09	7.01788e+07	2.59168e+09	76.6051	71.7803	78.8741	High	Peak Found	High	Peak Found	High	High	High
High	Master Protein	P02794	Ferritin heavy chain OS=Homo sapiens (Human) OX=9606 GN=FTH1 PE=1 SV=2	FTH1	4.25	11	2	3	2	183	21.2	5.55	0	2	0	15588.5	0.01	30297.9	60831.3	0.01	4.18299e+06	1.37384e+07	99.9999	33.5056	96.2513	Peak Found	Not Found	Peak Found	Peak Found	Not Found	Peak Found	Peak Found
High	Master Protein	P02810	Salivary acidic proline-rich phosphoprotein 1/2 OS=Homo sapiens (Human) OX=9606 GN=PRH1 PE=1 SV=2	PRH1; PRH2	15.2	27	1	2	1	166	17	4.84	13.11	1	0	0.01	0.01	0.01	0.01	0.01	0.01	0.01	0	0	0	Not Found	Not Found	Not Found	Not Found	Not Found	Not Found	Not Found
High	Master Protein	P03891	NADH-ubiquinone oxidoreductase chain 2 OS=Homo sapiens (Human) OX=9606 GN=MT-ND2 PE=1 SV=2	MT-ND2	5.898	3	1	2	1	347	38.9	9.83	5.81	1	0	0.01	124289	0.01	105597	6.52309e+06	1.43049e+06	3.56911e+06	100	100	54.3599	Not Found	Peak Found	Not Found	Peak Found	Peak Found	Peak Found	Peak Found
Low	Master Protein	P03901	NADH-ubiquinone oxidoreductase chain 4L OS=Homo sapiens (Human) OX=9606 GN=MT-ND4L PE=1 SV=1	MT-ND4L	1.664	23	1	1	1	98	10.7	6.21	0	1	0	146391	0.01	1.32726e+06	0.01	0.01	0.01	0.01	100	100	0	Peak Found	Not Found	High	Not Found	Not Found	Not Found	Not Found	Acetyl [N-Term]
High	Master Protein	P03905	NADH-ubiquinone oxidoreductase chain 4 OS=Homo sapiens (Human) OX=9606 GN=MT-ND4 PE=1 SV=1	MT-ND4	22.011	5	2	29	2	459	51.5	9.35	78.28	2	0	2.3252e+06	1.60686e+06	1.35513e+06	3.04023e+06	1.99358e+07	5.12179e+06	6.79793e+07	18.269	38.338	86.5144	High	Peak Found	High	Peak Found	High	Peak Found	High
High	Master Protein	P03915	NADH-ubiquinone oxidoreductase chain 5 OS=Homo sapiens (Human) OX=9606 GN=MT-ND5 PE=1 SV=2	MT-ND5	58.968	8	4	168	4	603	67	9.03	884.6	4	0	1.04422e+07	7.14373e+06	9.4419e+06	8.0183e+06	8.65179e+07	3.6664e+07	2.88252e+08	18.7564	8.15341	79.3105	High	Peak Found	High	Peak Found	High	High	High
Low	Master Protein	P03952	Plasma kallikrein OS=Homo sapiens (Human) OX=9606 GN=KLKB1 PE=1 SV=1	KLKB1	1.881	2	1	1	1	638	71.3	8.22	2.09	1	0	0.01	1.02417e+06	104537	492260	0.01	844185	8.24229e+06	100	64.9674	122.244	Not Found	Peak Found	Peak Found	Peak Found	Not Found	Peak Found	Peak Found
High	Master Protein	P03956	Interstitial collagenase OS=Homo sapiens (Human) OX=9606 GN=MMP1 PE=1 SV=3	MMP1	143.57	38	13	118	13	469	54	6.96	240.74	13	0	9.34814e+07	1.14475e+07	2.20678e+07	4.08045e+06	9.324e+07	1.87563e+07	2.3156e+07	78.1805	68.7898	75.7417	High	Peak Found	High	Peak Found	Peak Found	Peak Found	Peak Found
High	Master Protein	P04003	C4b-binding protein alpha chain OS=Homo sapiens (Human) OX=9606 GN=C4BPA PE=1 SV=2	C4BPA	276.659	52	21	461	21	597	67	7.3	1456.48	21	0	2.33409e+07	2.43428e+07	2.43534e+07	1.26944e+07	7.98924e+08	2.90612e+07	3.65457e+08	2.10122	31.4702	79.2146	High	Peak Found	High	Peak Found	High	Peak Found	High
High	Master Protein	P04004	Vitronectin OS=Homo sapiens (Human) OX=9606 GN=VTN PE=1 SV=1	VTN	176.951	28	13	421	13	478	54.3	5.8	1255.51	13	0	5.67521e+07	3.58854e+08	2.33428e+07	1.29697e+08	6.30307e+08	4.2787e+08	7.80426e+08	72.6895	69.4946	23.5708	High	High	High	High	High	High	High
Medium	Master Protein	P04035	3-hydroxy-3-methylglutaryl-coenzyme A reductase OS=Homo sapiens (Human) OX=9606 GN=HMGCR PE=1 SV=1	HMGCR	2.193	1	1	8	1	888	97.4	6.74	6.91	1	0	0.01	190268	485798	182996	5.60575e+06	4.73463e+06	7.12461e+07	100	45.2759	114.543	Not Found	Peak Found	Peak Found	Peak Found	Peak Found	Peak Found	High
High	Master Protein	P04040	Catalase OS=Homo sapiens (Human) OX=9606 GN=CAT PE=1 SV=3	CAT	559.451	63	33	1065	33	527	59.7	7.39	3494.88	33	0	6.12919e+08	5.28053e+07	4.65449e+08	1.56254e+08	1.2942e+09	5.2635e+07	1.56477e+09	84.136	49.7337	67.8374	High	Peak Found	High	High	High	Peak Found	High	Met-loss+Acetyl [N-Term]
High	Master Protein	P04075	Fructose-bisphosphate aldolase A OS=Homo sapiens (Human) OX=9606 GN=ALDOA PE=1 SV=2	ALDOA	445.128	89	31	748	28	364	39.4	8.09	2608.09	31	3	1.24082e+08	3.29084e+08	9.12588e+07	2.98941e+08	2.40476e+08	1.05212e+09	1.5718e+09	45.2379	53.2246	57.3786	High	High	High	High	High	High	High	Met-loss [N-Term]
High	Master Protein	P04083	Annexin A1 OS=Homo sapiens (Human) OX=9606 GN=ANXA1 PE=1 SV=2	ANXA1	7.37	7	2	2	2	346	38.7	7.02	2.01	2	0	0.01	0.01	160365	41235.6	6.82346e+06	0.01	879582	0	59.0918	118.03	Not Found	Not Found	Peak Found	Peak Found	Peak Found	Not Found	Peak Found
High	Master Protein	P04085	Platelet-derived growth factor subunit A OS=Homo sapiens (Human) OX=9606 GN=PDGFA PE=1 SV=1	PDGFA	45.194	32	4	24	4	211	24	9.39	54.98	4	0	2.01239e+06	238817	245968	4.32741e+06	1.6609e+08	4.88229e+07	7.10409e+07	78.7832	89.2435	53.3571	Peak Found	Peak Found	Peak Found	Peak Found	Peak Found	Peak Found	Peak Found
High	Master Protein	P04114	Apolipoprotein B-100 OS=Homo sapiens (Human) OX=9606 GN=APOB PE=1 SV=2	APOB	593.997	16	55	266	55	4563	515.3	7.05	925.12	55	0	2.19742e+07	9.65525e+06	9.0749e+06	2.46671e+07	1.07244e+08	2.5398e+07	8.73541e+08	38.9477	46.2101	113.893	Peak Found	Peak Found	Peak Found	Peak Found	High	Peak Found	High
High	Master Protein	P04156	Major prion protein OS=Homo sapiens (Human) OX=9606 GN=PRNP PE=1 SV=1	PRNP	55.099	25	6	109	6	253	27.6	9	252.98	6	0	2.06654e+07	5.25876e+06	3.89735e+06	4.21933e+06	2.02146e+07	1.90529e+07	8.76659e+07	59.4297	3.9669	75.8054	High	Peak Found	High	Peak Found	High	Peak Found	High
High	Master Protein	P04179	Superoxide dismutase [Mn], mitochondrial OS=Homo sapiens (Human) OX=9606 GN=SOD2 PE=1 SV=3	SOD2	164.929	53	12	148	12	222	24.7	8.25	384.11	12	0	3.32361e+07	2.44194e+07	1.90538e+07	3.18373e+07	1.34431e+07	2.26933e+07	4.16663e+07	15.2919	25.1193	45.2982	High	High	High	High	Peak Found	High	High
High	Master Protein	P04196	Histidine-rich glycoprotein OS=Homo sapiens (Human) OX=9606 GN=HRG PE=1 SV=1	HRG	405.904	41	24	945	24	525	59.5	7.5	2871.83	24	0	5.60972e+07	5.87871e+07	5.87995e+07	6.0254e+07	1.03797e+09	1.73366e+08	5.81513e+08	2.34142	1.22177	59.0942	High	High	High	High	High	High	High
High	Master Protein	P04217	Alpha-1B-glycoprotein OS=Homo sapiens (Human) OX=9606 GN=A1BG PE=1 SV=4	A1BG	50.026	16	5	15	5	495	54.2	5.86	61.91	5	0	125841	415375	36472.2	90445.9	3.69494e+07	1.9247e+06	1.46036e+07	53.4969	42.5264	81.2255	Peak Found	Peak Found	Peak Found	Peak Found	High	Peak Found	Peak Found
High	Master Protein	P04233	HLA class II histocompatibility antigen gamma chain OS=Homo sapiens (Human) OX=9606 GN=CD74 PE=1 SV=3	CD74	4.726	5	1	1	1	296	33.5	8.44	2.03	1	0	908514	0.01	0.01	0.01	0.01	0.01	0.01	100	0	0	High	Not Found	Not Found	Not Found	Not Found	Not Found	Not Found
High	Master Protein	P04259	Keratin, type II cytoskeletal 6B OS=Homo sapiens (Human) OX=9606 GN=KRT6B PE=1 SV=5	KRT6B	537.894	64	50	1515	1	564	60	8	3798.15	50	0	3.9491e+06	1.36547e+07	0.01	2.09009e+07	652295	7.12495e+07	2.77027e+07	55.1334	100	87.5933	High	Peak Found	Not Found	Peak Found	Peak Found	Peak Found	Peak Found	Met-loss+Acetyl [N-Term]
High	Master Protein	P04264	Keratin, type II cytoskeletal 1 OS=Homo sapiens (Human) OX=9606 GN=KRT1 PE=1 SV=6	KRT1	1190.44	73	72	6459	3	644	66	8.12	21814.2	72	75	1.03411e+10	2.47049e+09	4.31285e+09	6.29788e+10	5.50027e+09	3.30087e+09	1.03104e+10	61.4336	87.1816	45.9466	High	High	High	High	High	High	High	Met-loss+Acetyl [N-Term]
High	Master Protein	P04275	von Willebrand factor OS=Homo sapiens (Human) OX=9606 GN=VWF PE=1 SV=4	VWF	1388.16	43	97	2253	97	2813	309.1	5.48	7851.88	97	0	2.16392e+08	1.53117e+09	1.11746e+08	9.48201e+08	7.1631e+08	3.14437e+09	8.98888e+09	75.235	78.9148	81.0597	High	High	High	High	High	High	High
High	Master Protein	P04350	Tubulin beta-4A chain OS=Homo sapiens (Human) OX=9606 GN=TUBB4A PE=1 SV=2	TUBB4A	454.335	60	21	2169	1	444	49.6	4.88	6818.56	21	0	0.01	0.01	44779.1	0.01	1.66409e+07	0.01	6.85393e+06	0	100	87.1941	Not Found	Not Found	Peak Found	Not Found	Peak Found	Not Found	Peak Found
High	Master Protein	P04406	Glyceraldehyde-3-phosphate dehydrogenase OS=Homo sapiens (Human) OX=9606 GN=GAPDH PE=1 SV=3	GAPDH	634.503	82	30	1118	29	335	36	8.46	3621.44	30	2	1.89043e+08	9.85788e+08	1.03921e+08	1.91519e+09	1.67009e+08	3.47926e+09	4.78457e+09	67.8178	89.7063	69.1589	High	High	High	High	High	High	High	Met-loss [N-Term]
High	Master Protein	P04439	HLA class I histocompatibility antigen, A alpha chain OS=Homo sapiens (Human) OX=9606 GN=HLA-A PE=1 SV=2	HLA-A	174.676	52	15	268	10	365	40.8	6	913.3	15	4	1.63957e+07	1.78849e+07	1.28724e+07	6.13343e+07	1.83515e+08	2.03326e+08	3.46421e+08	4.34419	65.3066	29.6935	High	High	High	High	High	High	High
High	Master Protein	P04632	Calpain small subunit 1 OS=Homo sapiens (Human) OX=9606 GN=CAPNS1 PE=1 SV=1	CAPNS1	266.855	87	18	432	18	268	28.3	5.2	1104.64	18	0	3.62166e+07	2.82736e+07	2.35455e+07	7.58852e+07	1.27752e+08	1.54118e+08	5.96699e+08	12.3166	52.6395	73.4553	High	High	High	High	High	High	High	Acetyl [N-Term]
High	Master Protein	P04745	Alpha-amylase 1 OS=Homo sapiens (Human) OX=9606 GN=AMY1A PE=1 SV=2	AMY1A	15.2	3	1	1	1	511	57.7	6.93	4.53	1	0	0.01	0.01	0.01	0.01	0.01	0.01	782937	0	0	141.421	Not Found	Not Found	Not Found	Not Found	Not Found	Not Found	Peak Found
High	Master Protein	P04792	Heat shock protein beta-1 OS=Homo sapiens (Human) OX=9606 GN=HSPB1 PE=1 SV=2	HSPB1	259.608	91	19	696	19	205	22.8	6.4	2521.23	19	0	8.50293e+07	7.52036e+07	1.21966e+08	9.51941e+07	4.0211e+08	3.09182e+08	3.84174e+09	6.13213	12.3282	108.31	High	High	High	High	High	High	High
High	Master Protein	P04843	Dolichyl-diphosphooligosaccharide--protein glycosyltransferase subunit 1 OS=Homo sapiens (Human) OX=9606 GN=RPN1 PE=1 SV=1	RPN1	656.948	71	40	1270	40	607	68.5	6.38	4643.39	40	0	1.36897e+08	9.55227e+08	8.27017e+07	2.94632e+08	1.9793e+09	1.10099e+09	2.66851e+09	74.9302	56.1652	33.4758	High	High	High	High	High	High	High
High	Master Protein	P04844	Dolichyl-diphosphooligosaccharide--protein glycosyltransferase subunit 2 OS=Homo sapiens (Human) OX=9606 GN=RPN2 PE=1 SV=3	RPN2	367.083	50	23	552	23	631	69.2	5.69	2581.32	23	0	3.46486e+07	6.73684e+07	2.10731e+07	1.02053e+08	4.73008e+08	2.70495e+08	7.55025e+08	32.0729	65.7697	39.7778	High	Peak Found	High	High	High	High	High
High	Master Protein	P04899	Guanine nucleotide-binding protein G(i) subunit alpha-2 OS=Homo sapiens (Human) OX=9606 GN=GNAI2 PE=1 SV=3	GNAI2	124.829	39	10	94	9	355	40.4	5.54	253.51	10	0	3.40273e+06	3.6599e+07	1.81878e+06	1.72221e+07	2.30346e+07	7.06546e+07	8.57881e+07	82.9871	80.896	44.6946	High	Peak Found	Peak Found	Peak Found	Peak Found	High	Peak Found
High	Master Protein	P04920	Anion exchange protein 2 OS=Homo sapiens (Human) OX=9606 GN=SLC4A2 PE=1 SV=4	SLC4A2	493.38	38	38	841	38	1241	136.9	6.29	2844.32	38	0	1.20354e+08	2.34986e+08	9.68121e+07	2.45653e+08	6.36368e+08	4.67191e+08	5.57778e+08	32.2597	43.4616	12.4822	High	High	High	High	High	High	High
High	Master Protein	P05023	Sodium/potassium-transporting ATPase subunit alpha-1 OS=Homo sapiens (Human) OX=9606 GN=ATP1A1 PE=1 SV=1	ATP1A1	258.758	30	25	288	25	1023	112.8	5.49	970.39	25	0	4.73641e+07	2.46483e+08	6.32761e+08	1.85002e+08	3.3304e+08	5.00453e+08	6.04351e+08	67.7628	54.754	23.3202	High	High	High	High	High	High	High
High	Master Protein	P05067	Amyloid-beta precursor protein OS=Homo sapiens (Human) OX=9606 GN=APP PE=1 SV=3	APP	187.096	31	18	302	18	770	86.9	4.82	1092.73	18	0	2.51001e+07	1.55637e+07	1.61551e+07	2.305e+07	1.72423e+08	7.45385e+07	3.52411e+08	23.4519	17.5868	57.6001	High	Peak Found	High	Peak Found	High	High	High
High	Master Protein	P05089	Arginase-1 OS=Homo sapiens (Human) OX=9606 GN=ARG1 PE=1 SV=2	ARG1	89.102	33	11	62	11	322	34.7	7.21	122.78	11	0	3.87744e+07	1.30945e+07	8.05201e+06	5.09147e+08	5.60495e+07	5.01139e+07	9.30333e+07	49.5091	96.8863	28.5978	High	Peak Found	High	High	Peak Found	Peak Found	Peak Found
Medium	Master Protein	P05090	Apolipoprotein D OS=Homo sapiens (Human) OX=9606 GN=APOD PE=1 SV=1	APOD	2.066	6	1	1	1	189	21.3	5.15	0	1	0	0.01	0.01	113430	136381	2.71064e+06	559772	0.01	0	9.18724	107.182	Not Found	Not Found	Peak Found	Peak Found	Peak Found	Peak Found	Not Found
High	Master Protein	P05106	Integrin beta-3 OS=Homo sapiens (Human) OX=9606 GN=ITGB3 PE=1 SV=2	ITGB3	522.87	44	34	1227	34	788	87	5.24	3910.1	34	0	3.85156e+08	6.84892e+08	2.12046e+08	3.31363e+08	7.09867e+08	1.76714e+09	2.8159e+09	28.0115	21.9571	48.7324	High	High	High	High	High	High	High
High	Master Protein	P05109	Protein S100-A8 OS=Homo sapiens (Human) OX=9606 GN=S100A8 PE=1 SV=1	S100A8	14.093	24	2	16	2	93	10.8	7.03	13.64	2	0	9.98473e+06	1.02775e+06	2.54015e+06	6.96769e+06	7.32238e+06	7.64417e+06	2.65256e+07	81.3349	46.5673	64.9105	High	Peak Found	High	Peak Found	Peak Found	Peak Found	Peak Found
High	Master Protein	P05121	Plasminogen activator inhibitor 1 OS=Homo sapiens (Human) OX=9606 GN=SERPINE1 PE=1 SV=1	SERPINE1	386.24	62	21	791	21	402	45	7.2	2130.09	21	0	2.17999e+08	8.3597e+07	1.05304e+08	1.19111e+08	5.61155e+08	5.27265e+08	1.95312e+09	44.5636	6.15216	65.5238	High	High	High	High	High	High	High
High	Master Protein	P05141	ADP/ATP translocase 2 OS=Homo sapiens (Human) OX=9606 GN=SLC25A5 PE=1 SV=7	SLC25A5	450.406	62	30	2538	11	298	32.8	9.69	5860.19	30	21	1.03581e+09	3.4434e+09	5.55815e+08	3.73205e+09	3.18518e+09	9.18784e+09	9.79776e+09	53.7503	74.075	40.3754	High	High	High	High	High	High	High	Met-loss+Acetyl [N-Term]
High	Master Protein	P05155	Plasma protease C1 inhibitor OS=Homo sapiens (Human) OX=9606 GN=SERPING1 PE=1 SV=2	SERPING1	16.805	5	2	13	2	500	55.1	6.55	28.32	2	0	7.75028e+06	91809.6	284868	332238	2.14463e+07	3.14552e+06	2.17677e+07	97.6585	7.67609	56.3238	High	Peak Found	High	Peak Found	Peak Found	Peak Found	High
High	Master Protein	P05160	Coagulation factor XIII B chain OS=Homo sapiens (Human) OX=9606 GN=F13B PE=1 SV=3	F13B	18.501	4	2	4	2	661	75.5	6.39	12.33	2	0	0.01	183579	0.01	0.01	7.1674e+06	0.01	2.33932e+07	100	0	96.0647	Not Found	Peak Found	Not Found	Not Found	Peak Found	Not Found	High
High	Master Protein	P05164	Myeloperoxidase OS=Homo sapiens (Human) OX=9606 GN=MPO PE=1 SV=1	MPO	5.733	3	2	3	2	745	83.8	8.97	1.71	2	0	1.8329e+06	423329	1.3556e+06	19402.3	526126	1.72017e+06	671433	62.4746	97.1778	54.6946	High	Peak Found	Peak Found	Peak Found	Peak Found	Peak Found	Peak Found
High	Master Protein	P05198	Eukaryotic translation initiation factor 2 subunit 1 OS=Homo sapiens (Human) OX=9606 GN=EIF2S1 PE=1 SV=3	EIF2S1	551.258	79	35	909	35	315	36.1	5.08	2646.94	35	0	3.50957e+08	6.69423e+08	1.30516e+08	8.40344e+08	8.45357e+08	1.78431e+09	1.24788e+09	31.2105	73.1133	29.7576	High	High	High	High	High	High	High
High	Master Protein	P05387	60S acidic ribosomal protein P2 OS=Homo sapiens (Human) OX=9606 GN=RPLP2 PE=1 SV=1	RPLP2	15.481	53	3	3	3	115	11.7	4.54	5.58	3	0	0.01	0.01	0.01	181519	6.74597e+06	3.17912e+06	4.07169e+07	0	100	100.218	Not Found	Not Found	Not Found	Peak Found	Peak Found	Peak Found	Peak Found
High	Master Protein	P05388	60S acidic ribosomal protein P0 OS=Homo sapiens (Human) OX=9606 GN=RPLP0 PE=1 SV=1	RPLP0	46.702	24	4	22	4	317	34.3	5.97	72.94	4	0	0.01	4.41069e+06	0.01	2.98826e+07	2.48891e+07	1.14219e+07	4.41588e+07	100	100	50.0856	Not Found	Peak Found	Not Found	Peak Found	Peak Found	Peak Found	High
High	Master Protein	P05452	Tetranectin OS=Homo sapiens (Human) OX=9606 GN=CLEC3B PE=1 SV=3	CLEC3B	38.568	16	2	3	2	202	22.5	5.67	13.45	2	0	0.01	0.01	0.01	0.01	0.01	0.01	3.20832e+06	0	0	141.421	Not Found	Not Found	Not Found	Not Found	Not Found	Not Found	Peak Found
High	Master Protein	P05546	Heparin cofactor 2 OS=Homo sapiens (Human) OX=9606 GN=SERPIND1 PE=1 SV=3	SERPIND1	41.396	13	7	55	7	499	57	6.9	112.04	7	0	3.56279e+06	3.33582e+06	2.62681e+06	2.15842e+06	6.05874e+07	1.09839e+07	5.14638e+07	3.29006	9.78821	52.5632	Peak Found	Peak Found	Peak Found	Peak Found	High	Peak Found	High
High	Master Protein	P05556	Integrin beta-1 OS=Homo sapiens (Human) OX=9606 GN=ITGB1 PE=1 SV=2	ITGB1	143.698	20	12	213	12	798	88.4	5.39	642.05	12	0	3.13792e+07	6.76867e+07	1.45266e+07	4.14472e+07	1.37111e+08	1.62883e+08	1.72008e+08	36.6498	48.0951	9.39215	High	High	High	High	High	High	High
High	Master Protein	P05771	Protein kinase C beta type OS=Homo sapiens (Human) OX=9606 GN=PRKCB PE=1 SV=4	PRKCB	200.823	38	21	143	14	671	76.8	7.01	472.23	21	7	1.33155e+07	4.67271e+07	4.65538e+06	1.91681e+07	9.96467e+07	9.53549e+07	2.51245e+08	55.6465	60.9178	48.7378	High	High	High	Peak Found	High	High	High	Met-loss+Acetyl [N-Term]
High	Master Protein	P05783	Keratin, type I cytoskeletal 18 OS=Homo sapiens (Human) OX=9606 GN=KRT18 PE=1 SV=2	KRT18	7.629	4	2	198	1	430	48	5.45	315.84	2	0	165390	635717	1.81964e+06	4.95842e+07	0.01	0.01	924500	58.7097	92.9202	141.421	Peak Found	Peak Found	Peak Found	High	Not Found	Not Found	Peak Found
High	Master Protein	P06132	Uroporphyrinogen decarboxylase OS=Homo sapiens (Human) OX=9606 GN=UROD PE=1 SV=2	UROD	20.916	20	5	11	5	367	40.8	6.14	13.55	5	0	7.75799e+06	235777	8.55523e+06	0.01	4.7002e+06	625927	7.09251e+06	94.101	100	64.4895	Peak Found	Peak Found	Peak Found	Not Found	Peak Found	Peak Found	Peak Found
High	Master Protein	P06312	Immunoglobulin kappa variable 4-1 OS=Homo sapiens (Human) OX=9606 GN=IGKV4-1 PE=1 SV=1	IGKV4-1	11.724	20	2	10	2	121	13.4	5.25	18.97	2	0	172830	0.01	0.01	0.01	214771	0.01	1.68277e+06	100	0	118.227	Peak Found	Not Found	Not Found	Not Found	Peak Found	Not Found	Peak Found
High	Master Protein	P06396	Gelsolin OS=Homo sapiens (Human) OX=9606 GN=GSN PE=1 SV=1	GSN	708.047	60	40	1623	40	782	85.6	6.28	6081.64	40	0	3.87285e+08	2.47922e+09	1.97938e+08	8.53838e+08	1.08594e+09	2.89103e+09	2.05069e+09	72.9785	62.3612	36.7063	High	High	High	High	High	High	High
High	Master Protein	P06576	ATP synthase subunit beta, mitochondrial OS=Homo sapiens (Human) OX=9606 GN=ATP5F1B PE=1 SV=3	ATP5F1B	146.129	28	12	114	12	529	56.5	5.4	344.13	12	0	1.80819e+07	1.53242e+08	9.65597e+06	8.84324e+07	1.96758e+08	3.53227e+08	3.9438e+08	78.8915	80.3117	27.0449	High	Peak Found	High	Peak Found	High	High	High
High	Master Protein	P06702	Protein S100-A9 OS=Homo sapiens (Human) OX=9606 GN=S100A9 PE=1 SV=1	S100A9	14.966	25	2	8	2	114	13.2	6.13	13.38	2	0	3.33897e+06	312356	1.27945e+06	333917	8.51845e+06	1.88272e+06	775717	82.8908	58.6062	91.7707	High	Peak Found	Peak Found	Peak Found	High	Peak Found	Peak Found
High	Master Protein	P06727	Apolipoprotein A-IV OS=Homo sapiens (Human) OX=9606 GN=APOA4 PE=1 SV=3	APOA4	60.904	27	11	12	10	396	45.4	5.38	24.53	11	1	536559	2.95928e+06	920263	812165	1.59918e+07	5.73554e+06	9.61647e+06	69.303	6.23968	40.4689	Peak Found	Peak Found	Peak Found	Peak Found	Peak Found	Peak Found	Peak Found
High	Master Protein	P06730	Eukaryotic translation initiation factor 4E OS=Homo sapiens (Human) OX=9606 GN=EIF4E PE=1 SV=2	EIF4E	71.28	41	7	173	7	217	25.1	6.15	411.24	7	0	5.13102e+07	4.72927e+07	1.45607e+07	9.28755e+07	6.58813e+07	3.18539e+08	3.21761e+08	4.07443	72.8943	50.9235	High	High	High	High	High	High	High	Met-loss+Acetyl [N-Term]
High	Master Protein	P06733	Alpha-enolase OS=Homo sapiens (Human) OX=9606 GN=ENO1 PE=1 SV=2	ENO1	153.571	42	17	94	15	434	47.1	7.39	170.09	17	2	7.3345e+07	2.86118e+07	3.55882e+07	3.06023e+07	1.22837e+07	2.20553e+07	4.47907e+07	43.8747	7.53259	51.6299	High	Peak Found	High	Peak Found	Peak Found	Peak Found	Peak Found
High	Master Protein	P06737	Glycogen phosphorylase, liver form OS=Homo sapiens (Human) OX=9606 GN=PYGL PE=1 SV=4	PYGL	40.936	7	5	44	1	847	97.1	7.17	108.32	5	0	0.01	0.01	0.01	22641.8	0.01	0.01	2.94187e+06	0	99.9999	141.421	Not Found	Not Found	Not Found	Peak Found	Not Found	Not Found	Peak Found
High	Master Protein	P06744	Glucose-6-phosphate isomerase OS=Homo sapiens (Human) OX=9606 GN=GPI PE=1 SV=4	GPI	13.825	9	3	7	3	558	63.1	8.32	16.97	3	0	134005	0.01	1.68761e+07	179322	3.79634e+06	1.22462e+06	1.16427e+06	100	97.8972	59.5028	Peak Found	Not Found	Peak Found	Peak Found	Peak Found	Peak Found	Peak Found
High	Master Protein	P06753	Tropomyosin alpha-3 chain OS=Homo sapiens (Human) OX=9606 GN=TPM3 PE=1 SV=2	TPM3	683.952	72	39	1843	13	285	32.9	4.72	5091.75	39	0	4.39489e+07	2.00486e+07	2.1173e+07	5.40189e+07	7.38185e+07	1.40844e+08	4.4222e+08	37.3457	43.6828	73.1738	High	Peak Found	High	High	High	High	High
High	Master Protein	P06858	Lipoprotein lipase OS=Homo sapiens (Human) OX=9606 GN=LPL PE=1 SV=1	LPL	42.61	15	5	15	5	475	53.1	8.15	26.1	5	0	2.2287e+06	796498	1.69064e+06	1.0947e+06	1.36542e+07	1.52097e+07	1.65976e+06	47.3424	21.3954	59.504	High	Peak Found	High	Peak Found	Peak Found	Peak Found	Peak Found
High	Master Protein	P07093	Glia-derived nexin OS=Homo sapiens (Human) OX=9606 GN=SERPINE2 PE=1 SV=1	SERPINE2	280.116	51	20	840	20	398	44	9.29	2335.83	20	0	2.44431e+08	2.62357e+08	9.31243e+07	3.60148e+08	6.35692e+08	1.18112e+09	9.93743e+08	3.53715	58.9102	24.1527	High	High	High	High	High	High	High
High	Master Protein	P07195	L-lactate dehydrogenase B chain OS=Homo sapiens (Human) OX=9606 GN=LDHB PE=1 SV=2	LDHB	758.874	66	35	3135	32	334	36.6	6.05	8462.63	35	0	3.20732e+09	2.35423e+08	2.9169e+09	4.36387e+08	5.6773e+09	1.0444e+09	1.69577e+09	86.3235	73.9725	72.9832	High	High	High	High	High	High	High
High	Master Protein	P07203	Glutathione peroxidase 1 OS=Homo sapiens (Human) OX=9606 GN=GPX1 PE=1 SV=4	GPX1	276.623	69	13	435	13	203	22.1	6.55	1330.18	13	0	1.32848e+08	2.94114e+07	5.60491e+07	7.1372e+07	7.6886e+07	1.79877e+08	2.6191e+09	63.7477	12.0254	122.56	High	Peak Found	High	High	High	High	High
High	Master Protein	P07225	Vitamin K-dependent protein S OS=Homo sapiens (Human) OX=9606 GN=PROS1 PE=1 SV=1	PROS1	192.676	33	18	282	18	676	75.1	5.67	838.29	18	0	7.09994e+07	7.70425e+07	2.71211e+07	5.29693e+07	2.68425e+08	2.70048e+08	3.72114e+08	4.08206	32.2739	15.9791	High	High	High	Peak Found	High	High	High
High	Master Protein	P07237	Protein disulfide-isomerase OS=Homo sapiens (Human) OX=9606 GN=P4HB PE=1 SV=3	P4HB	108.944	31	14	52	14	508	57.1	4.87	172.96	14	0	6.34727e+06	1.4273e+07	5.61541e+06	2.08833e+07	2.01878e+07	1.75726e+07	2.86573e+07	38.4367	57.6175	21.3692	Peak Found	Peak Found	Peak Found	Peak Found	Peak Found	Peak Found	Peak Found
Low	Master Protein	P07305	Histone H1.0 OS=Homo sapiens (Human) OX=9606 GN=H1-0 PE=1 SV=3	H1-0	1.935	4	1	1	1	194	20.9	10.84	1.91	1	0	0.01	0.01	0.01	306916	106629	1.64123e+06	0.01	0	100	128.697	Not Found	Not Found	Not Found	Peak Found	Peak Found	Peak Found	Not Found
High	Master Protein	P07332	Tyrosine-protein kinase Fes/Fps OS=Homo sapiens (Human) OX=9606 GN=FES PE=1 SV=3	FES	165.051	30	17	70	16	822	93.4	6.73	253.52	17	1	1.2662e+06	5.38848e+07	824746	2.20977e+07	1.40869e+07	1.39838e+08	1.76199e+08	95.4082	92.804	63.1171	Peak Found	High	Peak Found	Peak Found	Peak Found	High	High
High	Master Protein	P07339	Cathepsin D OS=Homo sapiens (Human) OX=9606 GN=CTSD PE=1 SV=1	CTSD	44.439	24	10	49	10	412	44.5	6.54	53.2	10	0	1.40776e+07	1.54232e+07	1.23196e+07	1.5972e+08	7.45295e+06	1.09055e+07	1.71018e+07	4.5615	85.6781	33.7719	High	Peak Found	Peak Found	High	Peak Found	Peak Found	Peak Found
High	Master Protein	P07355	Annexin A2 OS=Homo sapiens (Human) OX=9606 GN=ANXA2 PE=1 SV=2	ANXA2	69.763	26	8	29	8	339	38.6	7.75	71.25	8	0	8.89893e+06	4.64176e+06	3.44648e+06	1.54128e+08	1.36872e+07	1.7777e+07	1.34743e+07	31.4398	95.6256	13.2183	High	Peak Found	High	High	Peak Found	Peak Found	Peak Found
High	Master Protein	P07358	Complement component C8 beta chain OS=Homo sapiens (Human) OX=9606 GN=C8B PE=1 SV=3	C8B	15.2	4	1	5	1	591	67	8.13	27.98	1	0	0.01	0.01	0.01	0.01	1.04701e+07	0.01	48733.9	0	0	140.44	Not Found	Not Found	Not Found	Not Found	High	Not Found	Peak Found
High	Master Protein	P07359	Platelet glycoprotein Ib alpha chain OS=Homo sapiens (Human) OX=9606 GN=GP1BA PE=1 SV=2	GP1BA	220.537	25	18	1087	18	652	71.5	6.29	2562.22	18	0	2.56601e+08	8.73757e+08	1.31183e+08	6.81428e+08	6.33507e+08	1.52942e+09	2.58407e+09	54.5982	67.7133	50.381	High	High	High	High	High	High	High
High	Master Protein	P07360	Complement component C8 gamma chain OS=Homo sapiens (Human) OX=9606 GN=C8G PE=1 SV=3	C8G	20.672	15	2	6	2	202	22.3	8.31	10.78	2	0	321730	1.08282e+06	0.01	0.01	1.03327e+07	152249	4.7381e+07	54.1874	0	105.214	Peak Found	Peak Found	Not Found	Not Found	Peak Found	Peak Found	Peak Found
High	Master Protein	P07384	Calpain-1 catalytic subunit OS=Homo sapiens (Human) OX=9606 GN=CAPN1 PE=1 SV=1	CAPN1	932.379	77	62	2337	62	714	81.8	5.67	8192.75	62	0	3.20582e+08	1.10317e+09	1.55365e+08	5.7918e+08	8.06565e+09	2.51009e+09	3.67551e+09	54.9665	57.6976	50.3539	High	High	High	High	High	High	High	Met-loss+Acetyl [N-Term]
High	Master Protein	P07437	Tubulin beta chain OS=Homo sapiens (Human) OX=9606 GN=TUBB PE=1 SV=2	TUBB	659.401	73	30	3000	6	444	49.6	4.89	9807.51	30	34	7.04066e+08	1.29042e+09	3.15522e+08	2.0655e+09	3.43275e+09	8.00546e+09	7.88327e+09	29.3988	73.497	33.0313	High	High	High	High	High	High	High
High	Master Protein	P07476	Involucrin OS=Homo sapiens (Human) OX=9606 GN=IVL PE=1 SV=2	IVL	3.154	3	1	1	1	585	68.4	4.61	0	1	0	0.01	0.01	2.15904e+06	122138	0.01	957761	5.01978e+06	0	89.2916	109.21	Not Found	Not Found	Peak Found	Peak Found	Not Found	Peak Found	Peak Found
High	Master Protein	P07602	Prosaposin OS=Homo sapiens (Human) OX=9606 GN=PSAP PE=1 SV=2	PSAP	16.063	5	2	3	2	524	58.1	5.17	7.99	2	0	0.01	0.01	0.01	0.01	0.01	0.01	0.01	0	0	0	Not Found	Not Found	Not Found	Not Found	Not Found	Not Found	Not Found
High	Master Protein	P07737	Profilin-1 OS=Homo sapiens (Human) OX=9606 GN=PFN1 PE=1 SV=2	PFN1	114.466	66	9	143	9	140	15	8.27	336.59	9	0	5.81187e+07	986816	3.10018e+07	4.55641e+06	7.05296e+06	2.05326e+07	1.37309e+07	96.6608	74.3721	39.9583	High	Peak Found	High	Peak Found	Peak Found	Peak Found	Peak Found
High	Master Protein	P07741	Adenine phosphoribosyltransferase OS=Homo sapiens (Human) OX=9606 GN=APRT PE=1 SV=2	APRT	97.329	49	8	50	8	180	19.6	6.02	123.41	8	0	1.20421e+06	3.87749e+07	418248	4.42318e+06	1.11999e+07	5.06497e+06	9.6573e+06	93.9758	82.7221	30.1558	Peak Found	Peak Found	Peak Found	Peak Found	Peak Found	Peak Found	Peak Found	Met-loss+Acetyl [N-Term]
High	Master Protein	P07814	Bifunctional glutamate/proline--tRNA ligase OS=Homo sapiens (Human) OX=9606 GN=EPRS1 PE=1 SV=5	EPRS1	240.721	23	22	115	22	1512	170.5	7.33	447.58	22	0	1.87334e+06	8.93917e+07	1.74934e+07	8.79713e+07	6.13591e+07	1.8184e+08	1.67853e+08	95.8947	66.826	39.2668	Peak Found	High	Peak Found	High	Peak Found	High	High
High	Master Protein	P07858	Cathepsin B OS=Homo sapiens (Human) OX=9606 GN=CTSB PE=1 SV=3	CTSB	52.092	19	5	28	5	339	37.8	6.3	42.76	5	0	2.32387e+06	1.91403e+06	1.08872e+06	393068	3.19075e+06	2.23755e+06	2.33228e+07	9.67083	46.9468	101.451	High	Peak Found	Peak Found	Peak Found	Peak Found	Peak Found	High
High	Master Protein	P07864	L-lactate dehydrogenase C chain OS=Homo sapiens (Human) OX=9606 GN=LDHC PE=1 SV=4	LDHC	32.075	11	3	153	2	332	36.3	7.46	378.61	3	0	3.70984e+06	50751	888942	64827.3	2.90626e+06	590194	2.19962e+07	97.3009	86.4061	112.876	Peak Found	Peak Found	Peak Found	Peak Found	Peak Found	Peak Found	Peak Found
High	Master Protein	P07900	Heat shock protein HSP 90-alpha OS=Homo sapiens (Human) OX=9606 GN=HSP90AA1 PE=1 SV=5	HSP90AA1	403.07	49	33	462	20	732	84.6	5.02	1502.14	33	13	6.31894e+07	1.38084e+08	2.978e+07	8.57768e+07	3.13143e+08	2.72464e+08	1.23223e+09	37.2104	48.4582	73.1356	High	High	High	Peak Found	High	High	High
High	Master Protein	P07910	Heterogeneous nuclear ribonucleoproteins C1/C2 OS=Homo sapiens (Human) OX=9606 GN=HNRNPC PE=1 SV=4	HNRNPC	36.375	17	5	24	5	306	33.7	5.08	46.84	5	0	2.39371e+08	2.53955e+08	8.42267e+07	1.0175e+08	3.85865e+07	2.31726e+08	1.0902e+08	2.95632	9.42208	63.1155	High	High	High	Peak Found	Peak Found	High	High
High	Master Protein	P07919	Cytochrome b-c1 complex subunit 6, mitochondrial OS=Homo sapiens (Human) OX=9606 GN=UQCRH PE=1 SV=2	UQCRH	62.357	58	4	14	4	91	10.7	4.44	40.5	4	0	0.01	497447	388544	3.02773e+06	260812	0.01	84836.8	100	77.2534	94.276	Not Found	Peak Found	Peak Found	Peak Found	Peak Found	Not Found	Peak Found
High	Master Protein	P07942	Laminin subunit beta-1 OS=Homo sapiens (Human) OX=9606 GN=LAMB1 PE=1 SV=2	LAMB1	49.416	5	7	14	7	1786	197.9	4.94	31.51	7	0	1.37941e+07	452468	4.06656e+08	780327	1.23219e+07	1.10248e+06	3.59097e+07	93.648	99.617	88.2105	High	Peak Found	Peak Found	Peak Found	Peak Found	Peak Found	Peak Found
High	Master Protein	P07951	Tropomyosin beta chain OS=Homo sapiens (Human) OX=9606 GN=TPM2 PE=1 SV=1	TPM2	766.55	71	41	2238	3	284	32.8	4.7	6059.87	41	0	321554	0.01	1.57675e+06	0.01	1.91879e+06	2.41584e+06	1.36557e+07	100	100	90.3732	Peak Found	Not Found	Peak Found	Not Found	Peak Found	Peak Found	Peak Found
High	Master Protein	P07996	Thrombospondin-1 OS=Homo sapiens (Human) OX=9606 GN=THBS1 PE=1 SV=2	THBS1	2297.53	75	104	30549	35	1170	129.3	4.94	105235	104	84	9.89414e+09	1.68723e+11	5.90598e+09	1.85241e+11	5.66757e+10	3.66381e+11	4.67807e+11	88.9214	93.8205	58.8897	High	High	High	High	High	High	High
High	Master Protein	P08134	Rho-related GTP-binding protein RhoC OS=Homo sapiens (Human) OX=9606 GN=RHOC PE=1 SV=1	RHOC	128.047	40	9	132	2	193	22	6.58	314.87	9	0	0.01	307930	2.13281e+06	1.57432e+06	9.8558e+06	2.87031e+06	3.88777e+07	100	15.0653	90.6364	Not Found	Peak Found	High	Peak Found	Peak Found	Peak Found	High
High	Master Protein	P08237	ATP-dependent 6-phosphofructokinase, muscle type OS=Homo sapiens (Human) OX=9606 GN=PFKM PE=1 SV=2	PFKM	314.612	42	26	303	22	780	85.1	7.99	873.85	26	0	3.82953e+07	7.63616e+07	3.66461e+07	7.21719e+07	1.39181e+08	1.10831e+08	3.8993e+08	33.2002	32.647	58.7966	High	High	High	Peak Found	High	High	High
High	Master Protein	P08238	Heat shock protein HSP 90-beta OS=Homo sapiens (Human) OX=9606 GN=HSP90AB1 PE=1 SV=4	HSP90AB1	306.046	40	25	388	12	724	83.2	5.03	1264.98	25	0	7.69707e+06	1.42565e+07	3.60711e+06	1.10976e+07	3.87788e+07	4.66706e+07	1.70749e+08	29.8785	50.9393	70.77	Peak Found	Peak Found	High	Peak Found	Peak Found	High	High
High	Master Protein	P08240	Signal recognition particle receptor subunit alpha OS=Homo sapiens (Human) OX=9606 GN=SRPRA PE=1 SV=2	SRPRA	383.44	55	31	272	31	638	69.8	8.95	1019.38	31	0	1.99081e+07	4.2682e+08	1.24843e+07	1.00167e+08	3.13422e+08	4.35295e+08	4.58693e+08	91.0871	77.8355	15.824	High	High	Peak Found	High	High	High	High
High	Master Protein	P08246	Neutrophil elastase OS=Homo sapiens (Human) OX=9606 GN=ELANE PE=1 SV=1	ELANE	5.916	6	2	5	2	267	28.5	9.35	2.43	2	0	3.48922e+06	2.01283e+07	476956	5.43836e+06	515471	1.63312e+07	195945	70.4522	83.8738	132.586	High	High	Peak Found	Peak Found	Peak Found	High	Peak Found
High	Master Protein	P08514	Integrin alpha-IIb OS=Homo sapiens (Human) OX=9606 GN=ITGA2B PE=1 SV=3	ITGA2B	783.507	51	49	2511	49	1039	113.3	5.38	9538.02	49	0	5.84016e+08	1.26544e+09	3.30088e+08	7.54091e+08	1.47705e+09	2.81283e+09	8.12783e+09	36.8445	39.1082	69.3992	High	High	High	High	High	High	High
High	Master Protein	P08519	Apolipoprotein(a) OS=Homo sapiens (Human) OX=9606 GN=LPA PE=1 SV=1	LPA	13.808	0	1	16	1	4548	501	5.88	49.71	1	0	1.59659e+06	3.62634e+06	2.26708e+06	1.81184e+06	1.01517e+07	1.12092e+07	1.82447e+07	38.8622	11.1607	27.2074	High	Peak Found	High	Peak Found	High	High	High
High	Master Protein	P08559	Pyruvate dehydrogenase E1 component subunit alpha, somatic form, mitochondrial OS=Homo sapiens (Human) OX=9606 GN=PDHA1 PE=1 SV=3	PDHA1	12.818	3	1	1	1	390	43.3	8.06	3.09	1	0	0.01	313629	0.01	34085.9	828977	2.54389e+06	0.01	100	99.9999	94.2216	Not Found	Peak Found	Not Found	Peak Found	Peak Found	Peak Found	Not Found
High	Master Protein	P08567	Pleckstrin OS=Homo sapiens (Human) OX=9606 GN=PLEK PE=1 SV=3	PLEK	618.48	68	35	1246	35	350	40.1	8.28	6045.75	35	0	3.26528e+07	8.64928e+08	1.73067e+07	1.44934e+09	8.31562e+08	3.41474e+09	9.20933e+09	92.7243	97.64	78.1004	High	High	High	High	High	High	High
Low	Master Protein	P08572	Collagen alpha-2(IV) chain OS=Homo sapiens (Human) OX=9606 GN=COL4A2 PE=1 SV=4	COL4A2	1.561	1	1	2	1	1712	167.4	8.66	2.38	1	0	3.8951e+06	365080	3.94477e+06	0.01	1.67397e+07	5.00302e+06	0.01	82.8608	100	96.8025	Peak Found	Peak Found	High	Not Found	Peak Found	Peak Found	Not Found
High	Master Protein	P08574	Cytochrome c1, heme protein, mitochondrial OS=Homo sapiens (Human) OX=9606 GN=CYC1 PE=1 SV=3	CYC1	247.072	41	12	1041	12	325	35.4	9	3172.51	12	0	3.06359e+08	1.21064e+08	2.38417e+08	2.26746e+08	1.09143e+09	7.99578e+08	1.86593e+09	43.3516	2.50895	35.9301	High	High	High	High	High	High	High
High	Master Protein	P08579	U2 small nuclear ribonucleoprotein B'' OS=Homo sapiens (Human) OX=9606 GN=SNRPB2 PE=1 SV=1	SNRPB2	7.762	17	3	8	1	225	25.5	9.72	5.63	3	0	0.01	0.01	1.40428e+06	0.01	0.01	0.01	0.01	0	100	0	Not Found	Not Found	High	Not Found	Not Found	Not Found	Not Found
High	Master Protein	P08590	Myosin light chain 3 OS=Homo sapiens (Human) OX=9606 GN=MYL3 PE=1 SV=3	MYL3	87.011	30	4	133	2	195	21.9	5.1	511.95	4	0	0.01	9.95698e+06	0.01	1.85399e+07	6.49277e+07	1.31942e+07	0.01	100	100	107.601	Not Found	Peak Found	Not Found	Peak Found	High	Peak Found	Not Found
High	Master Protein	P08603	Complement factor H OS=Homo sapiens (Human) OX=9606 GN=CFH PE=1 SV=4	CFH	369.98	42	35	243	34	1231	139	6.61	662.44	35	1	3.73122e+07	4.36068e+07	4.30614e+07	4.58768e+07	1.11809e+08	1.05864e+08	3.1316e+08	7.77898	3.16556	54.452	High	Peak Found	High	Peak Found	High	High	High
High	Master Protein	P08697	Alpha-2-antiplasmin OS=Homo sapiens (Human) OX=9606 GN=SERPINF2 PE=1 SV=3	SERPINF2	17.297	9	2	4	2	491	54.5	6.29	13.67	2	0	0.01	0.01	0.01	0.01	4.66251e+06	66582.1	0.01	0	0	138.445	Not Found	Not Found	Not Found	Not Found	Peak Found	Peak Found	Not Found
High	Master Protein	P08708	40S ribosomal protein S17 OS=Homo sapiens (Human) OX=9606 GN=RPS17 PE=1 SV=2	RPS17	237.766	60	10	115	10	135	15.5	9.85	278.81	10	0	265044	105945	258754	2.12747e+07	753954	9.83858e+07	3.00253e+07	42.885	97.5967	95.0158	Peak Found	Peak Found	Peak Found	Peak Found	Peak Found	Peak Found	Peak Found
High	Master Protein	P08758	Annexin A5 OS=Homo sapiens (Human) OX=9606 GN=ANXA5 PE=1 SV=2	ANXA5	57.198	30	11	36	11	320	35.9	5.05	53.14	11	0	2.4782e+06	5.02154e+07	1.42206e+06	1.05004e+07	1.68397e+07	4.5026e+07	3.45222e+07	90.5939	76.1449	36.1998	Peak Found	Peak Found	High	Peak Found	Peak Found	Peak Found	Peak Found
High	Master Protein	P08865	40S ribosomal protein SA OS=Homo sapiens (Human) OX=9606 GN=RPSA PE=1 SV=4	RPSA	12.983	6	1	2	1	295	32.8	4.87	5.34	1	0	381598	0.01	60374.2	0.01	899100	0.01	0.01	100	100	141.421	Peak Found	Not Found	Peak Found	Not Found	Peak Found	Not Found	Not Found
High	Master Protein	P08913	Alpha-2A adrenergic receptor OS=Homo sapiens (Human) OX=9606 GN=ADRA2A PE=1 SV=4	ADRA2A	15.2	4	1	2	1	465	50.6	9.69	4.53	1	0	1.56119e+06	6.29218e+06	187899	3.88984e+06	3.42551e+06	1.10545e+07	1.04028e+06	60.2415	90.7842	82.5571	High	Peak Found	Peak Found	Peak Found	Peak Found	High	Peak Found
Low	Master Protein	P08922	Proto-oncogene tyrosine-protein kinase ROS OS=Homo sapiens (Human) OX=9606 GN=ROS1 PE=1 SV=3	ROS1	1.568	1	1	2	1	2347	263.7	6.11	0	1	0	4.77032e+06	6.03648e+06	356436	2.73663e+06	2.40765e+06	6.79008e+06	3.93149e+07	11.7164	76.9526	101.805	Peak Found	Peak Found	Peak Found	Peak Found	Peak Found	Peak Found	Peak Found
Medium	Master Protein	P08F94	Fibrocystin OS=Homo sapiens (Human) OX=9606 GN=PKHD1 PE=1 SV=1	PKHD1	2.398	0	1	14	1	4074	446.4	6.57	18.27	1	0	2.96308e+07	108264	9.88165e+06	343675	9.35134e+07	1.2309e+06	6.84182e+07	99.2719	93.278	71.6316	Peak Found	Peak Found	High	Peak Found	High	Peak Found	High
High	Master Protein	P09012	U1 small nuclear ribonucleoprotein A OS=Homo sapiens (Human) OX=9606 GN=SNRPA PE=1 SV=3	SNRPA	15.768	12	3	17	1	282	31.3	9.83	42.71	3	1	2.57613e+07	1.31093e+06	5.67126e+06	221125	8.37987e+06	6.81542e+06	487225	90.3153	92.4945	65.2738	High	Not Found	High	Not Found	High	Peak Found	Not Found	Met-loss+Acetyl [N-Term]
High	Master Protein	P09104	Gamma-enolase OS=Homo sapiens (Human) OX=9606 GN=ENO2 PE=1 SV=3	ENO2	34.909	9	3	19	1	434	47.2	5.03	55.4	3	0	3.64266e+06	44251.2	2.10692e+06	383997	0.01	1.70471e+06	9.82642e+06	97.5995	69.1682	111.54	High	Peak Found	Peak Found	Peak Found	Not Found	Peak Found	Peak Found
Low	Master Protein	P09172	Dopamine beta-hydroxylase OS=Homo sapiens (Human) OX=9606 GN=DBH PE=1 SV=3	DBH	1.63	2	1	4	1	617	69	6.42	9.38	1	0	0.01	0.01	18529.7	113732	316068	102436	4.59882e+07	0	71.9802	139.509	Not Found	Not Found	Peak Found	Peak Found	Peak Found	Peak Found	High
High	Master Protein	P09211	Glutathione S-transferase P OS=Homo sapiens (Human) OX=9606 GN=GSTP1 PE=1 SV=2	GSTP1	200.017	70	11	120	11	210	23.3	5.64	350.5	11	0	1.20997e+07	3.98512e+06	1.10772e+07	8.66584e+06	1.29176e+08	1.47078e+07	4.91691e+07	50.4487	12.2139	74.5113	High	Peak Found	High	Peak Found	Peak Found	Peak Found	Peak Found	Met-loss [N-Term]
High	Master Protein	P09327	Villin-1 OS=Homo sapiens (Human) OX=9606 GN=VIL1 PE=1 SV=4	VIL1	5.456	2	1	1	1	827	92.6	6.39	2.58	1	0	0.01	4.90209e+06	0.01	2.98431e+06	0.01	9.74487e+06	0.01	100	100	141.421	Not Found	Peak Found	Not Found	Peak Found	Not Found	High	Not Found
High	Master Protein	P09417	Dihydropteridine reductase OS=Homo sapiens (Human) OX=9606 GN=QDPR PE=1 SV=2	QDPR	18.467	17	3	6	3	244	25.8	7.37	5.31	3	0	3.09319e+06	2.66468e+06	2.15067e+06	891795	6.67038e+06	7.71338e+06	1.0049e+07	7.44224	41.3768	17.3443	Peak Found	Peak Found	Peak Found	Peak Found	Peak Found	Peak Found	Peak Found
High	Master Protein	P09429	High mobility group protein B1 OS=Homo sapiens (Human) OX=9606 GN=HMGB1 PE=1 SV=3	HMGB1	354.898	49	20	319	14	215	24.9	5.74	841.2	20	7	1.68053e+09	1.27709e+08	2.57004e+08	7.1688e+07	3.00689e+08	3.14647e+08	1.22217e+08	85.8748	56.3798	35.6347	High	High	High	Peak Found	High	High	High
High	Master Protein	P09486	SPARC OS=Homo sapiens (Human) OX=9606 GN=SPARC PE=1 SV=1	SPARC	169.874	30	10	272	10	303	34.6	4.84	787.77	10	0	1.8358e+07	1.3197e+07	1.2646e+07	1.47121e+07	7.27308e+07	7.89363e+07	6.88203e+08	16.3555	7.55186	103.118	High	High	High	Peak Found	High	High	High
High	Master Protein	P09488	Glutathione S-transferase Mu 1 OS=Homo sapiens (Human) OX=9606 GN=GSTM1 PE=1 SV=3	GSTM1	32.674	25	5	15	5	218	25.7	6.7	21.78	5	0	159833	382732	574194	2.49395e+06	811523	2.81201e+06	1.44293e+07	41.0826	62.5706	99.77	Peak Found	Peak Found	Peak Found	Peak Found	Peak Found	Peak Found	Peak Found
High	Master Protein	P09493	Tropomyosin alpha-1 chain OS=Homo sapiens (Human) OX=9606 GN=TPM1 PE=1 SV=2	TPM1	792.688	75	44	1804	17	284	32.7	4.74	5055.55	44	9	4.56785e+07	3.70101e+08	3.03447e+07	1.6287e+08	9.76872e+08	6.7031e+08	1.00749e+09	78.0275	68.5896	17.2051	Peak Found	Peak Found	Peak Found	High	Peak Found	High	High
High	Master Protein	P09496	Clathrin light chain A OS=Homo sapiens (Human) OX=9606 GN=CLTA PE=1 SV=1	CLTA	15.522	11	4	17	4	248	27.1	4.51	22.41	4	0	3.72092e+06	2.13188e+06	2.09078e+06	1.54019e+06	5.08452e+06	9.4775e+06	1.22298e+07	27.15	15.1637	32.9493	Peak Found	Peak Found	High	Peak Found	Peak Found	Peak Found	High
High	Master Protein	P09497	Clathrin light chain B OS=Homo sapiens (Human) OX=9606 GN=CLTB PE=1 SV=1	CLTB	8.1	7	2	3	2	229	25.2	4.64	2.08	2	0	3250910	1.3564e+06	390276	369275	500758	2.14808e+06	0.01	41.1196	2.76488	103.93	Peak Found	Peak Found	Peak Found	Peak Found	Peak Found	Peak Found	Not Found
High	Master Protein	P09525	Annexin A4 OS=Homo sapiens (Human) OX=9606 GN=ANXA4 PE=1 SV=4	ANXA4	21.987	10	2	3	2	319	35.9	6.13	5.06	2	0	132890	0.01	230120	7570.2	1.04717e+08	45970.4	1.2654e+08	100	93.6302	71.607	Peak Found	Not Found	Peak Found	Peak Found	Peak Found	Peak Found	Peak Found
High	Master Protein	P09543	2',3'-cyclic-nucleotide 3'-phosphodiesterase OS=Homo sapiens (Human) OX=9606 GN=CNP PE=1 SV=2	CNP	280.381	56	31	315	30	421	47.5	9.07	1132.79	31	1	2.02971e+06	9.6892e+07	890214	2.31977e+08	2.62461e+08	8.21405e+08	3.93326e+08	95.8963	99.2354	48.477	Peak Found	High	Peak Found	High	High	High	High
High	Master Protein	P09622	Dihydrolipoyl dehydrogenase, mitochondrial OS=Homo sapiens (Human) OX=9606 GN=DLD PE=1 SV=2	DLD	5.782	5	2	2	2	509	54.1	7.85	2.55	2	0	233525	703517	315879	2.6791e+06	0.01	8.20468e+06	5.90943e+06	50.157	78.9061	73.4621	Peak Found	Peak Found	Peak Found	Peak Found	Not Found	Peak Found	Peak Found
High	Master Protein	P09651	Heterogeneous nuclear ribonucleoprotein A1 OS=Homo sapiens (Human) OX=9606 GN=HNRNPA1 PE=1 SV=5	HNRNPA1	69.011	23	8	44	6	372	38.7	9.13	129.77	8	0	3.78143e+07	5.12834e+06	8.6232e+06	1.64202e+07	5.28788e+07	6.21134e+07	3.98225e+06	76.1154	31.1338	64.3167	High	Peak Found	High	Peak Found	High	High	Peak Found
High	Master Protein	P09661	U2 small nuclear ribonucleoprotein A' OS=Homo sapiens (Human) OX=9606 GN=SNRPA1 PE=1 SV=2	SNRPA1	52.64	27	10	26	10	255	28.4	8.62	28.63	10	0	3.5283e+07	3.99238e+07	9.32045e+06	1.78617e+07	2.63588e+07	136103615	7.15641e+07	6.17075	31.4224	57.7298	High	Peak Found	High	Peak Found	Peak Found	Peak Found	Peak Found
High	Master Protein	P09871	Complement C1s subcomponent OS=Homo sapiens (Human) OX=9606 GN=C1S PE=1 SV=1	C1S	13.913	4	2	2	2	688	76.6	4.96	7.06	2	0	1.96384e+06	64743.3	883694	498742	0.01	0.01	1.36037e+06	93.6169	27.846	141.421	Peak Found	Peak Found	Peak Found	Peak Found	Not Found	Not Found	Peak Found
High	Master Protein	P09874	Poly [ADP-ribose] polymerase 1 OS=Homo sapiens (Human) OX=9606 GN=PARP1 PE=1 SV=4	PARP1	301.046	30	26	165	26	1014	113	8.88	467.28	26	0	3.04152e+08	2.37818e+07	1.04337e+08	2.10145e+07	2.08592e+08	3.85789e+07	8.48368e+07	85.4959	66.471	64.8517	High	Peak Found	High	Peak Found	High	Peak Found	Peak Found	Met-loss+Acetyl [N-Term]
Medium	Master Protein	P09884	DNA polymerase alpha catalytic subunit OS=Homo sapiens (Human) OX=9606 GN=POLA1 PE=1 SV=2	POLA1	2.465	0	1	31	1	1462	165.8	5.85	3.43	1	0	8.13131e+06	1.1116e+07	3.97107e+06	5.20849e+06	346566	1.51293e+07	122750	15.5072	13.4802	135.05	High	Peak Found	Peak Found	Peak Found	Peak Found	Peak Found	Peak Found
Medium	Master Protein	P09913	Interferon-induced protein with tetratricopeptide repeats 2 OS=Homo sapiens (Human) OX=9606 GN=IFIT2 PE=1 SV=1	IFIT2	2.049	2	1	26	1	472	54.6	6.76	44.3	1	0	227473	3.00772e+07	450508	2.0844e+07	1.11013e+06	1.85077e+07	2.91709e+06	98.4988	95.7688	103.976	Peak Found	Peak Found	Peak Found	Peak Found	Peak Found	Peak Found	Peak Found
High	Master Protein	P09958	Furin OS=Homo sapiens (Human) OX=9606 GN=FURIN PE=1 SV=2	FURIN	50.852	10	4	18	4	794	86.6	6.47	48.22	4	0	6.31386e+06	2.98184e+06	2.98733e+06	2.42844e+06	2.23845e+07	7.20907e+06	1.70068e+07	35.8448	10.3196	40.4439	High	Peak Found	High	Peak Found	High	Peak Found	Peak Found
High	Master Protein	P09972	Fructose-bisphosphate aldolase C OS=Homo sapiens (Human) OX=9606 GN=ALDOC PE=1 SV=2	ALDOC	91.315	17	5	108	2	364	39.4	6.87	457.26	5	0	8.92219e+06	194721	1.0598e+07	9.49729e+06	8.54368e+06	2.20121e+07	2.15682e+08	95.7283	5.47764	115.293	Peak Found	Peak Found	Peak Found	Peak Found	Peak Found	High	High
High	Master Protein	P0C0L4	Complement C4-A OS=Homo sapiens (Human) OX=9606 GN=C4A PE=1 SV=2	C4A	505.396	36	42	335	1	1744	192.7	7.08	1469.43	42	41	2.4037e+07	1.65186e+07	2.8584e+07	1.4248e+07	1.4683e+08	8.78439e+07	1.08892e+09	18.5384	33.4703	103.954	Not Found	Not Found	Not Found	Not Found	Peak Found	Not Found	High
High	Master Protein	P0C0L5	Complement C4-B OS=Homo sapiens (Human) OX=9606 GN=C4B_2 PE=1 SV=2	C4B; C4B_2	484.278	35	41	320	1	1744	192.6	7.27	1387.67	41	0	1.12496e+06	0.01	571427	0.01	9.85578e+06	20610.1	5.76198e+06	100	100	77.3852	High	Not Found	High	Not Found	Peak Found	Peak Found	Peak Found
Low	Master Protein	P0C1Z6	TCF3 fusion partner OS=Homo sapiens (Human) OX=9606 GN=TFPT PE=1 SV=1	TFPT	1.838	6	1	2	1	253	28.3	5.21	0	1	0	770759	0.01	791808	0.01	0.01	0.01	0.01	100	100	0	High	Not Found	Peak Found	Not Found	Not Found	Not Found	Not Found
High	Master Protein	P0C2W1	F-box/SPRY domain-containing protein 1 OS=Homo sapiens (Human) OX=9606 GN=FBXO45 PE=1 SV=1	FBXO45	64.957	43	9	51	9	286	30.6	7.83	83.33	9	0	7.45515e+06	7.74608e+06	3.52891e+06	8.52714e+06	1.11589e+07	2.1337e+07	3.18261e+07	1.91386	41.4583	39.3535	High	Peak Found	High	Peak Found	Peak Found	Peak Found	Peak Found	Met-loss+Acetyl [N-Term]
Low	Master Protein	P0C6A0	GATA-type zinc finger protein 1 OS=Homo sapiens (Human) OX=9606 GN=ZGLP1 PE=2 SV=1	ZGLP1	1.727	8	1	1	1	271	29.6	9.03	2.58	1	0	0.01	0.01	0.01	0.01	0.01	0.01	0.01	0	0	0	Not Found	Not Found	Not Found	Not Found	Not Found	Not Found	Not Found
High	Master Protein	P0C7P3	Protein SLFN14 OS=Homo sapiens (Human) OX=9606 GN=SLFN14 PE=1 SV=2	SLFN14	428.592	48	40	487	40	912	103.8	8.24	1538.09	40	0	5.72761e+07	1.81226e+08	3.60308e+07	5.91454e+07	4.43644e+08	3.50544e+08	1.48459e+09	51.9702	24.2862	67.6755	High	High	High	Peak Found	High	High	High	Acetyl [N-Term]
High	Master Protein	P0CG08	Golgi pH regulator B OS=Homo sapiens (Human) OX=9606 GN=GPR89B PE=1 SV=1	GPR89B	13.634	3	1	3	1	455	52.9	9.28	9.48	1	0	0.01	3.88593e+06	0.01	3.43824e+06	1.49326e+07	8.19358e+06	9.36197e+06	100	100	27.1518	Not Found	Peak Found	Not Found	Peak Found	High	Peak Found	Peak Found
Medium	Master Protein	P0CG30	Glutathione S-transferase theta-2B OS=Homo sapiens (Human) OX=9606 GN=GSTT2B PE=1 SV=1	GSTT2B	1.999	3	1	1	1	244	27.5	6.4	0	1	0	0.01	0.01	0.01	0.01	47487	618071	0.01	0	0	126.588	Not Found	Not Found	Not Found	Not Found	Peak Found	Peak Found	Not Found
High	Master Protein	P0CG38	POTE ankyrin domain family member I OS=Homo sapiens (Human) OX=9606 GN=POTEI PE=3 SV=1	POTEI	125.637	10	8	1273	1	1075	121.2	6.21	3301.44	8	0	0.01	86133.4	0.01	2.38859e+06	301102	1.16249e+07	2.06121e+07	100	100	76.6197	Not Found	Peak Found	Not Found	Peak Found	Peak Found	Peak Found	High
High	Master Protein	P0CG39	POTE ankyrin domain family member J OS=Homo sapiens (Human) OX=9606 GN=POTEJ PE=3 SV=1	POTEJ	103.775	9	8	849	2	1038	117.3	5.97	2322.58	8	0	0.01	0.01	0.01	0.01	0.01	0.01	0.01	0	0	0	Not Found	Not Found	Not Found	Not Found	Not Found	Not Found	Not Found
Low	Master Protein	P0CW21	Putative uncharacterized protein SPART-AS1 OS=Homo sapiens (Human) OX=9606 GN=SPART-AS1 PE=5 SV=1	SPART-AS1	1.73	25	1	4	1	52	6.2	9.61	7.19	1	0	180454	0.01	0.01	0.01	0.01	741235	1.24348e+07	100	0	129.671	Peak Found	Not Found	Not Found	Not Found	Not Found	Peak Found	High
High	Master Protein	P0DMN0	Sulfotransferase 1A4 OS=Homo sapiens (Human) OX=9606 GN=SULT1A4 PE=1 SV=1	SULT1A4	135.978	54	13	168	7	295	34.2	6.01	550.31	13	6	1.40068e+07	2.74107e+07	1.01302e+07	3.12423e+07	6.55191e+07	1.17938e+08	3.41178e+08	32.3628	51.0293	68.3464	Peak Found	Peak Found	Peak Found	Peak Found	High	Peak Found	High	Acetyl [N-Term]
High	Master Protein	P0DMQ5	Putative transmembrane protein INAFM2 OS=Homo sapiens (Human) OX=9606 GN=INAFM2 PE=2 SV=1	INAFM2	6.721	7	2	4	2	153	15.4	9.31	8.78	2	0	0.01	2.34212e+07	0.01	3.2111e+07	0.01	28925120	95414.7	100	100	140.724	Not Found	High	Not Found	High	Not Found	High	Peak Found
High	Master Protein	P0DMV9	Heat shock 70 kDa protein 1B OS=Homo sapiens (Human) OX=9606 GN=HSPA1B PE=1 SV=1	HSPA1B	392.193	58	31	660	21	641	70	5.66	2181.23	31	6	3.80391e+07	8.80865e+07	8.8943e+07	5.83879e+07	5.38722e+08	1.74819e+08	5.18387e+08	39.6807	20.7391	40.658	High	High	Peak Found	Peak Found	High	High	High
High	Master Protein	P0DOY2	Immunoglobulin lambda constant 2 OS=Homo sapiens (Human) OX=9606 GN=IGLC2 PE=1 SV=1	IGLC2	84.5	56	4	257	2	106	11.3	7.24	769.66	4	0	8.38738e+06	2.18586e+07	1.21222e+07	2.23071e+07	6.62505e+09	1.23822e+07	5.15849e+08	44.5389	29.582	126.052	High	High	High	High	Peak Found	Peak Found	High
High	Master Protein	P0DP09	Immunoglobulin kappa variable 1-13 OS=Homo sapiens (Human) OX=9606 GN=IGKV1-13 PE=3 SV=1	IGKV1-13	13.659	14	1	2	1	117	12.6	7.84	6.49	1	0	0.01	0.01	0.01	0.01	0.01	0.01	0.01	0	0	0	Not Found	Not Found	Not Found	Not Found	Not Found	Not Found	Not Found
High	Master Protein	P0DP25	Calmodulin-3 OS=Homo sapiens (Human) OX=9606 GN=CALM3 PE=1 SV=1	CALM3	157.578	61	9	136	7	149	16.8	4.22	319.74	9	3	237042	583674	1.27882e+06	1.55664e+06	1.06474e+08	1.76244e+08	7.94551e+07	42.2354	9.79801	33.7782	Peak Found	Peak Found	Peak Found	Peak Found	Peak Found	Peak Found	Peak Found	Met-loss+Acetyl [N-Term]
High	Master Protein	P0DPA2	V-set and immunoglobulin domain-containing protein 8 OS=Homo sapiens (Human) OX=9606 GN=VSIG8 PE=2 SV=1	VSIG8	4.773	3	1	1	1	414	43.9	7.2	2.59	1	0	0.01	0.01	0.01	0.01	0.01	0.01	0.01	0	0	0	Not Found	Not Found	Not Found	Not Found	Not Found	Not Found	Not Found
High	Master Protein	P10114	Ras-related protein Rap-2a OS=Homo sapiens (Human) OX=9606 GN=RAP2A PE=1 SV=1	RAP2A	21.873	20	4	13	1	183	20.6	4.82	22.52	4	0	842414	22003.1	53733.2	452350	0.01	0.01	73096.7	94.9091	78.7651	141.421	Peak Found	Peak Found	Peak Found	Peak Found	Not Found	Not Found	Peak Found
High	Master Protein	P10124	Serglycin OS=Homo sapiens (Human) OX=9606 GN=SRGN PE=1 SV=3	SRGN	17.521	8	1	3	1	158	17.6	4.96	8.96	1	0	0.01	0.01	0.01	0.01	3.2082e+06	0.01	1.01433e+07	0	0	95.116	Not Found	Not Found	Not Found	Not Found	Peak Found	Not Found	Peak Found
High	Master Protein	P10144	Granzyme B OS=Homo sapiens (Human) OX=9606 GN=GZMB PE=1 SV=2	GZMB	13.534	9	2	2	1	247	27.7	9.57	1.69	2	0	1.04289e+06	0.01	191789	0.01	2.67454e+06	0.01	1.94628e+06	100	100	73.2979	Peak Found	Not Found	Peak Found	Not Found	Peak Found	Not Found	Peak Found
High	Master Protein	P10155	60 kDa SS-A/Ro ribonucleoprotein OS=Homo sapiens (Human) OX=9606 GN=RO60 PE=1 SV=2	RO60	25.615	7	3	8	3	538	60.6	8.03	26.03	3	0	1.06902e+06	0.01	542514	641376	1.06906e+06	135476	2.36613e+06	100	8.35057	76.8497	Peak Found	Not Found	Peak Found	Peak Found	Peak Found	Peak Found	Peak Found
Low	Master Protein	P10243	Myb-related protein A OS=Homo sapiens (Human) OX=9606 GN=MYBL1 PE=1 SV=2	MYBL1	1.904	2	1	8	1	752	85.8	7.12	14.12	1	0	4.29666e+06	0.01	1.0167e+06	45850.5	0.01	1.15764e+06	6.58598e+06	100	91.3697	111.226	High	Not Found	High	Peak Found	Not Found	Peak Found	Peak Found
High	Master Protein	P10301	Ras-related protein R-Ras OS=Homo sapiens (Human) OX=9606 GN=RRAS PE=1 SV=1	RRAS	68.593	38	7	42	7	218	23.5	6.93	101.31	7	0	4.54488e+06	3.749e+07	2.63216e+06	2.04905e+07	1.95854e+07	7.1297e+07	6.58784e+07	78.3757	77.2331	44.4095	High	Peak Found	High	Peak Found	Peak Found	Peak Found	High
High	Master Protein	P10321	HLA class I histocompatibility antigen, C alpha chain OS=Homo sapiens (Human) OX=9606 GN=HLA-C PE=1 SV=3	HLA-C	166.97	42	13	216	6	366	40.6	6.04	787.25	13	2	2.62775e+06	2.87867e+06	3.07348e+06	3.05531e+07	7.83356e+07	2.92614e+07	1.40398e+08	4.55689	81.7199	55.0107	Peak Found	Peak Found	Peak Found	Peak Found	High	High	Peak Found
High	Master Protein	P10398	Serine/threonine-protein kinase A-Raf OS=Homo sapiens (Human) OX=9606 GN=ARAF PE=1 SV=2	ARAF	220.543	40	22	276	21	606	67.5	9.01	850.53	22	1	1.55883e+07	3.12714e+08	3.31084e+07	1.12979e+08	4.95179e+08	4.08288e+08	6.29877e+08	90.5037	54.6732	17.836	High	High	High	High	High	High	High
High	Master Protein	P10515	Dihydrolipoyllysine-residue acetyltransferase component of pyruvate dehydrogenase complex, mitochondrial OS=Homo sapiens (Human) OX=9606 GN=DLAT PE=1 SV=3	DLAT	13.15	2	1	1	1	647	69	7.84	3.85	1	0	0.01	1.01543e+07	0.01	16348.3	2.31456e+06	2.80358e+06	3.94085e+06	100	99.9999	22.5617	Not Found	Peak Found	Not Found	Peak Found	Peak Found	Peak Found	Peak Found
High	Master Protein	P10599	Thioredoxin OS=Homo sapiens (Human) OX=9606 GN=TXN PE=1 SV=3	TXN	14.949	21	2	6	2	105	11.7	4.92	11.84	2	0	3.09302e+06	182008	323313	4.16255e+07	488997	1.8963e+06	0.01	88.8851	98.4585	101.101	High	Peak Found	High	High	Peak Found	Peak Found	Not Found
High	Master Protein	P10619	Lysosomal protective protein OS=Homo sapiens (Human) OX=9606 GN=CTSA PE=1 SV=2	CTSA	36.787	12	4	14	4	480	54.4	6.61	34.18	4	0	0.01	2.44816e+06	737600	6.58604e+06	2.27177e+07	1.40865e+07	2.85514e+07	100	79.857	27.2751	Not Found	Peak Found	Peak Found	Peak Found	Peak Found	Peak Found	Peak Found
High	Master Protein	P10644	cAMP-dependent protein kinase type I-alpha regulatory subunit OS=Homo sapiens (Human) OX=9606 GN=PRKAR1A PE=1 SV=1	PRKAR1A	47.592	23	6	25	6	381	43	5.35	89.96	6	0	530365	1.52701e+06	1.05942e+06	6.57905e+06	1.68136e+07	2.22957e+07	1.05287e+08	48.4426	72.2609	84.0949	Peak Found	Peak Found	Peak Found	Peak Found	Peak Found	Peak Found	High
High	Master Protein	P10646	Tissue factor pathway inhibitor OS=Homo sapiens (Human) OX=9606 GN=TFPI PE=1 SV=1	TFPI	50.526	31	7	50	7	304	35	8.25	119.31	7	0	5.27609e+06	6.56574e+06	2.86823e+06	1.91141e+07	2.23449e+07	6.26931e+07	8.53766e+07	10.8906	73.9042	45.8891	Peak Found	Peak Found	Peak Found	High	High	High	High
High	Master Protein	P10720	Platelet factor 4 variant OS=Homo sapiens (Human) OX=9606 GN=PF4V1 PE=1 SV=1	PF4V1	59.941	45	4	608	1	104	11.5	9.1	1995.23	4	0	681055	0.01	0.01	0.01	1.16884e+06	908013	0.01	100	0	72.3643	High	Not Found	Not Found	Not Found	Peak Found	Peak Found	Not Found
High	Master Protein	P10768	S-formylglutathione hydrolase OS=Homo sapiens (Human) OX=9606 GN=ESD PE=1 SV=2	ESD	33.971	18	3	10	3	282	31.4	7.02	31.32	3	0	156553	0.01	0.01	0.01	0.01	0.01	0.01	100	0	0	Peak Found	Not Found	Not Found	Not Found	Not Found	Not Found	Not Found
High	Master Protein	P10809	60 kDa heat shock protein, mitochondrial OS=Homo sapiens (Human) OX=9606 GN=HSPD1 PE=1 SV=2	HSPD1	174.321	36	15	108	15	573	61	5.87	404.36	15	0	1.23023e+07	7.03513e+07	7.22749e+06	3.00669e+07	6.33174e+07	5.31831e+07	4.24455e+07	70.2317	61.2408	16.0849	High	High	High	Peak Found	High	High	Peak Found
High	Master Protein	P10909	Clusterin OS=Homo sapiens (Human) OX=9606 GN=CLU PE=1 SV=1	CLU	434.9	47	27	1439	27	449	52.5	6.27	4622.13	27	0	1.82907e+08	5.55093e+08	2.13294e+08	7.81137e+08	1.07916e+09	2.0639e+09	4.33023e+09	50.4317	57.1023	54.6419	High	High	High	High	High	High	High
High	Master Protein	P10916	Myosin regulatory light chain 2, ventricular/cardiac muscle isoform OS=Homo sapiens (Human) OX=9606 GN=MYL2 PE=1 SV=3	MYL2	14.513	11	1	1	1	166	18.8	5	4.47	1	0	0.01	179039	0.01	198745	0.01	0.01	0.01	100	100	0	Not Found	Peak Found	Not Found	Peak Found	Not Found	Not Found	Not Found
High	Master Protein	P11021	Endoplasmic reticulum chaperone BiP OS=Homo sapiens (Human) OX=9606 GN=HSPA5 PE=1 SV=2	HSPA5	704.128	57	41	854	39	654	72.3	5.16	2974.23	41	0	1.03666e+08	1.0312e+08	4.7449e+07	9.17715e+07	6.69263e+08	3.41889e+08	4.75179e+08	0.26422	31.8361	27.1304	High	High	High	High	High	High	High
High	Master Protein	P11047	Laminin subunit gamma-1 OS=Homo sapiens (Human) OX=9606 GN=LAMC1 PE=1 SV=3	LAMC1	184.154	19	21	143	21	1609	177.5	5.12	435.17	21	0	7.63291e+07	1.69692e+07	6.33013e+07	1.52956e+07	1.15649e+08	3.69799e+07	8.70628e+07	63.6238	61.0784	40.6944	High	Peak Found	High	Peak Found	High	Peak Found	High
High	Master Protein	P11142	Heat shock cognate 71 kDa protein OS=Homo sapiens (Human) OX=9606 GN=HSPA8 PE=1 SV=1	HSPA8	786.926	66	43	1723	37	646	70.9	5.52	6112.56	43	5	2.41245e+08	2.0847e+09	1.42715e+08	5.65137e+08	3.63367e+09	2.27814e+09	3.76698e+09	79.2561	59.6766	20.8486	High	High	High	High	High	High	High	Met-loss+Acetyl [N-Term]
High	Master Protein	P11169	Solute carrier family 2, facilitated glucose transporter member 3 OS=Homo sapiens (Human) OX=9606 GN=SLC2A3 PE=1 SV=1	SLC2A3	29.896	11	5	145	5	496	53.9	7.2	264.14	5	0	6.08168e+07	2.06732e+07	3.26592e+07	3.42852e+07	1.0523e+08	6.53435e+07	1.204e+08	49.2619	2.42889	23.9397	High	Peak Found	High	High	High	High	High
High	Master Protein	P11171	Protein 4.1 OS=Homo sapiens (Human) OX=9606 GN=EPB41 PE=1 SV=4	EPB41	226.815	37	23	325	21	864	97	5.58	996.48	23	2	3.21826e+07	1.35756e+08	2.25789e+07	8.79043e+07	2.84567e+08	3.07997e+08	4.80226e+08	61.6733	59.1269	24.3955	High	High	High	High	High	High	High
High	Master Protein	P11177	Pyruvate dehydrogenase E1 component subunit beta, mitochondrial OS=Homo sapiens (Human) OX=9606 GN=PDHB PE=1 SV=3	PDHB	61.585	23	6	15	6	359	39.2	6.65	31.64	6	0	550873	2.21081e+06	322566	1.12666e+06	1.67263e+06	4.6117e+06	8.53296e+06	60.1059	55.4845	56.8984	Peak Found	Peak Found	Peak Found	Peak Found	Peak Found	Peak Found	Peak Found
High	Master Protein	P11182	Lipoamide acyltransferase component of branched-chain alpha-keto acid dehydrogenase complex, mitochondrial OS=Homo sapiens (Human) OX=9606 GN=DBT PE=1 SV=3	DBT	135.121	26	10	173	10	482	53.5	8.51	466.94	10	0	8.20436e+07	3.76109e+06	3.20182e+07	2.48499e+06	1.46119e+08	6.00077e+06	5.18807e+07	91.2334	85.5955	85.7757	High	Peak Found	High	Peak Found	High	Peak Found	High
High	Master Protein	P11216	Glycogen phosphorylase, brain form OS=Homo sapiens (Human) OX=9606 GN=PYGB PE=1 SV=5	PYGB	202.985	33	22	154	18	843	96.6	6.86	403.74	22	4	3.84128e+07	3.74961e+07	3.62899e+07	2.16469e+07	3.4439e+08	1.84629e+08	6.04345e+08	1.20764	25.2742	45.7844	High	Peak Found	High	Peak Found	Peak Found	High	High
High	Master Protein	P11233	Ras-related protein Ral-A OS=Homo sapiens (Human) OX=9606 GN=RALA PE=1 SV=1	RALA	179.14	50	11	188	6	206	23.6	7.11	632.02	11	0	2.13215e+07	3.57411e+07	1.09047e+07	1.04793e+08	5.80142e+07	2.43143e+08	2.7861e+08	25.2698	81.1496	50.0477	High	High	High	High	High	High	High
High	Master Protein	P11234	Ras-related protein Ral-B OS=Homo sapiens (Human) OX=9606 GN=RALB PE=1 SV=1	RALB	217.501	49	13	270	8	206	23.4	6.62	916.58	13	7	1.41438e+07	1.83118e+08	5.37568e+06	2.16686e+08	1.62084e+08	4.76474e+08	5.79278e+08	85.6599	95.1584	43.7177	High	High	High	High	High	High	High
High	Master Protein	P11274	Breakpoint cluster region protein OS=Homo sapiens (Human) OX=9606 GN=BCR PE=1 SV=2	BCR	137.008	14	12	116	12	1271	142.7	7.03	355.12	12	0	2.01016e+07	4.95639e+07	1.07602e+07	4.22345e+07	1.47043e+08	1.23536e+08	1.47017e+08	42.2912	59.3913	7.95631	High	High	High	High	High	High	High
High	Master Protein	P11277	Spectrin beta chain, erythrocytic OS=Homo sapiens (Human) OX=9606 GN=SPTB PE=1 SV=5	SPTB	1616.2	64	112	2736	102	2137	246.3	5.27	10340.1	112	10	3.91639e+08	2.53009e+08	3.13829e+08	2.62323e+08	5.10587e+09	7.62933e+08	3.25803e+09	21.5049	8.93967	58.4939	High	High	High	High	High	High	High	Met-loss+Acetyl [N-Term]
High	Master Protein	P11310	Medium-chain specific acyl-CoA dehydrogenase, mitochondrial OS=Homo sapiens (Human) OX=9606 GN=ACADM PE=1 SV=1	ACADM	94.002	26	8	46	8	421	46.6	8.37	177.09	8	0	0.01	1.59941e+06	224999	1.11717e+07	1.28606e+07	4.09182e+07	1.15137e+08	100	96.0515	76.633	Not Found	Peak Found	Peak Found	Peak Found	Peak Found	High	High
High	Master Protein	P11413	Glucose-6-phosphate 1-dehydrogenase OS=Homo sapiens (Human) OX=9606 GN=G6PD PE=1 SV=4	G6PD	9.342	5	2	5	2	515	59.2	6.84	8.55	2	0	558386	7.1311e+06	604819	798814	2.55352e+06	6.4891e+06	267783	85.4766	13.8209	82.7925	Peak Found	High	Peak Found	Peak Found	Peak Found	Peak Found	Peak Found
High	Master Protein	P11441	Ubiquitin-like protein 4A OS=Homo sapiens (Human) OX=9606 GN=UBL4A PE=1 SV=1	UBL4A	111.481	64	9	62	9	157	17.8	8.66	128.27	9	0	627061	445147	563008	1.12659e+06	4.60178e+06	9.58332e+06	1.85969e+06	16.9663	33.356	59.7771	Peak Found	Peak Found	Peak Found	Peak Found	Peak Found	Peak Found	Peak Found
High	Master Protein	P11586	C-1-tetrahydrofolate synthase, cytoplasmic OS=Homo sapiens (Human) OX=9606 GN=MTHFD1 PE=1 SV=3	MTHFD1	108.81	16	12	61	12	935	101.5	7.3	162.93	12	0	1.79853e+07	3.41562e+07	1.12026e+07	8.10406e+06	3.77815e+07	4.1972e+07	1.64643e+08	31.0137	16.0489	72.2271	Peak Found	Peak Found	Peak Found	Peak Found	Peak Found	High	High
High	Master Protein	P11766	Alcohol dehydrogenase class-3 OS=Homo sapiens (Human) OX=9606 GN=ADH5 PE=1 SV=4	ADH5	60.295	32	7	22	7	374	39.7	7.49	75.09	7	0	3.841e+06	238036	2.28193e+06	83789	1.06182e+07	1.76849e+06	4.88302e+07	88.3288	92.9164	100.077	Peak Found	Peak Found	Peak Found	Peak Found	Peak Found	Peak Found	Peak Found
High	Master Protein	P11908	Ribose-phosphate pyrophosphokinase 2 OS=Homo sapiens (Human) OX=9606 GN=PRPS2 PE=1 SV=2	PRPS2	471.558	69	26	1057	15	318	34.7	6.61	3576.68	26	0	4.91901e+08	2.42169e+07	2.80429e+08	2.50891e+07	5.84033e+08	3.38412e+08	1.02326e+09	90.6158	83.576	43.6789	High	Peak Found	High	Peak Found	High	High	High	Met-loss [N-Term]
High	Master Protein	P11940	Polyadenylate-binding protein 1 OS=Homo sapiens (Human) OX=9606 GN=PABPC1 PE=1 SV=2	PABPC1	353.517	39	26	560	18	636	70.6	9.5	1806.32	26	9	3.03012e+07	5.93737e+08	1.86222e+07	2.04859e+08	1.14204e+09	1.03568e+09	6.04906e+08	90.2887	83.3344	25.0376	High	High	High	High	High	High	High
Medium	Master Protein	P12111	Collagen alpha-3(VI) chain OS=Homo sapiens (Human) OX=9606 GN=COL6A3 PE=1 SV=5	COL6A3	2.146	0	1	1	1	3177	343.5	6.68	2.69	1	0	0.01	0.01	250149	3.18582e+06	2.21242e+06	9.94829e+06	645213	0	85.4394	95.2706	Not Found	Not Found	Peak Found	Peak Found	Peak Found	High	Peak Found
High	Master Protein	P12236	ADP/ATP translocase 3 OS=Homo sapiens (Human) OX=9606 GN=SLC25A6 PE=1 SV=4	SLC25A6	367.31	72	29	2321	10	298	32.8	9.74	5225.6	29	0	2.12121e+08	4.38793e+08	1.09866e+08	4.80692e+08	5.6612e+08	1.25692e+09	1.86817e+09	34.8238	62.7925	43.229	High	High	High	High	High	High	High	Met-loss+Acetyl [N-Term]
High	Master Protein	P12259	Coagulation factor V OS=Homo sapiens (Human) OX=9606 GN=F5 PE=1 SV=4	F5	1503.06	39	87	4649	87	2224	251.5	6.05	15695.2	87	0	1.20858e+09	1.50476e+09	5.66719e+08	1.37739e+09	3.74416e+09	2.83415e+09	1.24733e+10	10.9157	41.6987	68.4251	High	High	High	High	High	High	High
High	Master Protein	P12270	Nucleoprotein TPR OS=Homo sapiens (Human) OX=9606 GN=TPR PE=1 SV=3	TPR	8.129	1	3	6	3	2363	267.1	5.02	0	3	0	1.90862e+06	3.31103e+06	1.4881e+06	7.61576e+06	4.44755e+06	2.10265e+07	2.79036e+07	26.8679	67.3084	55.333	High	Peak Found	High	Peak Found	Peak Found	Peak Found	Peak Found
High	Master Protein	P12273	Prolactin-inducible protein OS=Homo sapiens (Human) OX=9606 GN=PIP PE=1 SV=1	PIP	31.653	43	5	13	4	146	16.6	8.05	19.25	5	0	663148	30409.4	2.7296e+06	452933	1.10777e+07	2.58474e+06	4.73233e+06	91.2309	71.5363	58.8045	Peak Found	Peak Found	Peak Found	Peak Found	High	Peak Found	Peak Found
High	Master Protein	P12429	Annexin A3 OS=Homo sapiens (Human) OX=9606 GN=ANXA3 PE=1 SV=3	ANXA3	75.829	37	11	36	11	323	36.4	5.92	69.8	11	0	1.52268e+06	9.22976e+07	596716	7.10124e+07	4.70833e+07	2.41518e+08	2.18726e+08	96.754	98.3334	51.3192	Peak Found	High	Peak Found	High	Peak Found	Peak Found	Peak Found	Met-loss+Acetyl [N-Term]
High	Master Protein	P12814	Alpha-actinin-1 OS=Homo sapiens (Human) OX=9606 GN=ACTN1 PE=1 SV=2	ACTN1	1690.21	79	81	5011	47	892	103	5.41	18254.2	81	36	1.509e+09	2.67869e+09	1.16162e+09	1.8336e+09	4.51678e+09	4.57374e+09	3.71278e+10	27.9315	22.4349	99.6979	High	High	High	High	High	High	High	Acetyl [N-Term]
Medium	Master Protein	P12821	Angiotensin-converting enzyme OS=Homo sapiens (Human) OX=9606 GN=ACE PE=1 SV=1	ACE	2.91	1	1	1	1	1306	149.6	6.39	2.27	1	0	0.01	0.01	0.01	46212.8	0.01	0.01	0.01	0	100	0	Not Found	Not Found	Not Found	Peak Found	Not Found	Not Found	Not Found
High	Master Protein	P12829	Myosin light chain 4 OS=Homo sapiens (Human) OX=9606 GN=MYL4 PE=1 SV=3	MYL4	16.552	36	4	5	4	197	21.6	5.03	10.93	4	0	0.01	559293	0.01	320940	8.12062e+06	1.07721e+06	788296	100	100	101.855	Not Found	Peak Found	Not Found	Peak Found	Peak Found	Peak Found	Peak Found
High	Master Protein	P12830	Cadherin-1 OS=Homo sapiens (Human) OX=9606 GN=CDH1 PE=1 SV=3	CDH1	35.923	3	4	23	4	882	97.4	4.73	38.11	4	0	326544	1.06976e+06	188164	3.77658e+07	251777	5.73188e+06	1.69685e+07	53.2272	99.0085	90.9476	Peak Found	Peak Found	Peak Found	Peak Found	Peak Found	Peak Found	Peak Found
High	Master Protein	P12931	Proto-oncogene tyrosine-protein kinase Src OS=Homo sapiens (Human) OX=9606 GN=SRC PE=1 SV=3	SRC	273.392	49	22	413	22	536	59.8	7.42	1306.61	22	0	5.3761e+07	2.9003e+08	2.85627e+07	1.62323e+08	6.89334e+08	3.94503e+08	2.12203e+08	68.7246	70.0735	45.5045	High	High	High	High	High	High	High
High	Master Protein	P12956	X-ray repair cross-complementing protein 6 OS=Homo sapiens (Human) OX=9606 GN=XRCC6 PE=1 SV=2	XRCC6	54.762	12	6	13	6	609	69.8	6.64	44.07	6	0	387518	829777	0.01	841445	3.60702e+07	8.01946e+06	1.28398e+07	36.3313	100	64.5337	Peak Found	Peak Found	Not Found	Peak Found	High	Peak Found	Peak Found
High	Master Protein	P13010	X-ray repair cross-complementing protein 5 OS=Homo sapiens (Human) OX=9606 GN=XRCC5 PE=1 SV=3	XRCC5	32.801	11	4	8	4	732	82.7	5.81	11.19	4	0	2.47029e+06	1.31581e+06	3.26841e+06	1.76036e+06	2.13953e+07	7.1508e+06	1.09012e+07	30.4927	29.9885	45.8481	High	Peak Found	High	Peak Found	Peak Found	Peak Found	Peak Found
High	Master Protein	P13073	Cytochrome c oxidase subunit 4 isoform 1, mitochondrial OS=Homo sapiens (Human) OX=9606 GN=COX4I1 PE=1 SV=1	COX4I1	7.892	12	2	2	2	169	19.6	9.51	2.83	2	0	495644	0.01	340303	0.01	0.01	58940.5	0.01	100	100	141.421	Peak Found	Not Found	Peak Found	Not Found	Not Found	Peak Found	Not Found
High	Master Protein	P13224	Platelet glycoprotein Ib beta chain OS=Homo sapiens (Human) OX=9606 GN=GP1BB PE=1 SV=1	GP1BB	89.976	25	6	1231	6	206	21.7	9.31	2633.49	6	0	1.41738e+09	4.79015e+08	4.77803e+08	8.04703e+08	1.60151e+09	1.46007e+09	1.17605e+10	49.4816	25.4891	97.6114	High	High	High	High	High	High	High
High	Master Protein	P13501	C-C motif chemokine 5 OS=Homo sapiens (Human) OX=9606 GN=CCL5 PE=1 SV=3	CCL5	6.644	25	2	3	2	91	10	9.07	1.82	2	0	500392	62359.5	85935.5	0.01	1.07283e+06	0.01	983721	77.8376	100	70.9095	Peak Found	Peak Found	Peak Found	Not Found	Peak Found	Not Found	Peak Found
High	Master Protein	P13598	Intercellular adhesion molecule 2 OS=Homo sapiens (Human) OX=9606 GN=ICAM2 PE=1 SV=2	ICAM2	53.334	20	5	34	5	275	30.6	7.43	104.71	5	0	215949	3.64418e+07	0.01	8.3779e+06	3.65785e+07	3.15798e+07	2.81244e+07	98.8218	100	10.8135	Peak Found	High	Not Found	Peak Found	High	High	High
High	Master Protein	P13639	Elongation factor 2 OS=Homo sapiens (Human) OX=9606 GN=EEF2 PE=1 SV=4	EEF2	65.089	13	8	22	8	858	95.3	6.83	68.93	8	0	0.01	1.17746e+06	88640.5	4.47519e+06	816616	4.53635e+06	3.26539e+07	100	96.1155	112.186	Not Found	Peak Found	Peak Found	Peak Found	Peak Found	Peak Found	High	Met-loss [N-Term]
High	Master Protein	P13667	Protein disulfide-isomerase A4 OS=Homo sapiens (Human) OX=9606 GN=PDIA4 PE=1 SV=2	PDIA4	127.489	29	14	94	14	645	72.9	5.07	258.54	14	0	2.44889e+06	3.40536e+07	1.53269e+06	2.248e+07	1.39351e+07	6.03574e+07	1.60804e+08	86.5824	87.2343	78.2183	Peak Found	Peak Found	Peak Found	Peak Found	Peak Found	High	High
Medium	Master Protein	P13674	Prolyl 4-hydroxylase subunit alpha-1 OS=Homo sapiens (Human) OX=9606 GN=P4HA1 PE=1 SV=2	P4HA1	2.449	2	1	1	1	534	61	6.01	2.64	1	0	1.2636e+06	516545	1.02859e+06	643550	546319	1.941e+06	8.13884e+06	41.966	23.0268	93.1638	Peak Found	Peak Found	Peak Found	Peak Found	Peak Found	Peak Found	Peak Found
High	Master Protein	P13693	Translationally-controlled tumor protein OS=Homo sapiens (Human) OX=9606 GN=TPT1 PE=1 SV=1	TPT1	93.743	56	6	41	6	172	19.6	4.93	108.87	6	0	379928	248137	304588	1.47154e+07	169447	1.68626e+06	1.82493e+07	20.9837	95.9442	122.191	Peak Found	Peak Found	Peak Found	Peak Found	Peak Found	Peak Found	Peak Found
High	Master Protein	P13716	Delta-aminolevulinic acid dehydratase OS=Homo sapiens (Human) OX=9606 GN=ALAD PE=1 SV=1	ALAD	157.682	52	13	251	13	330	36.3	6.79	920.65	13	0	2.68156e+07	5.19308e+06	2.72684e+07	1.50312e+07	2.54441e+08	1.62872e+08	1.36553e+09	67.5521	28.9299	91.9827	High	Peak Found	High	Peak Found	High	High	High	Acetyl [N-Term]
High	Master Protein	P13747	HLA class I histocompatibility antigen, alpha chain E OS=Homo sapiens (Human) OX=9606 GN=HLA-E PE=1 SV=4	HLA-E	225.8	51	15	208	12	358	40	5.83	742.47	15	3	7.22461e+06	1.70635e+07	9.08888e+06	6.66513e+07	1.02676e+08	1.04825e+08	7.43364e+08	40.5092	75.9998	95.1294	Peak Found	High	Peak Found	High	High	High	High
High	Master Protein	P13797	Plastin-3 OS=Homo sapiens (Human) OX=9606 GN=PLS3 PE=1 SV=4	PLS3	4.403	3	1	3	1	630	70.8	5.6	8.3	1	0	0.01	0.01	0.01	0.01	0.01	95590.6	0.01	0	0	141.421	Not Found	Not Found	Not Found	Not Found	Not Found	Peak Found	Not Found
High	Master Protein	P13804	Electron transfer flavoprotein subunit alpha, mitochondrial OS=Homo sapiens (Human) OX=9606 GN=ETFA PE=1 SV=1	ETFA	66.977	23	5	22	5	333	35.1	8.38	73.28	5	0	303084	3.26677e+06	585708	3.79993e+06	4.56324e+07	1.41952e+07	4.58452e+07	83.0198	73.2897	42.2154	Peak Found	Peak Found	Peak Found	Peak Found	Peak Found	Peak Found	High
High	Master Protein	P13984	General transcription factor IIF subunit 2 OS=Homo sapiens (Human) OX=9606 GN=GTF2F2 PE=1 SV=2	GTF2F2	5.574	13	2	3	2	249	28.4	9.23	2.28	2	0	3.67399e+06	1730300	606931	0.01	0.01	130871	0.01	35.9656	100	141.421	High	Peak Found	Peak Found	Not Found	Not Found	Peak Found	Not Found	Met-loss+Acetyl [N-Term]
High	Master Protein	P14209	CD99 antigen OS=Homo sapiens (Human) OX=9606 GN=CD99 PE=1 SV=1	CD99	5.194	8	1	2	1	185	18.8	4.75	0	1	0	0.01	2.17636e+06	0.01	23238.1	16789.9	0.01	420203	100	99.9999	133.354	Not Found	Peak Found	Not Found	Peak Found	Peak Found	Not Found	Peak Found
High	Master Protein	P14222	Perforin-1 OS=Homo sapiens (Human) OX=9606 GN=PRF1 PE=1 SV=1	PRF1	95.201	26	10	74	10	555	61.3	7.83	126.57	10	0	1.16889e+08	1.14776e+07	5.49924e+07	3.77312e+06	2.83426e+07	2.3215e+07	2.1691e+07	82.1174	87.1587	11.653	High	Peak Found	High	Peak Found	Peak Found	Peak Found	Peak Found
High	Master Protein	P14314	Glucosidase 2 subunit beta OS=Homo sapiens (Human) OX=9606 GN=PRKCSH PE=1 SV=2	PRKCSH	26.845	13	5	12	5	528	59.4	4.41	32.72	5	0	16478159	1.36612e+07	8.95983e+06	1.54396e+07	1.21638e+07	25326805	7.85795e+06	9.34638	26.5571	49.1586	Peak Found	Peak Found	Peak Found	Peak Found	Peak Found	Peak Found	Peak Found
High	Master Protein	P14317	Hematopoietic lineage cell-specific protein OS=Homo sapiens (Human) OX=9606 GN=HCLS1 PE=1 SV=3	HCLS1	158.403	35	12	103	12	486	54	4.81	279.25	12	0	1.58875e+06	1.22507e+07	3.8406e+06	9.05745e+06	2.95686e+07	5.88986e+07	6.52217e+07	77.0403	40.4468	30.3197	Peak Found	Peak Found	High	Peak Found	Peak Found	High	High
High	Master Protein	P14324	Farnesyl pyrophosphate synthase OS=Homo sapiens (Human) OX=9606 GN=FDPS PE=1 SV=4	FDPS	21.095	10	3	9	3	419	48.2	6.15	19.07	3	0	849326	1.01698e+07	2.30364e+06	4.02653e+06	1.60061e+06	1.91055e+07	2.17226e+07	84.5846	27.2171	63.1615	Peak Found	Peak Found	Peak Found	Peak Found	Peak Found	Peak Found	Peak Found
High	Master Protein	P14543	Nidogen-1 OS=Homo sapiens (Human) OX=9606 GN=NID1 PE=1 SV=3	NID1	1169.66	58	61	5990	60	1247	136.3	5.29	20903.3	61	1	9.48544e+09	9.62184e+08	4.71963e+09	7.87762e+08	1.38067e+10	2.12418e+09	1.78781e+10	81.5808	71.3926	59.2477	High	High	High	High	High	High	High
High	Master Protein	P14618	Pyruvate kinase PKM OS=Homo sapiens (Human) OX=9606 GN=PKM PE=1 SV=4	PKM	504.365	68	34	616	34	531	57.9	7.84	2033.06	34	0	1.46216e+08	2.39382e+08	7.78951e+07	1.38421e+08	2.21454e+08	3.14684e+08	5.39894e+08	24.1616	27.9804	37.2682	High	High	High	High	High	High	High	Met-loss+Acetyl [N-Term]
High	Master Protein	P14625	Endoplasmin OS=Homo sapiens (Human) OX=9606 GN=HSP90B1 PE=1 SV=1	HSP90B1	253.986	39	30	290	28	803	92.4	4.84	823.64	30	2	1.12829e+08	8.52363e+07	3.45787e+07	5.07894e+07	2.55208e+08	1.96134e+08	5.74667e+08	13.9309	18.9892	48.6184	High	High	High	Peak Found	High	High	High
High	Master Protein	P14649	Myosin light chain 6B OS=Homo sapiens (Human) OX=9606 GN=MYL6B PE=1 SV=1	MYL6B	75.673	49	10	167	8	208	22.8	5.73	378.81	10	3	5.15086e+06	3.81209e+07	2.42489e+06	2.7812e+07	3.40537e+07	7.87007e+07	3.40395e+07	76.193	83.9607	43.0197	Not Found	Peak Found	Not Found	Peak Found	Peak Found	Peak Found	Peak Found
High	Master Protein	P14678	Small nuclear ribonucleoprotein-associated proteins B and B' OS=Homo sapiens (Human) OX=9606 GN=SNRPB PE=1 SV=2	SNRPB	18.944	15	4	16	4	240	24.6	11.19	13.59	4	0	3.47914e+07	819695	1.16446e+07	345474	2.11155e+06	4.02785e+06	828940	95.3964	94.2373	56.5901	High	Peak Found	High	Peak Found	Peak Found	Peak Found	Peak Found
High	Master Protein	P14735	Insulin-degrading enzyme OS=Homo sapiens (Human) OX=9606 GN=IDE PE=1 SV=4	IDE	45.207	8	7	21	7	1019	117.9	6.61	50.6	7	0	795380	1.82165e+06	370315	1.10466e+06	2.56312e+07	2.9468e+07	9.27805e+07	39.215	49.7869	62.4629	Peak Found	Peak Found	Peak Found	Peak Found	Peak Found	Peak Found	High
High	Master Protein	P14770	Platelet glycoprotein IX OS=Homo sapiens (Human) OX=9606 GN=GP9 PE=1 SV=3	GP9	105.513	31	6	326	6	177	19	6.34	874.49	6	0	7.45779e+07	2.38098e+07	6.63356e+07	6.70993e+09	9.23356e+07	1.31989e+08	7.32105e+08	51.6	98.0421	91.8077	High	Peak Found	High	Peak Found	High	High	High
High	Master Protein	P14866	Heterogeneous nuclear ribonucleoprotein L OS=Homo sapiens (Human) OX=9606 GN=HNRNPL PE=1 SV=2	HNRNPL	224.579	40	16	249	16	589	64.1	8.22	692.7	16	0	9.67424e+07	2.81646e+07	5.21258e+07	1.13131e+07	1.57153e+08	2.18543e+07	3.5301e+07	54.9031	64.3339	85.1939	High	Peak Found	High	Peak Found	High	Peak Found	Peak Found
High	Master Protein	P14868	Aspartate--tRNA ligase, cytoplasmic OS=Homo sapiens (Human) OX=9606 GN=DARS1 PE=1 SV=2	DARS1	39.09	18	7	23	7	501	57.1	6.55	47.3	7	0	8.13056e+06	3.75353e+06	1.14513e+07	3.69212e+06	4.26165e+07	1.83279e+07	2.78767e+07	36.831	51.238	33.7454	Peak Found	Peak Found	High	Peak Found	High	Peak Found	Peak Found
High	Master Protein	P14923	Junction plakoglobin OS=Homo sapiens (Human) OX=9606 GN=JUP PE=1 SV=3	JUP	257.016	39	31	289	27	745	81.7	6.14	636.74	31	4	1.52204e+08	9.18494e+07	8.67249e+07	1.35863e+09	5.90277e+07	4.09124e+07	1.99847e+08	24.73	87.9995	71.0892	High	High	High	High	Peak Found	Peak Found	High
High	Master Protein	P15104	Glutamine synthetase OS=Homo sapiens (Human) OX=9606 GN=GLUL PE=1 SV=4	GLUL	46.343	16	4	14	4	373	42	6.89	53.23	4	0	121633	0.01	190819	235505	1.53801e+07	1.72249e+06	2.34312e+07	100	10.4818	66.3189	Peak Found	Not Found	Peak Found	Peak Found	High	Peak Found	High
High	Master Protein	P15153	Ras-related C3 botulinum toxin substrate 2 OS=Homo sapiens (Human) OX=9606 GN=RAC2 PE=1 SV=1	RAC2	97.683	44	9	193	5	192	21.4	7.61	386.74	9	0	1.34436e+07	6.67691e+06	1.3123e+07	2.96321e+06	1.68074e+07	1.33e+07	9.32721e+07	33.631	63.1583	89.7239	High	Peak Found	High	Peak Found	Peak Found	Peak Found	High
High	Master Protein	P15170	Eukaryotic peptide chain release factor GTP-binding subunit ERF3A OS=Homo sapiens (Human) OX=9606 GN=GSPT1 PE=1 SV=1	GSPT1	97.361	23	9	51	9	499	55.7	5.62	208.11	9	0	310747	342102	439946	176295	6.24193e+06	5.143e+06	1.05404e+08	4.80275	42.7837	120.748	Peak Found	Peak Found	Peak Found	Peak Found	Peak Found	Peak Found	High
High	Master Protein	P15498	Proto-oncogene vav OS=Homo sapiens (Human) OX=9606 GN=VAV1 PE=1 SV=4	VAV1	492.369	49	41	620	39	845	98.3	6.62	1806.91	41	2	1.92339e+08	3.283e+08	1.30165e+08	1.69135e+08	1.18036e+09	5.26926e+08	1.12445e+09	26.1143	13.0205	31.3309	High	High	High	High	High	High	High
High	Master Protein	P15529	Membrane cofactor protein OS=Homo sapiens (Human) OX=9606 GN=CD46 PE=1 SV=3	CD46	7.726	4	1	3	1	392	43.7	6.74	10.92	1	0	0.01	577043	0.01	0.01	0.01	5.24407e+06	3.00135e+06	100	0	78.1647	Not Found	Peak Found	Not Found	Not Found	Not Found	Peak Found	Peak Found
High	Master Protein	P15531	Nucleoside diphosphate kinase A OS=Homo sapiens (Human) OX=9606 GN=NME1 PE=1 SV=1	NME1	94.205	51	8	94	3	152	17.1	6.19	208.84	8	0	2.01429e+06	764998	606428	1.30546e+06	912535	591989	2.78244e+06	44.9501	36.5624	67.5961	High	Peak Found	Peak Found	Peak Found	Peak Found	Peak Found	Peak Found
High	Master Protein	P15735	Phosphorylase b kinase gamma catalytic chain, liver/testis isoform OS=Homo sapiens (Human) OX=9606 GN=PHKG2 PE=1 SV=1	PHKG2	195.382	50	16	205	16	406	46.4	6.38	632.48	16	0	4.73288e+07	4.05778e+07	5.09819e+07	4.90085e+07	1.80241e+08	3.59695e+08	3.44946e+08	7.67975	1.97356	27.5773	High	Peak Found	High	High	High	High	High	Met-loss [N-Term]
High	Master Protein	P15848	Arylsulfatase B OS=Homo sapiens (Human) OX=9606 GN=ARSB PE=1 SV=1	ARSB	21.667	8	3	6	3	533	59.6	8.21	9.86	3	0	465652	34592.1	366333	157992	3.71332e+06	0.01	0.01	86.1699	39.735	141.421	Peak Found	Peak Found	Peak Found	Peak Found	Peak Found	Not Found	Not Found
High	Master Protein	P15880	40S ribosomal protein S2 OS=Homo sapiens (Human) OX=9606 GN=RPS2 PE=1 SV=2	RPS2	61.058	26	7	50	7	293	31.3	10.24	104.35	7	0	4.34102e+07	2.1008e+07	2.1536e+07	1.06506e+07	1.86433e+07	5.53607e+07	4.23013e+07	34.7762	33.8194	39.1982	High	Peak Found	High	Peak Found	Peak Found	High	High
Low	Master Protein	P15882	N-chimaerin OS=Homo sapiens (Human) OX=9606 GN=CHN1 PE=1 SV=3	CHN1	1.752	2	1	4	1	459	53.1	6.98	4.24	1	0	3.04073e+06	1.56719e+07	445187	1.23903e+07	4.20501e+06	1.74864e+06	9.50579e+06	67.5007	93.0632	62.8166	High	Peak Found	Peak Found	High	Peak Found	Peak Found	Peak Found
Low	Master Protein	P15907	Beta-galactoside alpha-2,6-sialyltransferase 1 OS=Homo sapiens (Human) OX=9606 GN=ST6GAL1 PE=1 SV=1	ST6GAL1	1.726	2	1	1	1	406	46.6	9.01	1.86	1	0	0.01	1.06659e+06	0.01	1.72874e+06	0.01	6.94349e+06	0.01	100	100	141.421	Not Found	Peak Found	Not Found	Peak Found	Not Found	High	Not Found
High	Master Protein	P15924	Desmoplakin OS=Homo sapiens (Human) OX=9606 GN=DSP PE=1 SV=3	DSP	549.271	30	89	376	89	2871	331.6	6.81	646.77	89	0	2.50212e+08	2.27017e+08	1.19254e+08	1.25056e+09	2.22504e+08	3.80636e+08	3.69721e+08	4.86045	82.5884	22.2362	High	Peak Found	High	High	Peak Found	Peak Found	High
High	Master Protein	P16035	Metalloproteinase inhibitor 2 OS=Homo sapiens (Human) OX=9606 GN=TIMP2 PE=1 SV=2	TIMP2	7.258	9	1	2	1	220	24.4	7.49	6.61	1	0	0.01	0.01	48646.5	0.01	638898	143500	1.86144e+06	0	100	81.9245	Not Found	Not Found	Peak Found	Not Found	Peak Found	Peak Found	Peak Found
High	Master Protein	P16109	P-selectin OS=Homo sapiens (Human) OX=9606 GN=SELP PE=1 SV=3	SELP	314.829	33	22	284	22	830	90.8	6.6	1083.19	22	0	3.55268e+07	1.27812e+08	1.06746e+07	1.16452e+08	1.66271e+08	2.68939e+08	4.12091e+08	56.4994	83.2063	35.6928	High	High	High	High	High	High	High
High	Master Protein	P16150	Leukosialin OS=Homo sapiens (Human) OX=9606 GN=SPN PE=1 SV=1	SPN	6.918	3	1	4	1	400	40.3	5.1	10.12	1	0	3.62363e+06	0.01	0.01	765728	1.30392e+07	9.98251e+06	3.49307e+06	100	100	45.0348	Peak Found	Not Found	Not Found	Peak Found	Peak Found	Peak Found	Peak Found
High	Master Protein	P16152	Carbonyl reductase [NADPH] 1 OS=Homo sapiens (Human) OX=9606 GN=CBR1 PE=1 SV=3	CBR1	86.445	51	9	19	9	277	30.4	8.32	57.26	9	0	128936	2.70114e+06	451729	782450	1.04645e+07	1.10213e+06	3.02676e+07	90.8882	26.7969	87.1898	Peak Found	Peak Found	Peak Found	Peak Found	Peak Found	Peak Found	Peak Found	Met-loss+Acetyl [N-Term]
High	Master Protein	P16157	Ankyrin-1 OS=Homo sapiens (Human) OX=9606 GN=ANK1 PE=1 SV=3	ANK1	1165.23	47	72	1905	66	1881	206.1	6.01	6492.54	72	6	9.80772e+08	3.56688e+08	7.79909e+08	3.0323e+08	3.59879e+09	8.15053e+08	2.09492e+09	46.6619	44.009	52.4377	High	High	High	High	High	High	High	Met-loss [N-Term]
High	Master Protein	P16234	Platelet-derived growth factor receptor alpha OS=Homo sapiens (Human) OX=9606 GN=PDGFRA PE=1 SV=1	PDGFRA	5.259	2	2	41	1	1089	122.6	5.17	62.92	2	0	3.37042e+06	74787.8	0.01	8320.44	5.49201e+07	177138	1.13017e+06	95.6584	99.9998	136.505	Peak Found	Peak Found	Not Found	Peak Found	Peak Found	Peak Found	Peak Found
High	Master Protein	P16284	Platelet endothelial cell adhesion molecule OS=Homo sapiens (Human) OX=9606 GN=PECAM1 PE=1 SV=2	PECAM1	170.827	30	16	110	16	738	82.5	6.99	337.87	16	0	3.62527e+07	2.81366e+07	3.20115e+07	2.49992e+07	5.75445e+07	9.38534e+07	1.60172e+08	12.6047	12.3	40.9126	Peak Found	High	High	High	Peak Found	High	High
High	Master Protein	P16402	Histone H1.3 OS=Homo sapiens (Human) OX=9606 GN=H1-3 PE=1 SV=2	H1-3	28.85	17	5	23	5	221	22.3	11.02	28.48	5	0	2.81813e+06	937598	1.27158e+06	1.53657e+06	2.72607e+06	2.28237e+06	9.43828e+06	50.071	9.43657	67.9828	High	Peak Found	Peak Found	Peak Found	Peak Found	Peak Found	Peak Found
High	Master Protein	P16455	Methylated-DNA--protein-cysteine methyltransferase OS=Homo sapiens (Human) OX=9606 GN=MGMT PE=1 SV=1	MGMT	32.248	24	3	5	3	207	21.6	8.1	9.29	3	0	554482	0.01	856015	51887.7	292133	133015	7.12099e+06	100	88.5698	129.496	Peak Found	Not Found	Peak Found	Peak Found	Peak Found	Peak Found	Peak Found
High	Master Protein	P16591	Tyrosine-protein kinase Fer OS=Homo sapiens (Human) OX=9606 GN=FER PE=1 SV=2	FER	24.043	4	2	10	1	822	94.6	7.14	38.17	2	0	0.01	0.01	0.01	0.01	3.83811e+06	75221.2	7.94465e+06	0	0	81.3048	Not Found	Not Found	Not Found	Not Found	Peak Found	Peak Found	Peak Found
High	Master Protein	P16615	Sarcoplasmic/endoplasmic reticulum calcium ATPase 2 OS=Homo sapiens (Human) OX=9606 GN=ATP2A2 PE=1 SV=1	ATP2A2	547.553	39	39	889	30	1042	114.7	5.34	3224.01	39	0	6.0097e+07	1.76484e+08	3.72192e+07	1.5661e+08	4.99721e+08	4.70985e+08	1.08274e+09	49.1954	61.5959	41.1779	High	High	High	High	High	High	High
High	Master Protein	P16671	Platelet glycoprotein 4 OS=Homo sapiens (Human) OX=9606 GN=CD36 PE=1 SV=2	CD36	120.954	27	11	74	11	472	53	7.96	213.33	11	0	1.95637e+07	8.26497e+06	8.53871e+06	6.80568e+06	5.66311e+07	2.36543e+07	1.84791e+07	40.6011	11.2942	51.3276	High	Peak Found	High	Peak Found	High	Peak Found	Peak Found
High	Master Protein	P16885	1-phosphatidylinositol 4,5-bisphosphate phosphodiesterase gamma-2 OS=Homo sapiens (Human) OX=9606 GN=PLCG2 PE=1 SV=4	PLCG2	118.576	14	11	30	11	1265	147.8	6.64	111.49	11	0	7.36792e+06	6.30532e+06	1.3114e+07	2.18076e+06	2.88626e+06	6.77821e+06	2.94522e+07	7.77133	71.4835	89.8406	Peak Found	Peak Found	Peak Found	Peak Found	Peak Found	Peak Found	Peak Found
High	Master Protein	P16949	Stathmin OS=Homo sapiens (Human) OX=9606 GN=STMN1 PE=1 SV=3	STMN1	5.7	9	1	1	1	149	17.3	5.97	1.83	1	0	0.01	0.01	0.01	215083	0.01	0.01	2.82864e+06	0	100	141.421	Not Found	Not Found	Not Found	Peak Found	Not Found	Not Found	Peak Found
High	Master Protein	P17028	Zinc finger protein 24 OS=Homo sapiens (Human) OX=9606 GN=ZNF24 PE=1 SV=4	ZNF24	19.475	10	3	5	3	368	42.1	6.21	7.74	3	0	408561	68059.6	379785	674245	1.4411e+06	6.48317e+06	627403	71.4407	27.9366	90.8606	Peak Found	Peak Found	Peak Found	Peak Found	Peak Found	Peak Found	Peak Found
High	Master Protein	P17152	Transmembrane protein 11, mitochondrial OS=Homo sapiens (Human) OX=9606 GN=TMEM11 PE=1 SV=1	TMEM11	10.932	8	1	6	1	192	21.5	7.36	14.11	1	0	220331	0.01	0.01	0.01	291514	132200	3.04683e+06	100	0	115.659	Peak Found	Not Found	Not Found	Not Found	Peak Found	Peak Found	Peak Found
High	Master Protein	P17252	Protein kinase C alpha type OS=Homo sapiens (Human) OX=9606 GN=PRKCA PE=1 SV=4	PRKCA	176.961	36	19	97	12	672	76.7	7.05	335.84	19	0	3.27555e+06	7.95494e+06	3.45383e+06	3.15086e+06	6.69848e+07	3.96478e+07	1.20063e+08	41.6668	4.58723	44.1809	Peak Found	Peak Found	Peak Found	Peak Found	High	High	High	Met-loss+Acetyl [N-Term]
High	Master Protein	P17301	Integrin alpha-2 OS=Homo sapiens (Human) OX=9606 GN=ITGA2 PE=1 SV=1	ITGA2	23.726	4	3	5	3	1181	129.2	5.31	11.67	3	0	700648	101076	185686	60033.1	0.01	112460	90331	74.7854	51.1367	71.9626	Peak Found	Peak Found	Peak Found	Peak Found	Not Found	Peak Found	Peak Found
High	Master Protein	P17568	NADH dehydrogenase [ubiquinone] 1 beta subcomplex subunit 7 OS=Homo sapiens (Human) OX=9606 GN=NDUFB7 PE=1 SV=4	NDUFB7	78.525	53	9	38	9	137	16.4	8.92	62.14	9	0	75817.6	80228.8	23454.9	88575.4	1.39582e+06	2.50861e+06	6.60579e+06	2.82685	58.1275	63.9452	Peak Found	Peak Found	Peak Found	Peak Found	Peak Found	Peak Found	Peak Found
High	Master Protein	P17812	CTP synthase 1 OS=Homo sapiens (Human) OX=9606 GN=CTPS1 PE=1 SV=2	CTPS1	98.759	28	12	44	10	591	66.6	6.46	139.06	12	2	2.50855e+06	3.09184e+07	2.11541e+06	8.38797e+06	1.8767e+07	1.23171e+08	2.01982e+08	84.9909	59.7195	65.4572	Peak Found	Peak Found	Peak Found	Peak Found	Peak Found	High	High
High	Master Protein	P17844	Probable ATP-dependent RNA helicase DDX5 OS=Homo sapiens (Human) OX=9606 GN=DDX5 PE=1 SV=1	DDX5	57.471	11	6	61	1	614	69.1	8.92	164.11	6	0	1.1568e+08	4.42813e+07	5.33082e+07	2.18044e+07	2.17702e+08	1.00133e+08	1.20874e+08	44.6351	41.942	35.0381	High	High	High	Peak Found	Peak Found	Peak Found	High
High	Master Protein	P17858	ATP-dependent 6-phosphofructokinase, liver type OS=Homo sapiens (Human) OX=9606 GN=PFKL PE=1 SV=6	PFKL	573.209	53	35	832	29	780	85	7.5	3239.01	35	1	1.08286e+08	1.45553e+08	7.16593e+07	7.68188e+07	7.63472e+08	3.97409e+08	2.11742e+09	14.6813	3.47491	67.6989	High	High	High	High	High	High	High	Met-loss+Acetyl [N-Term]
High	Master Protein	P17931	Galectin-3 OS=Homo sapiens (Human) OX=9606 GN=LGALS3 PE=1 SV=5	LGALS3	15.511	13	3	4	3	250	26.1	8.56	2.41	3	0	12083968	8.80475e+06	0.01	3.48936e+06	6.78758e+06	9.0733e+06	1.24299e+07	15.6985	100	24.5726	Peak Found	Peak Found	Not Found	Peak Found	Peak Found	Peak Found	Peak Found
High	Master Protein	P17936	Insulin-like growth factor-binding protein 3 OS=Homo sapiens (Human) OX=9606 GN=IGFBP3 PE=1 SV=2	IGFBP3	9.797	13	3	14	3	291	31.7	8.69	12.45	3	0	140882464	2.86981e+07	9.90422e+07	3.03601e+08	8.99456e+07	9.23373e+08	8.54065e+08	66.154	50.804	60.6635	Peak Found	Peak Found	Peak Found	Peak Found	Peak Found	Peak Found	High
High	Master Protein	P17987	T-complex protein 1 subunit alpha OS=Homo sapiens (Human) OX=9606 GN=TCP1 PE=1 SV=1	TCP1	852.451	76	43	2752	43	556	60.3	6.11	8807	43	0	1.17442e+09	5.66743e+08	7.52588e+08	1.994e+08	8.28387e+09	7.99394e+08	3.65097e+09	34.9007	58.1087	72.6601	High	High	High	High	High	High	High	Met-loss [N-Term]; Acetyl [N-Term]
High	Master Protein	P18031	Tyrosine-protein phosphatase non-receptor type 1 OS=Homo sapiens (Human) OX=9606 GN=PTPN1 PE=1 SV=1	PTPN1	113.315	26	10	95	10	435	49.9	6.27	327.01	10	0	2.51941e+06	7.85928e+06	419098	4.93951e+07	7.47183e+07	1.67812e+08	2.73759e+08	51.4504	98.3174	47.2493	Peak Found	Peak Found	Peak Found	High	High	High	High
High	Master Protein	P18054	Polyunsaturated fatty acid lipoxygenase ALOX12 OS=Homo sapiens (Human) OX=9606 GN=ALOX12 PE=1 SV=4	ALOX12	499.399	59	37	958	37	663	75.6	6.21	3349.76	37	0	133250452	2.79986e+08	6.00878e+07	1.52911e+08	8.76115e+08	5.50265e+08	2.13557e+09	35.5089	43.5791	57.5738	High	High	High	High	High	High	High
High	Master Protein	P18065	Insulin-like growth factor-binding protein 2 OS=Homo sapiens (Human) OX=9606 GN=IGFBP2 PE=1 SV=2	IGFBP2	53.444	22	5	21	5	325	34.8	7.5	51.97	5	0	468160	1.50406e+06	517286	1.65232e+06	6.34914e+07	7.17922e+06	4.01545e+08	52.5245	52.3152	110.642	Peak Found	Peak Found	High	Peak Found	High	Peak Found	High
High	Master Protein	P18084	Integrin beta-5 OS=Homo sapiens (Human) OX=9606 GN=ITGB5 PE=1 SV=1	ITGB5	34.562	7	3	10	3	799	88	6.06	49.1	3	0	584967	252406	265936	20072	2.53686e+06	1.00196e+06	1.39311e+07	39.7147	85.964	99.037	Peak Found	Peak Found	Peak Found	Peak Found	Peak Found	Peak Found	High
High	Master Protein	P18085	ADP-ribosylation factor 4 OS=Homo sapiens (Human) OX=9606 GN=ARF4 PE=1 SV=3	ARF4	166.565	68	12	188	7	180	20.5	7.14	477.31	12	0	7.10515e+06	3.6806e+06	2.57578e+06	5.3311e+06	4.45008e+06	1.32909e+07	5.86633e+07	31.7507	34.8471	93.2478	High	Peak Found	Peak Found	Peak Found	Peak Found	Peak Found	Peak Found
High	Master Protein	P18124	60S ribosomal protein L7 OS=Homo sapiens (Human) OX=9606 GN=RPL7 PE=1 SV=1	RPL7	14.072	4	1	2	1	248	29.2	10.65	4.48	1	0	1.10502e+06	0.01	327853	0.01	0.01	0.01	0.01	100	100	0	Peak Found	Not Found	Peak Found	Not Found	Not Found	Not Found	Not Found
High	Master Protein	P18206	Vinculin OS=Homo sapiens (Human) OX=9606 GN=VCL PE=1 SV=4	VCL	843.634	60	61	1113	61	1134	123.7	5.66	2849.88	61	0	7.9772e+08	2.39816e+08	4.37055e+08	1.65778e+08	1.89353e+08	4.42043e+08	3.33262e+08	53.772	45.0005	32.1852	High	Peak Found	High	Peak Found	Peak Found	High	High
High	Master Protein	P18433	Receptor-type tyrosine-protein phosphatase alpha OS=Homo sapiens (Human) OX=9606 GN=PTPRA PE=1 SV=3	PTPRA	65.06	11	6	20	6	802	90.7	6.65	66.28	6	0	303908	5.77917e+06	1.0876e+06	7.18206e+06	2.42379e+07	2.06906e+07	3.45946e+07	90.0081	73.6966	22.2533	Peak Found	Peak Found	Peak Found	Peak Found	High	Peak Found	High
High	Master Protein	P18621	60S ribosomal protein L17 OS=Homo sapiens (Human) OX=9606 GN=RPL17 PE=1 SV=3	RPL17	39.187	34	6	19	6	184	21.4	10.17	29.97	6	0	1.19483e+07	406164	2.36339e+06	744030	481269	9.21574e+06	4.29191e+06	93.4248	52.1127	76.678	High	Peak Found	High	Peak Found	Peak Found	Peak Found	Peak Found	Met-loss [N-Term]
High	Master Protein	P18669	Phosphoglycerate mutase 1 OS=Homo sapiens (Human) OX=9606 GN=PGAM1 PE=1 SV=2	PGAM1	80.053	46	8	30	8	254	28.8	7.18	64.42	8	0	1.49653e+06	1.58808e+06	627189	218123	2.56506e+06	1.03318e+06	4.00433e+07	2.96801	48.3923	124.006	Peak Found	Peak Found	Peak Found	Peak Found	Peak Found	Peak Found	Peak Found
High	Master Protein	P19021	Peptidyl-glycine alpha-amidating monooxygenase OS=Homo sapiens (Human) OX=9606 GN=PAM PE=1 SV=2	PAM	27.598	6	3	33	3	973	108.3	6.42	126.72	3	0	6.94683e+06	174453	7.48424e+06	212789	2.9435e+07	527740	2.01289e+07	95.1005	94.4709	72.1571	High	Peak Found	High	Peak Found	High	Peak Found	High
High	Master Protein	P19086	Guanine nucleotide-binding protein G(z) subunit alpha OS=Homo sapiens (Human) OX=9606 GN=GNAZ PE=1 SV=3	GNAZ	474.953	62	27	857	25	355	40.9	7.61	2976.07	27	3	4.33417e+07	5.56497e+08	1.19066e+07	8.8945e+08	1.86449e+09	1.81521e+09	1.48226e+09	85.5489	97.3581	9.86645	High	High	High	High	High	High	High
High	Master Protein	P19105	Myosin regulatory light chain 12A OS=Homo sapiens (Human) OX=9606 GN=MYL12A PE=1 SV=2	MYL12A	381.354	84	17	2162	9	171	19.8	4.81	6666.53	17	14	2.05843e+07	6.50837e+07	1.43052e+07	6.09236e+07	7.31041e+07	1.81075e+08	1.07357e+09	51.944	61.9689	101.302	High	Peak Found	High	Peak Found	High	High	High
High	Master Protein	P19320	Vascular cell adhesion protein 1 OS=Homo sapiens (Human) OX=9606 GN=VCAM1 PE=1 SV=1	VCAM1	32.466	7	4	8	4	739	81.2	5.22	14.29	4	0	842970	50920.8	610920	0.01	406221	136399	0.01	88.6069	100	93.3218	High	Peak Found	Peak Found	Not Found	Peak Found	Peak Found	Not Found
High	Master Protein	P19338	Nucleolin OS=Homo sapiens (Human) OX=9606 GN=NCL PE=1 SV=3	NCL	203.815	28	25	92	25	710	76.6	4.7	209.89	25	0	3.31331e+08	3.84374e+07	1.07876e+08	1.41764e+07	2.58053e+07	2.18228e+07	2.09607e+07	79.2101	76.7699	9.22957	High	Peak Found	High	Peak Found	High	Peak Found	Peak Found
High	Master Protein	P19367	Hexokinase-1 OS=Homo sapiens (Human) OX=9606 GN=HK1 PE=1 SV=3	HK1	671.466	49	53	1087	51	917	102.4	6.8	3403.3	53	4	1.40363e+08	5.98414e+08	1.20693e+08	2.29603e+08	7.39016e+08	9.49376e+08	3.87766e+09	62.0012	31.0909	77.2126	High	High	High	High	High	High	High
High	Master Protein	P19404	NADH dehydrogenase [ubiquinone] flavoprotein 2, mitochondrial OS=Homo sapiens (Human) OX=9606 GN=NDUFV2 PE=1 SV=2	NDUFV2	117.723	44	9	96	9	249	27.4	8.06	311.91	9	0	5.39132e+06	3.60849e+06	5.38138e+06	1.12259e+07	1.65213e+07	7.56758e+07	2.41125e+08	19.8096	35.1924	85.5526	High	Peak Found	High	Peak Found	Peak Found	Peak Found	High
High	Master Protein	P19474	E3 ubiquitin-protein ligase TRIM21 OS=Homo sapiens (Human) OX=9606 GN=TRIM21 PE=1 SV=1	TRIM21	86.097	26	11	95	11	475	54.1	6.38	233.17	11	0	3.56659e+07	2.32996e+06	2.43613e+07	1.2539e+08	2.63232e+07	6.34193e+06	8.25188e+07	87.7357	67.4643	83.994	High	Peak Found	High	Peak Found	High	Peak Found	High
High	Master Protein	P19525	Interferon-induced, double-stranded RNA-activated protein kinase OS=Homo sapiens (Human) OX=9606 GN=EIF2AK2 PE=1 SV=2	EIF2AK2	96.667	16	8	56	8	551	62.1	8.4	189.28	8	0	1.15244e+06	1.31177e+07	2.10103e+06	8.65053e+06	4.25497e+07	6.95121e+07	1.02634e+08	83.8483	60.9167	34.3353	Peak Found	Peak Found	Peak Found	Peak Found	High	High	High
High	Master Protein	P19634	Sodium/hydrogen exchanger 1 OS=Homo sapiens (Human) OX=9606 GN=SLC9A1 PE=1 SV=2	SLC9A1	158.828	21	12	124	12	815	90.7	7.21	520.58	12	0	1.51935e+07	3.08395e+07	9.50642e+06	2.87853e+07	2.22289e+08	1.22592e+08	3.52353e+08	33.9886	50.3474	40.4765	Peak Found	High	Peak Found	Peak Found	High	High	High
Medium	Master Protein	P19652	Alpha-1-acid glycoprotein 2 OS=Homo sapiens (Human) OX=9606 GN=ORM2 PE=1 SV=2	ORM2	2.059	5	1	1	1	201	23.6	5.11	0	1	0	9894444	1.14424e+06	74069.7	0.01	0.01	2.36045e+07	1.65896e+07	79.2686	100	73.8707	Peak Found	Peak Found	Peak Found	Not Found	Not Found	Peak Found	Peak Found
High	Master Protein	P19784	Casein kinase II subunit alpha' OS=Homo sapiens (Human) OX=9606 GN=CSNK2A2 PE=1 SV=1	CSNK2A2	223.034	62	18	200	17	350	41.2	8.56	669.4	18	1	1.55557e+07	3.6569e+07	9.29052e+06	1.8509e+07	1.24287e+08	6.86045e+07	4.02103e+08	40.3136	33.1606	73.5488	High	Peak Found	High	Peak Found	High	High	High
High	Master Protein	P19823	Inter-alpha-trypsin inhibitor heavy chain H2 OS=Homo sapiens (Human) OX=9606 GN=ITIH2 PE=1 SV=2	ITIH2	17.013	5	4	5	4	946	106.4	6.86	7.8	4	0	27889.8	2.0854e+06	0.01	6.57185e+06	106324	2.21071e+06	0.01	97.3605	100	131.807	Peak Found	Peak Found	Not Found	Peak Found	Peak Found	Peak Found	Not Found
High	Master Protein	P19827	Inter-alpha-trypsin inhibitor heavy chain H1 OS=Homo sapiens (Human) OX=9606 GN=ITIH1 PE=1 SV=3	ITIH1	118.567	15	10	81	10	911	101.3	6.79	262.31	10	0	3.26568e+07	1.59337e+07	7.36791e+06	7.61505e+06	5.0437e+07	2.6586e+07	1.03055e+08	34.4165	1.64944	53.2206	High	Peak Found	High	Peak Found	High	Peak Found	High
High	Master Protein	P19838	Nuclear factor NF-kappa-B p105 subunit OS=Homo sapiens (Human) OX=9606 GN=NFKB1 PE=1 SV=2	NFKB1	39.034	8	5	13	5	968	105.3	5.4	53.09	5	0	619232	1.17356e+06	513720	1.46896e+06	1.09212e+07	3.52606e+07	3.88489e+07	30.9198	48.1792	43.7709	Peak Found	Peak Found	Peak Found	Peak Found	Peak Found	High	High
High	Master Protein	P20042	Eukaryotic translation initiation factor 2 subunit 2 OS=Homo sapiens (Human) OX=9606 GN=EIF2S2 PE=1 SV=2	EIF2S2	59.689	22	6	33	6	333	38.4	5.8	82.76	6	0	9.51929e+06	1.39523e+07	1.64898e+06	1.19751e+07	2.14683e+07	7.1959e+07	6.00348e+07	18.8868	75.7931	42.1239	High	High	Peak Found	Peak Found	Peak Found	High	High
High	Master Protein	P20160	Azurocidin OS=Homo sapiens (Human) OX=9606 GN=AZU1 PE=1 SV=3	AZU1	15.511	12	3	15	3	251	26.9	9.5	15.95	3	0	1.88347e+07	3.92434e+06	5.77701e+06	4.99347e+06	5.08025e+06	2.02219e+07	4.43606e+06	65.514	7.27485	73.5863	High	Peak Found	High	Peak Found	Peak Found	High	Peak Found
High	Master Protein	P20290	Transcription factor BTF3 OS=Homo sapiens (Human) OX=9606 GN=BTF3 PE=1 SV=1	BTF3	15.2	9	1	5	1	206	22.2	9.38	9.81	1	0	2.50089e+06	0.01	832977	0.01	6.90426e+06	976074	8.28396e+06	100	100	58.8373	High	Not Found	High	Not Found	Peak Found	Peak Found	Peak Found
High	Master Protein	P20338	Ras-related protein Rab-4A OS=Homo sapiens (Human) OX=9606 GN=RAB4A PE=1 SV=3	RAB4A	49.886	30	5	82	3	218	24.4	6.07	203.24	5	0	0.01	0.01	0.01	0.01	0.01	399937	2.02382e+06	0	0	108.32	Not Found	Not Found	Not Found	Not Found	Not Found	Peak Found	Peak Found
High	Master Protein	P20339	Ras-related protein Rab-5A OS=Homo sapiens (Human) OX=9606 GN=RAB5A PE=1 SV=2	RAB5A	64.016	47	7	28	4	215	23.6	8.15	55.88	7	0	0.01	0.01	419799	582768	1.96383e+06	1.73222e+07	827270	0	16.2552	112.198	Not Found	Not Found	Peak Found	Peak Found	Peak Found	Peak Found	Peak Found
High	Master Protein	P20340	Ras-related protein Rab-6A OS=Homo sapiens (Human) OX=9606 GN=RAB6A PE=1 SV=3	RAB6A	106.697	50	13	154	5	208	23.6	5.54	308.23	13	0	1.56283e+06	435187	747219	1.91763e+06	2.30715e+06	7.1589e+06	3.67127e+06	56.4381	43.9204	46.6529	Peak Found	Peak Found	Peak Found	Peak Found	Peak Found	Peak Found	Peak Found	Met-loss+Acetyl [N-Term]
High	Master Protein	P20618	Proteasome subunit beta type-1 OS=Homo sapiens (Human) OX=9606 GN=PSMB1 PE=1 SV=2	PSMB1	47.906	39	7	23	7	241	26.5	8.13	27.94	7	0	2.19351e+06	128909	1.00493e+06	2.99971e+06	3.35917e+06	3.54949e+06	3.72467e+07	88.8987	49.8118	108.232	Peak Found	Peak Found	Peak Found	Peak Found	Peak Found	Peak Found	Peak Found
High	Master Protein	P20718	Granzyme H OS=Homo sapiens (Human) OX=9606 GN=GZMH PE=1 SV=1	GZMH	19.278	20	5	8	4	246	27.3	9.79	4.65	5	1	1.37031e+07	1.49896e+06	1.40454e+06	807628	1.40206e+06	4.29218e+06	4.85815e+06	80.2795	26.9832	43.0298	High	Peak Found	Peak Found	Peak Found	Peak Found	Peak Found	Peak Found
Medium	Master Protein	P20929	Nebulin OS=Homo sapiens (Human) OX=9606 GN=NEB PE=1 SV=5	NEB	2.062	0	1	1	1	6669	772.4	9.07	0	1	0	0.01	0.01	0.01	0.01	0.01	0.01	0.01	0	0	0	Not Found	Not Found	Not Found	Not Found	Not Found	Not Found	Not Found
High	Master Protein	P20936	Ras GTPase-activating protein 1 OS=Homo sapiens (Human) OX=9606 GN=RASA1 PE=1 SV=1	RASA1	127.901	18	15	100	15	1047	116.3	6.54	313.37	15	0	1.10721e+07	3.2293e+07	1.21558e+07	2.17198e+07	1.9957e+08	1.47099e+08	2.52845e+08	48.9354	28.2328	21.603	High	High	Peak Found	Peak Found	Peak Found	High	High
High	Master Protein	P21266	Glutathione S-transferase Mu 3 OS=Homo sapiens (Human) OX=9606 GN=GSTM3 PE=1 SV=3	GSTM3	31.576	25	5	9	5	225	26.5	5.54	12.2	5	0	237014	462937	640801	564055	1.96879e+06	1.60791e+07	4.24482e+07	32.277	6.36974	83.1938	Peak Found	Peak Found	Peak Found	Peak Found	Peak Found	Peak Found	Peak Found
High	Master Protein	P21291	Cysteine and glycine-rich protein 1 OS=Homo sapiens (Human) OX=9606 GN=CSRP1 PE=1 SV=3	CSRP1	223.468	65	14	192	14	193	20.6	8.57	725.38	14	0	1.96277e+07	9.12232e+06	6.35616e+06	6.00717e+07	1.70694e+07	3.07345e+07	3.76689e+08	36.5405	80.863	117.598	Peak Found	Peak Found	High	Peak Found	Peak Found	Peak Found	High
High	Master Protein	P21333	Filamin-A OS=Homo sapiens (Human) OX=9606 GN=FLNA PE=1 SV=4	FLNA	4932.84	78	231	30863	210	2647	280.6	6.06	119658	231	23	5.01922e+09	5.0772e+10	3.49653e+09	5.66229e+10	3.43569e+10	1.21473e+11	3.48053e+11	82.0071	88.368	78.7191	High	High	High	High	High	High	High
High	Master Protein	P21359	Neurofibromin OS=Homo sapiens (Human) OX=9606 GN=NF1 PE=1 SV=2	NF1	97.555	6	12	48	12	2839	319.2	7.39	138.74	12	0	7.86715e+06	7.34419e+06	5.46476e+06	1.45235e+07	4.02653e+07	1.88248e+07	9.73145e+07	3.43796	45.3202	63.5357	High	Peak Found	High	Peak Found	Peak Found	High	High	Met-loss+Acetyl [N-Term]
High	Master Protein	P21399	Cytoplasmic aconitate hydratase OS=Homo sapiens (Human) OX=9606 GN=ACO1 PE=1 SV=3	ACO1	5.591	2	1	1	1	889	98.3	6.68	2.42	1	0	0.01	502260	0.01	523706	0.01	2.68673e+06	0.01	100	100	141.421	Not Found	Peak Found	Not Found	Peak Found	Not Found	Peak Found	Not Found
High	Master Protein	P21580	Tumor necrosis factor alpha-induced protein 3 OS=Homo sapiens (Human) OX=9606 GN=TNFAIP3 PE=1 SV=1	TNFAIP3	45.341	12	6	49	6	790	89.6	8.22	127.58	6	0	6.51728e+06	1.6554e+07	9.29369e+07	2.3685e+07	1.94564e+08	6.21509e+07	1.93637e+08	43.5031	59.3816	41.4361	High	Peak Found	High	Peak Found	High	High	High
High	Master Protein	P21731	Thromboxane A2 receptor OS=Homo sapiens (Human) OX=9606 GN=TBXA2R PE=1 SV=3	TBXA2R	28.834	10	3	65	3	343	37.4	9.91	197.7	3	0	4.81622e+06	6.47744e+07	730439	5.45049e+07	6.67788e+07	9.58887e+07	4.03315e+07	86.1584	97.3552	33.5319	High	High	Peak Found	High	High	High	High
High	Master Protein	P21796	Voltage-dependent anion-selective channel protein 1 OS=Homo sapiens (Human) OX=9606 GN=VDAC1 PE=1 SV=2	VDAC1	130.954	70	13	124	12	283	30.8	8.54	379.47	13	0	4.54337e+06	1.17031e+07	2.94239e+06	4.88441e+07	8.89986e+07	1.12732e+08	5.49124e+07	44.0693	88.6365	27.7397	Peak Found	Peak Found	Peak Found	High	High	High	High	Met-loss+Acetyl [N-Term]
High	Master Protein	P21810	Biglycan OS=Homo sapiens (Human) OX=9606 GN=BGN PE=1 SV=2	BGN	7.615	3	1	3	1	368	41.6	7.52	2.36	1	0	56240.1	0.01	0.01	0.01	33228.8	0.01	1.68574e+06	100	0	137.341	Peak Found	Not Found	Not Found	Not Found	Peak Found	Not Found	Peak Found
Low	Master Protein	P21817	Ryanodine receptor 1 OS=Homo sapiens (Human) OX=9606 GN=RYR1 PE=1 SV=3	RYR1	1.878	0	1	2	1	5038	564.8	5.3	0	1	0	0.01	0.01	173345	0.01	0.01	0.01	0.01	0	100	0	Not Found	Not Found	Peak Found	Not Found	Not Found	Not Found	Not Found
High	Master Protein	P21912	Succinate dehydrogenase [ubiquinone] iron-sulfur subunit, mitochondrial OS=Homo sapiens (Human) OX=9606 GN=SDHB PE=1 SV=3	SDHB	10.215	13	3	5	3	280	31.6	8.76	6.84	3	0	181244	707744	75427.6	704976	0.01	0.01	1.93425e+06	59.2247	80.6696	141.421	Peak Found	Peak Found	Peak Found	Peak Found	Not Found	Not Found	Peak Found
High	Master Protein	P21926	CD9 antigen OS=Homo sapiens (Human) OX=9606 GN=CD9 PE=1 SV=4	CD9	70.46	31	7	183	7	228	25.4	7.15	583.38	7	0	2.32189e+07	1.46107e+08	6.55817e+06	1.68017e+08	2.39881e+08	4.62189e+08	1.1334e+08	72.575	92.4867	53.0511	High	High	High	High	High	High	High
High	Master Protein	P21964	Catechol O-methyltransferase OS=Homo sapiens (Human) OX=9606 GN=COMT PE=1 SV=2	COMT	25.73	8	2	5	2	271	30	5.47	14.31	2	0	0.01	0.01	0.01	0.01	655015	41706.1	3.83446e+06	0	0	110.059	Not Found	Not Found	Not Found	Not Found	Peak Found	Peak Found	Peak Found
High	Master Protein	P22001	Potassium voltage-gated channel subfamily A member 3 OS=Homo sapiens (Human) OX=9606 GN=KCNA3 PE=1 SV=3	KCNA3	38.76	14	6	25	6	575	63.8	5.87	65.35	6	0	5.78295e+06	4.37565e+06	478482	3.07116e+06	2.6689e+07	1.84977e+07	5.06804e+07	13.8532	73.0405	42.7346	High	Peak Found	High	Peak Found	Peak Found	High	High
High	Master Protein	P22004	Bone morphogenetic protein 6 OS=Homo sapiens (Human) OX=9606 GN=BMP6 PE=1 SV=1	BMP6	18.981	8	3	11	3	513	57.2	8.1	30.34	3	0	311328	715435	659640	436896	1.34665e+07	1.32387e+06	1.82864e+06	39.3574	20.3134	101.25	Peak Found	Peak Found	Peak Found	Peak Found	Peak Found	Peak Found	Peak Found
High	Master Protein	P22059	Oxysterol-binding protein 1 OS=Homo sapiens (Human) OX=9606 GN=OSBP PE=1 SV=1	OSBP	96.767	13	7	34	7	807	89.4	7.3	158.86	7	0	458741	2.78157e+06	0.01	4.88005e+06	3.01306e+07	3.43723e+07	8.31312e+07	71.6854	100	48.8655	Peak Found	Peak Found	Not Found	Peak Found	Peak Found	High	High
High	Master Protein	P22061	Protein-L-isoaspartate(D-aspartate) O-methyltransferase OS=Homo sapiens (Human) OX=9606 GN=PCMT1 PE=1 SV=4	PCMT1	135.567	62	11	80	11	227	24.6	7.21	192.67	11	0	6.04049e+06	2.28933e+07	3.87937e+06	8.19499e+06	1.09299e+07	4.7777e+07	7.52045e+07	58.2461	35.7421	58.9951	High	Peak Found	Peak Found	Peak Found	Peak Found	Peak Found	Peak Found
High	Master Protein	P22087	rRNA 2'-O-methyltransferase fibrillarin OS=Homo sapiens (Human) OX=9606 GN=FBL PE=1 SV=2	FBL	8.473	11	3	6	3	321	33.8	10.18	2.3	3	0	4.24275e+06	0.01	2.04269e+06	68030.3	0.01	315429	0.01	100	93.5538	141.421	High	Not Found	High	Peak Found	Not Found	Peak Found	Not Found
High	Master Protein	P22090	40S ribosomal protein S4, Y isoform 1 OS=Homo sapiens (Human) OX=9606 GN=RPS4Y1 PE=1 SV=2	RPS4Y1	79.997	24	9	61	1	263	29.4	10.24	89.59	9	0	1.66308e+06	0.01	0.01	0.01	4.87715e+06	0.01	0.01	100	0	141.421	High	Not Found	Not Found	Not Found	Peak Found	Not Found	Not Found
High	Master Protein	P22102	Trifunctional purine biosynthetic protein adenosine-3 OS=Homo sapiens (Human) OX=9606 GN=GART PE=1 SV=1	GART	112.117	18	10	31	10	1010	107.7	6.7	140.49	10	0	490330	424560	340342	31277.1	5.38446e+06	3.19149e+06	9.51616e+07	7.18884	83.1671	123.912	Peak Found	Peak Found	Peak Found	Peak Found	Peak Found	Peak Found	High
High	Master Protein	P22105	Tenascin-X OS=Homo sapiens (Human) OX=9606 GN=TNXB PE=1 SV=5	TNXB	52.982	5	5	19	5	4244	458.1	5.17	63.66	5	0	497030	175327	509905	3.61829e+06	5.34338e+06	712420	5.7532e+07	47.8471	75.2964	121.547	Peak Found	Peak Found	Peak Found	Peak Found	Peak Found	Peak Found	High
High	Master Protein	P22234	Multifunctional protein ADE2 OS=Homo sapiens (Human) OX=9606 GN=PAICS PE=1 SV=3	PAICS	7.591	3	1	2	1	425	47	7.23	6.29	1	0	0.01	387957	0.01	583723	0.01	2.81257e+06	4.56732e+06	100	100	76.4725	Not Found	Peak Found	Not Found	Peak Found	Not Found	Peak Found	Peak Found	Met-loss+Acetyl [N-Term]
High	Master Protein	P22314	Ubiquitin-like modifier-activating enzyme 1 OS=Homo sapiens (Human) OX=9606 GN=UBA1 PE=1 SV=3	UBA1	27.778	4	3	6	3	1058	117.8	5.76	18.91	3	0	815786	16177.9	0.01	40570.9	0.01	0.01	0.01	96.1109	100	0	Peak Found	Peak Found	Not Found	Peak Found	Not Found	Not Found	Not Found
High	Master Protein	P22392	Nucleoside diphosphate kinase B OS=Homo sapiens (Human) OX=9606 GN=NME2 PE=1 SV=1	NME2	110.425	61	11	100	6	152	17.3	8.41	224.26	11	6	9.44222e+06	3.11259e+06	6.78898e+06	5.21334e+06	7.41567e+06	1.48323e+07	2.59951e+07	50.416	13.1278	47.486	Peak Found	Peak Found	Peak Found	Peak Found	Peak Found	Peak Found	Peak Found
High	Master Protein	P22626	Heterogeneous nuclear ribonucleoproteins A2/B1 OS=Homo sapiens (Human) OX=9606 GN=HNRNPA2B1 PE=1 SV=2	HNRNPA2B1	50.844	24	7	38	5	353	37.4	8.95	116.54	7	0	2.20236e+06	1.2961e+07	142649	1.89706e+07	5.82453e+07	5.73379e+07	1.45477e+07	70.9515	98.5073	47.0037	High	Peak Found	High	High	High	High	High
High	Master Protein	P22681	E3 ubiquitin-protein ligase CBL OS=Homo sapiens (Human) OX=9606 GN=CBL PE=1 SV=2	CBL	578.376	50	34	1307	34	906	99.6	6.54	3852.25	34	0	5.59134e+08	3.68123e+08	3.15384e+08	3.46209e+08	1.87547e+09	7.86405e+08	1.00981e+09	20.5996	4.6592	38.3753	High	High	High	High	High	High	High
High	Master Protein	P22692	Insulin-like growth factor-binding protein 4 OS=Homo sapiens (Human) OX=9606 GN=IGFBP4 PE=1 SV=2	IGFBP4	60.227	27	5	44	5	258	27.9	7.15	76.49	5	0	856979	693595	790020	680792	3.34995e+06	7.34717e+06	1.29557e+07	10.537	7.42639	49.9713	Peak Found	Peak Found	Peak Found	Peak Found	Peak Found	Peak Found	Peak Found
High	Master Protein	P22694	cAMP-dependent protein kinase catalytic subunit beta OS=Homo sapiens (Human) OX=9606 GN=PRKACB PE=1 SV=2	PRKACB	226.763	41	20	383	20	351	40.6	8.78	1158	20	0	4.08979e+07	4.73018e+07	3.04553e+07	1.14385e+08	2.9057e+08	4.88398e+08	7.55719e+08	7.26059	57.9463	37.2587	High	High	High	High	High	High	High
High	Master Protein	P22695	Cytochrome b-c1 complex subunit 2, mitochondrial OS=Homo sapiens (Human) OX=9606 GN=UQCRC2 PE=1 SV=3	UQCRC2	424.102	64	25	529	25	453	48.4	8.63	2188.91	25	0	8.53339e+06	2.84015e+08	4.07781e+06	6.17022e+08	2.84687e+08	1.4465e+09	2.27579e+09	94.1662	98.6869	61.1409	High	High	High	High	High	High	High
High	Master Protein	P22735	Protein-glutamine gamma-glutamyltransferase K OS=Homo sapiens (Human) OX=9606 GN=TGM1 PE=1 SV=4	TGM1	50.057	10	7	11	7	817	89.7	6.04	29.47	7	0	2.12873e+06	0.01	104597	7.00665e+07	2.13058e+07	144418	7.17958e+07	100	99.7019	96.7032	High	Not Found	Peak Found	High	Peak Found	Peak Found	Peak Found
High	Master Protein	P22830	Ferrochelatase, mitochondrial OS=Homo sapiens (Human) OX=9606 GN=FECH PE=1 SV=2	FECH	18.172	6	2	6	2	423	47.8	8.73	17.28	2	0	145142	2.76439e+06	0.01	4.83039e+06	5.16911e+06	1.98517e+07	1.61999e+07	90.023	100	45.424	Peak Found	Peak Found	Not Found	Peak Found	Peak Found	High	High
High	Master Protein	P23219	Prostaglandin G/H synthase 1 OS=Homo sapiens (Human) OX=9606 GN=PTGS1 PE=1 SV=2	PTGS1	352.312	43	23	653	23	599	68.6	7.23	2201.23	23	0	1.0543e+08	1.80297e+08	6.85221e+07	7.48916e+07	1.06507e+09	2.65053e+08	1.45616e+09	26.2024	4.44134	53.3752	High	High	High	High	High	High	High
High	Master Protein	P23229	Integrin alpha-6 OS=Homo sapiens (Human) OX=9606 GN=ITGA6 PE=1 SV=5	ITGA6	491.218	43	39	810	39	1130	126.5	6.61	2915.99	39	0	7.32319e+07	5.41551e+08	4.00796e+07	3.772e+08	8.67217e+08	9.72732e+08	1.43363e+09	76.1763	80.79	22.5387	High	High	High	High	High	High	High
High	Master Protein	P23246	Splicing factor, proline- and glutamine-rich OS=Homo sapiens (Human) OX=9606 GN=SFPQ PE=1 SV=2	SFPQ	100.692	18	12	60	11	707	76.1	9.44	131.65	12	0	1.06807e+08	1.72586e+07	4.07542e+07	6.68611e+06	2.00076e+07	1.44198e+07	9.47236e+07	72.1783	71.8125	85.0392	High	Peak Found	High	Peak Found	Peak Found	Peak Found	Peak Found
High	Master Protein	P23258	Tubulin gamma-1 chain OS=Homo sapiens (Human) OX=9606 GN=TUBG1 PE=1 SV=2	TUBG1	277.567	63	20	332	20	451	51.1	6.14	1231.91	20	0	7.30562e+07	2.30718e+06	2.18603e+07	4.04681e+07	1.79877e+08	2.76774e+08	5.18932e+08	93.8772	29.8544	43.8477	High	Peak Found	High	High	High	High	High
High	Master Protein	P23284	Peptidyl-prolyl cis-trans isomerase B OS=Homo sapiens (Human) OX=9606 GN=PPIB PE=1 SV=2	PPIB	301.244	65	20	669	20	216	23.7	9.41	1493.26	20	0	4.59716e+07	3.05855e+07	1.86474e+07	3.03406e+07	1.98857e+08	1.63033e+08	1.89877e+09	20.0975	23.8695	107.48	High	Peak Found	High	Peak Found	High	High	High
High	Master Protein	P23327	Sarcoplasmic reticulum histidine-rich calcium-binding protein OS=Homo sapiens (Human) OX=9606 GN=HRC PE=1 SV=1	HRC	38.673	9	3	20	3	699	80.2	4.72	74.74	3	0	2.13692e+06	3.81843e+06	1.22267e+06	1.24748e+06	6.27633e+06	1.84274e+07	6.41249e+06	28.2353	1.00433	54.9192	Peak Found	Peak Found	Peak Found	Peak Found	Peak Found	Peak Found	Peak Found
High	Master Protein	P23352	Anosmin-1 OS=Homo sapiens (Human) OX=9606 GN=ANOS1 PE=1 SV=3	ANOS1	169.304	44	21	109	21	680	76.1	9.16	291.42	21	0	1.11229e+09	7.83723e+07	5.29283e+08	4.72332e+07	4.34063e+08	1.64014e+08	1.01282e+08	86.8355	83.6143	61.9331	High	High	High	Peak Found	Peak Found	High	High
High	Master Protein	P23368	NAD-dependent malic enzyme, mitochondrial OS=Homo sapiens (Human) OX=9606 GN=ME2 PE=1 SV=1	ME2	425.814	56	27	568	26	584	65.4	7.61	1812.68	27	1	1.42188e+08	2.78722e+07	1.08749e+08	2.75265e+07	4.7002e+08	5.97864e+07	3.13018e+08	67.2207	59.6017	60.157	High	Peak Found	High	Peak Found	High	Peak Found	High
High	Master Protein	P23396	40S ribosomal protein S3 OS=Homo sapiens (Human) OX=9606 GN=RPS3 PE=1 SV=2	RPS3	113.948	55	16	116	16	243	26.7	9.66	221.92	16	0	1.31466e+08	2.14336e+07	5.9644e+07	1.1725e+07	6.31935e+07	3.01565e+07	1.25945e+08	71.9639	67.1425	54.3482	High	Peak Found	High	Peak Found	High	High	High
High	Master Protein	P23458	Tyrosine-protein kinase JAK1 OS=Homo sapiens (Human) OX=9606 GN=JAK1 PE=1 SV=2	JAK1	278.708	31	28	431	27	1154	133.2	7.55	1207.94	28	0	1.11504e+08	2.35092e+08	5.34769e+07	1.79459e+08	6.29884e+08	4.72213e+08	9.12441e+08	35.6574	54.0845	27.1204	High	High	High	High	High	High	High
Medium	Master Protein	P23469	Receptor-type tyrosine-protein phosphatase epsilon OS=Homo sapiens (Human) OX=9606 GN=PTPRE PE=1 SV=1	PTPRE	2.473	1	1	2	1	700	80.6	7.02	0	1	0	2.03928e+06	622763	663857	209328	0.01	3.43737e+06	0.01	53.2116	52.0542	141.421	Peak Found	Peak Found	Peak Found	Peak Found	Not Found	Peak Found	Not Found
Medium	Master Protein	P23490	Loricrin OS=Homo sapiens (Human) OX=9606 GN=LORICRIN PE=1 SV=2	LORICRIN	2.857	3	1	6	1	312	25.7	8.09	12.2	1	0	0.01	86842.1	0.01	7.92646e+07	0.01	90474.7	426405	100	100	106.47	Not Found	Peak Found	Not Found	High	Not Found	Peak Found	Peak Found
High	Master Protein	P23526	Adenosylhomocysteinase OS=Homo sapiens (Human) OX=9606 GN=AHCY PE=1 SV=4	AHCY	14.657	9	3	4	2	432	47.7	6.34	12.49	3	0	158634	213535	93277.8	4.18788e+06	1.43581e+06	2.84081e+06	6.26669e+06	14.7515	95.6424	57.7306	Peak Found	Peak Found	Peak Found	Peak Found	Peak Found	Peak Found	High
High	Master Protein	P23528	Cofilin-1 OS=Homo sapiens (Human) OX=9606 GN=CFL1 PE=1 SV=3	CFL1	272.23	78	18	314	17	166	18.5	8.09	887.76	18	1	1.34413e+08	2.63854e+07	7.90023e+07	2.96619e+07	2.2076e+07	6.88434e+07	2.02194e+08	67.182	45.4063	78.1052	High	Peak Found	High	Peak Found	Peak Found	High	High	Met-loss+Acetyl [N-Term]
High	Master Protein	P23560	Brain-derived neurotrophic factor OS=Homo sapiens (Human) OX=9606 GN=BDNF PE=1 SV=1	BDNF	122.69	24	7	97	7	247	27.8	8.79	344.49	7	0	9.44943e+06	510707	4.99146e+06	1.39625e+06	1.80987e+07	7.64097e+06	3.90099e+07	89.745	56.2832	60.4228	Peak Found	Peak Found	Peak Found	Peak Found	Peak Found	Peak Found	Peak Found
High	Master Protein	P23588	Eukaryotic translation initiation factor 4B OS=Homo sapiens (Human) OX=9606 GN=EIF4B PE=1 SV=2	EIF4B	153.408	34	18	238	18	611	69.1	5.73	641.54	18	0	9.98107e+06	1.02402e+09	2.15784e+06	3.00209e+08	1.8037e+08	1.15598e+09	2.37528e+08	98.0694	98.5727	85.2119	High	High	High	High	High	High	High
High	Master Protein	P23610	40-kDa huntingtin-associated protein OS=Homo sapiens (Human) OX=9606 GN=F8A1 PE=1 SV=2	F8A1; F8A2; F8A3	32.701	14	3	10	3	371	39.1	6.84	38.54	3	0	1.14581e+06	3.74506e+06	0.01	7.60064e+06	6.23101e+06	2.6447e+07	9.06149e+06	53.145	100	64.2397	Peak Found	Peak Found	Not Found	Peak Found	Peak Found	High	High	Met-loss+Acetyl [N-Term]
High	Master Protein	P23743	Diacylglycerol kinase alpha OS=Homo sapiens (Human) OX=9606 GN=DGKA PE=1 SV=3	DGKA	202.061	33	19	246	19	735	82.6	6.73	688.77	19	0	7.88251e+07	3.15747e+07	5.71984e+07	1.69511e+07	4.79218e+08	1.2323e+08	4.89868e+08	42.7994	54.2787	46.7942	High	High	High	Peak Found	High	High	High
High	Master Protein	P23919	Thymidylate kinase OS=Homo sapiens (Human) OX=9606 GN=DTYMK PE=1 SV=4	DTYMK	29.93	34	7	13	7	212	23.8	8.27	14.34	7	0	2.33924e+06	594577	1.06344e+06	5.53935e+06	2.59112e+06	4.12267e+07	1.3702e+07	59.4674	67.788	84.7035	Peak Found	Peak Found	Peak Found	Peak Found	Peak Found	Peak Found	Peak Found
High	Master Protein	P24390	ER lumen protein-retaining receptor 1 OS=Homo sapiens (Human) OX=9606 GN=KDELR1 PE=1 SV=1	KDELR1	15.2	9	1	7	1	212	24.5	8.62	30.82	1	0	0.01	0.01	0.01	132818	0.01	90189.7	1.61293e+07	0	100	140.243	Not Found	Not Found	Not Found	Peak Found	Not Found	Peak Found	High
High	Master Protein	P24462	Cytochrome P450 3A7 OS=Homo sapiens (Human) OX=9606 GN=CYP3A7 PE=1 SV=3	CYP3A7	6.404	4	1	174	1	503	57.4	9.09	413.05	1	0	1.35371e+08	2.50152e+06	7.69291e+09	1.99213e+07	1.5117e+10	5.35084e+08	2.08114e+10	96.3713	99.4834	70.2515	High	Peak Found	High	High	High	High	High
High	Master Protein	P24534	Elongation factor 1-beta OS=Homo sapiens (Human) OX=9606 GN=EEF1B2 PE=1 SV=3	EEF1B2	104.801	52	10	119	9	225	24.7	4.67	349.02	10	1	3.94393e+06	6.5699e+07	2.12785e+06	5.9061e+07	2.90818e+07	1.79722e+08	2.55043e+08	88.6738	93.045	60.7577	High	High	High	High	High	High	High	Met-loss [N-Term]
High	Master Protein	P24539	ATP synthase F(0) complex subunit B1, mitochondrial OS=Homo sapiens (Human) OX=9606 GN=ATP5PB PE=1 SV=2	ATP5PB	101.858	35	8	71	8	256	28.9	9.36	212.56	8	0	4.58793e+06	3.54998e+06	705011	5.35418e+06	2.10105e+06	4.79792e+06	5.25516e+07	12.7545	76.7292	116.936	High	Peak Found	Peak Found	Peak Found	Peak Found	Peak Found	High
High	Master Protein	P24557	Thromboxane-A synthase OS=Homo sapiens (Human) OX=9606 GN=TBXAS1 PE=1 SV=3	TBXAS1	132.286	34	14	107	14	533	60.5	7.62	300.21	14	0	1.83921e+07	1.91742e+07	6.19671e+06	3.57323e+07	1.7366e+08	1.30238e+08	8.5947e+07	2.08173	70.4419	27.5566	High	High	High	Peak Found	High	High	High
High	Master Protein	P24666	Low molecular weight phosphotyrosine protein phosphatase OS=Homo sapiens (Human) OX=9606 GN=ACP1 PE=1 SV=3	ACP1	129.932	63	10	51	10	158	18	6.74	125.34	10	0	3.77503e+06	4.86474e+06	1.2995e+06	8.73566e+06	9.56396e+06	2.91902e+07	1.86059e+07	12.6128	74.101	41.9489	Peak Found	Peak Found	Peak Found	Peak Found	Peak Found	Peak Found	Peak Found
High	Master Protein	P24723	Protein kinase C eta type OS=Homo sapiens (Human) OX=9606 GN=PRKCH PE=1 SV=4	PRKCH	7.091	5	3	6	2	683	77.8	7.77	9.9	3	0	858697	0.01	440798	0.01	1.82592e+06	1.53368e+06	1.80337e+06	100	100	7.71476	Peak Found	Not Found	Peak Found	Not Found	Peak Found	Peak Found	Peak Found
High	Master Protein	P24752	Acetyl-CoA acetyltransferase, mitochondrial OS=Homo sapiens (Human) OX=9606 GN=ACAT1 PE=1 SV=1	ACAT1	5.461	3	1	1	1	427	45.2	8.85	2.84	1	0	0.01	0.01	0.01	0.01	0.01	0.01	4.45813e+06	0	0	141.421	Not Found	Not Found	Not Found	Not Found	Not Found	Not Found	Peak Found
Low	Master Protein	P24821	Tenascin OS=Homo sapiens (Human) OX=9606 GN=TNC PE=1 SV=3	TNC	1.637	1	1	8	1	2201	240.7	4.89	1.7	1	0	3.73435e+07	1.83728e+06	8.05266e+06	980091	0.01	1.86895e+06	1.00394e+06	90.6215	78.2992	79.7488	High	Peak Found	High	Peak Found	Not Found	Peak Found	Peak Found
High	Master Protein	P24844	Myosin regulatory light polypeptide 9 OS=Homo sapiens (Human) OX=9606 GN=MYL9 PE=1 SV=4	MYL9	419.491	84	16	2097	8	172	19.8	4.92	5879.19	16	0	3.47946e+06	3.41033e+06	2.66464e+06	6.40619e+06	2.63185e+07	2.58468e+07	4.24548e+08	1.00338	41.2482	118.208	High	Peak Found	High	Peak Found	Peak Found	High	High
High	Master Protein	P24941	Cyclin-dependent kinase 2 OS=Homo sapiens (Human) OX=9606 GN=CDK2 PE=1 SV=2	CDK2	77.076	31	8	97	7	298	33.9	8.68	233.68	8	0	2.91084e+06	1.11681e+07	584596	1.10849e+07	6.89437e+07	8.76338e+07	7.27667e+07	58.6499	89.9808	10.5458	High	Peak Found	Peak Found	High	High	High	High
High	Master Protein	P25098	Beta-adrenergic receptor kinase 1 OS=Homo sapiens (Human) OX=9606 GN=GRK2 PE=1 SV=2	GRK2	541.88	61	48	1143	33	689	79.5	7.28	3057.1	48	17	6.20913e+08	1.38766e+08	5.20639e+08	1.02714e+08	1.24684e+09	3.68385e+08	9.62031e+08	63.4671	67.0447	42.5967	High	Peak Found	High	Peak Found	High	High	High
Low	Master Protein	P25106	Atypical chemokine receptor 3 OS=Homo sapiens (Human) OX=9606 GN=ACKR3 PE=1 SV=3	ACKR3	1.624	4	1	1	1	362	41.5	7.58	2.75	1	0	0.01	0.01	0.01	0.01	0.01	0.01	0.01	0	0	0	Not Found	Not Found	Not Found	Not Found	Not Found	Not Found	Not Found
High	Master Protein	P25205	DNA replication licensing factor MCM3 OS=Homo sapiens (Human) OX=9606 GN=MCM3 PE=1 SV=3	MCM3	8.124	3	2	4	2	808	90.9	5.77	2.36	2	0	3.62348e+06	217620	1.08155e+06	368500	0.01	686751	0.01	88.6689	49.1743	141.421	High	Peak Found	High	Peak Found	Not Found	Peak Found	Not Found	Met-loss+Acetyl [N-Term]
Medium	Master Protein	P25311	Zinc-alpha-2-glycoprotein OS=Homo sapiens (Human) OX=9606 GN=AZGP1 PE=1 SV=2	AZGP1	2.109	3	1	4	1	298	34.2	6.05	4.42	1	0	1.12231e+06	1.57778e+06	560011	9.16018e+06	337642	11225.7	46924.7	16.8686	88.4774	110.807	High	Peak Found	High	Peak Found	Peak Found	Peak Found	Peak Found
High	Master Protein	P25325	3-mercaptopyruvate sulfurtransferase OS=Homo sapiens (Human) OX=9606 GN=MPST PE=1 SV=3	MPST	49.663	27	5	10	5	297	33.2	6.6	28.83	5	0	0.01	151384	181741	0.01	0.01	345035	819227	100	100	86.5348	Not Found	Peak Found	Peak Found	Not Found	Not Found	Peak Found	Peak Found
Low	Master Protein	P25398	40S ribosomal protein S12 OS=Homo sapiens (Human) OX=9606 GN=RPS12 PE=1 SV=3	RPS12	1.702	8	1	1	1	132	14.5	7.21	0	1	0	140274	35098.9	113040	27389.2	0.01	46254.9	0.01	59.9723	60.9921	141.421	Peak Found	Peak Found	Peak Found	Peak Found	Not Found	Peak Found	Not Found
High	Master Protein	P25490	Transcriptional repressor protein YY1 OS=Homo sapiens (Human) OX=9606 GN=YY1 PE=1 SV=2	YY1	29.627	14	5	10	5	414	44.7	6.25	7.55	5	0	156101	1.00455e+06	25501.3	659033	1.92949e+06	48145.2	1.65957e+06	73.101	92.5493	68.5083	Peak Found	Peak Found	Peak Found	Peak Found	Peak Found	Peak Found	Peak Found
High	Master Protein	P25685	DnaJ homolog subfamily B member 1 OS=Homo sapiens (Human) OX=9606 GN=DNAJB1 PE=1 SV=4	DNAJB1	107.877	38	12	64	12	340	38	8.63	224.46	12	0	1.94535e+06	1.09449e+07	229682	1.65217e+07	2.00568e+07	8.35531e+07	1.17114e+08	69.8167	97.2578	54.7019	Peak Found	High	Peak Found	High	Peak Found	High	High	Met-loss [N-Term]
High	Master Protein	P25686	DnaJ homolog subfamily B member 2 OS=Homo sapiens (Human) OX=9606 GN=DNAJB2 PE=1 SV=3	DNAJB2	70.089	29	8	43	7	324	35.6	5.95	138.2	8	0	628836	1.73337e+07	850105	2.18988e+07	1.97716e+07	7.81299e+07	6.07944e+07	92.9984	92.5262	46.2585	Peak Found	High	Peak Found	High	High	High	High	Met-loss+Acetyl [N-Term]
High	Master Protein	P25705	ATP synthase subunit alpha, mitochondrial OS=Homo sapiens (Human) OX=9606 GN=ATP5F1A PE=1 SV=1	ATP5F1A	128.592	29	14	120	14	553	59.7	9.13	275.08	14	0	5.08842e+07	8.43828e+07	2.55125e+07	5.3783e+07	1.12112e+08	1.9971e+08	1.42678e+08	24.7648	35.6522	23.9614	High	High	High	Peak Found	High	High	High
High	Master Protein	P25786	Proteasome subunit alpha type-1 OS=Homo sapiens (Human) OX=9606 GN=PSMA1 PE=1 SV=1	PSMA1	28.8	27	5	15	5	263	29.5	6.61	15.17	5	0	1.12481e+06	536350	805362	150827	2.20093e+06	3.14075e+06	3.21129e+06	35.4246	68.4524	16.1544	High	Peak Found	High	Peak Found	Peak Found	Peak Found	Peak Found
High	Master Protein	P25787	Proteasome subunit alpha type-2 OS=Homo sapiens (Human) OX=9606 GN=PSMA2 PE=1 SV=2	PSMA2	23.733	24	4	10	4	234	25.9	7.43	19.71	4	0	93477.7	634179	338049	2.80425e+06	738679	2.40259e+06	7.17216e+06	74.3072	78.484	79.3109	Peak Found	Peak Found	Peak Found	Peak Found	Peak Found	Peak Found	Peak Found
High	Master Protein	P25788	Proteasome subunit alpha type-3 OS=Homo sapiens (Human) OX=9606 GN=PSMA3 PE=1 SV=2	PSMA3	13.943	9	2	11	2	255	28.4	5.33	8.01	2	0	1.40637e+06	2.9369e+06	703862	9.82225e+06	3.40211e+06	3.54196e+06	1.17863e+07	35.239	86.6264	62.7824	High	Peak Found	High	Peak Found	Peak Found	Peak Found	Peak Found
High	Master Protein	P25789	Proteasome subunit alpha type-4 OS=Homo sapiens (Human) OX=9606 GN=PSMA4 PE=1 SV=1	PSMA4	20.589	15	4	10	4	261	29.5	7.72	19.66	4	0	1.21077e+06	232073	649761	769374	7.21107e+06	4.26709e+06	8.88705e+06	67.8312	8.42856	28.1307	Peak Found	Peak Found	Peak Found	Peak Found	Peak Found	Peak Found	Peak Found
High	Master Protein	P26038	Moesin OS=Homo sapiens (Human) OX=9606 GN=MSN PE=1 SV=3	MSN	896.054	80	66	2094	51	577	67.8	6.4	7375.58	66	19	1.58255e+08	2.64604e+09	6.47403e+07	9.65814e+08	3.7956e+09	4.13443e+09	1.01526e+10	88.7134	87.4358	48.4465	High	High	High	High	High	High	High
High	Master Protein	P26196	Probable ATP-dependent RNA helicase DDX6 OS=Homo sapiens (Human) OX=9606 GN=DDX6 PE=1 SV=2	DDX6	41.463	14	5	22	5	483	54.4	8.66	45.31	5	0	6.01886e+06	301812	3.19839e+06	507906	6.13617e+07	4.27126e+06	2.57714e+07	90.45	72.5923	77.2693	High	Peak Found	Peak Found	Peak Found	High	Peak Found	Peak Found
Medium	Master Protein	P26373	60S ribosomal protein L13 OS=Homo sapiens (Human) OX=9606 GN=RPL13 PE=1 SV=4	RPL13	1.947	4	1	1	1	211	24.2	11.65	0	1	0	0.01	940010	0.01	0.01	3.29752e+06	0.01	1.64494e+06	100	0	81.7129	Not Found	Peak Found	Not Found	Not Found	Peak Found	Not Found	Peak Found
High	Master Protein	P26440	Isovaleryl-CoA dehydrogenase, mitochondrial OS=Homo sapiens (Human) OX=9606 GN=IVD PE=1 SV=2	IVD	394.514	55	24	1405	24	426	46.6	8.05	3779.81	24	0	4.2299e+08	1.4313e+08	1.58981e+08	9.09421e+07	1.85179e+09	3.56804e+08	1.50089e+09	49.4346	27.2238	51.6232	High	High	High	High	High	High	High
High	Master Protein	P26447	Protein S100-A4 OS=Homo sapiens (Human) OX=9606 GN=S100A4 PE=1 SV=1	S100A4	9.333	19	2	9	2	101	11.7	6.11	4.13	2	0	1.02708e+06	596139	650836	4.58661e+06	1.78958e+06	2.17135e+07	1.40297e+07	26.5486	75.1468	65.5786	Peak Found	Peak Found	Peak Found	Peak Found	Peak Found	Peak Found	Peak Found
High	Master Protein	P26583	High mobility group protein B2 OS=Homo sapiens (Human) OX=9606 GN=HMGB2 PE=1 SV=2	HMGB2	245.121	47	19	123	13	209	24	7.81	233.55	19	0	6.34982e+08	704237	4.58963e+07	3.1429e+06	6.47502e+07	6.67776e+07	2.60679e+07	99.7784	87.1821	35.6568	High	Peak Found	High	Peak Found	Peak Found	High	Peak Found
High	Master Protein	P26599	Polypyrimidine tract-binding protein 1 OS=Homo sapiens (Human) OX=9606 GN=PTBP1 PE=1 SV=1	PTBP1	32.529	13	3	9	3	531	57.2	9.17	36.71	3	0	208780	0.01	0.01	126065	6.68546e+06	627590	1.24298e+07	100	100	73.2234	Peak Found	Not Found	Not Found	Peak Found	High	Peak Found	High
High	Master Protein	P26639	Threonine--tRNA ligase 1, cytoplasmic OS=Homo sapiens (Human) OX=9606 GN=TARS1 PE=1 SV=3	TARS1	289.894	49	29	240	25	723	83.4	6.67	859.55	29	4	7.73627e+06	1.01939e+08	3.0239e+06	4.43964e+07	1.11355e+08	2.57968e+08	6.22554e+08	85.8924	87.2464	65.0062	Peak Found	High	Peak Found	Peak Found	High	High	High
High	Master Protein	P26640	Valine--tRNA ligase OS=Homo sapiens (Human) OX=9606 GN=VARS1 PE=1 SV=4	VARS1	361.463	33	31	465	31	1264	140.4	7.59	1667.75	31	0	3.89157e+07	2.86163e+08	5.67969e+07	3.30825e+08	1.09839e+09	1.02962e+09	2.00387e+09	76.0577	70.6947	32.2335	High	High	High	High	High	High	High	Met-loss+Acetyl [N-Term]
High	Master Protein	P26641	Elongation factor 1-gamma OS=Homo sapiens (Human) OX=9606 GN=EEF1G PE=1 SV=3	EEF1G	208.124	45	20	338	20	437	50.1	6.67	1018.64	20	0	1.76955e+07	1.00464e+08	3.5784e+06	3.03345e+08	1.14282e+08	1.0056e+09	1.0713e+09	70.0481	97.6682	59.7598	High	High	High	High	High	High	High	Met-loss+Acetyl [N-Term]
High	Master Protein	P26927	Hepatocyte growth factor-like protein OS=Homo sapiens (Human) OX=9606 GN=MST1 PE=1 SV=2	MST1	20.501	4	2	12	2	711	80.3	7.68	43.64	2	0	0.01	0.01	0.01	0.01	9.50984e+06	0.01	2.2497e+07	0	0	86.427	Not Found	Not Found	Not Found	Not Found	High	Not Found	High
High	Master Protein	P27105	Erythrocyte band 7 integral membrane protein OS=Homo sapiens (Human) OX=9606 GN=STOM PE=1 SV=3	STOM	841.784	83	32	10410	30	288	31.7	7.88	32845.3	32	2	9.2074e+09	2.9422e+10	4.7562e+09	4.35088e+10	3.31913e+10	8.79445e+10	1.98358e+10	52.3295	80.2913	62.7097	High	High	High	High	High	High	High
High	Master Protein	P27169	Serum paraoxonase/arylesterase 1 OS=Homo sapiens (Human) OX=9606 GN=PON1 PE=1 SV=3	PON1	4.484	5	1	1	1	355	39.7	5.22	2.67	1	0	0.01	0.01	0.01	0.01	0.01	0.01	0.01	0	0	0	Not Found	Not Found	Not Found	Not Found	Not Found	Not Found	Not Found
High	Master Protein	P27338	Amine oxidase [flavin-containing] B OS=Homo sapiens (Human) OX=9606 GN=MAOB PE=1 SV=3	MAOB	178.616	43	19	99	19	520	58.7	7.5	344.3	19	0	6.71653e+06	8.25342e+07	1.32782e+07	1.94526e+07	2.14705e+08	4.28962e+07	4.59769e+07	84.9491	18.8643	79.329	Peak Found	High	Peak Found	High	High	High	Peak Found	Met-loss+Acetyl [N-Term]
High	Master Protein	P27348	14-3-3 protein theta OS=Homo sapiens (Human) OX=9606 GN=YWHAQ PE=1 SV=1	YWHAQ	143.533	52	15	221	10	245	27.7	4.78	338.64	15	0	6.91526e+06	3.56671e+06	7.27259e+06	4.26714e+06	1.68889e+07	1.31929e+07	3.55088e+07	31.9458	26.0443	44.6675	High	Peak Found	High	Peak Found	Peak Found	Peak Found	Peak Found
High	Master Protein	P27361	Mitogen-activated protein kinase 3 OS=Homo sapiens (Human) OX=9606 GN=MAPK3 PE=1 SV=4	MAPK3	102	22	9	205	1	379	43.1	6.74	594.12	9	0	319748	979723	148313	0.01	0.01	444986	0.01	50.788	100	141.421	High	Peak Found	High	Not Found	Not Found	Peak Found	Not Found
High	Master Protein	P27448	MAP/microtubule affinity-regulating kinase 3 OS=Homo sapiens (Human) OX=9606 GN=MARK3 PE=1 SV=5	MARK3	151.196	28	17	99	10	753	84.4	9.57	265.23	17	0	1.06669e+07	2.37717e+07	6.28662e+06	1.16049e+07	3.62859e+07	5.28587e+07	3.06948e+07	38.0524	29.725	23.5599	High	High	High	Peak Found	High	High	High
High	Master Protein	P27482	Calmodulin-like protein 3 OS=Homo sapiens (Human) OX=9606 GN=CALML3 PE=1 SV=2	CALML3	27.983	30	4	18	2	149	16.9	4.42	13.25	4	0	1.70166e+06	185792	840918	114516	0.01	325740	0.01	80.3129	76.0285	141.421	Peak Found	Peak Found	Peak Found	Peak Found	Not Found	Peak Found	Not Found
High	Master Protein	P27635	60S ribosomal protein L10 OS=Homo sapiens (Human) OX=9606 GN=RPL10 PE=1 SV=4	LOC100768740; LOC101344695; LOC105294701; LOC112632580; Rpl10; RPL10	20.157	23	5	18	5	214	24.6	10.08	5.36	5	0	1.2481e+07	605364	2.69297e+06	193077	460284	1.07188e+07	14910.4	90.7482	86.6199	132.506	High	Peak Found	High	Peak Found	Peak Found	Peak Found	Peak Found
High	Master Protein	P27695	DNA-(apurinic or apyrimidinic site) lyase OS=Homo sapiens (Human) OX=9606 GN=APEX1 PE=1 SV=2	APEX1	39.496	23	6	18	6	318	35.5	8.12	34.93	6	0	1.18137e+07	4.51148e+06	3.32714e+06	850877	1.65654e+07	3.3706e+06	8.20737e+06	44.7297	59.2688	58.0988	High	Peak Found	High	Peak Found	High	Peak Found	Peak Found
High	Master Protein	P27708	CAD protein OS=Homo sapiens (Human) OX=9606 GN=CAD PE=1 SV=3	CAD	957.978	44	76	2027	76	2225	242.8	6.46	6367.03	76	0	3.93195e+08	4.75768e+08	3.16733e+08	4.9127e+08	1.66616e+09	1.06406e+09	2.67826e+09	9.5025	21.601	36.9444	High	High	High	High	High	High	High	Met-loss+Acetyl [N-Term]
High	Master Protein	P27797	Calreticulin OS=Homo sapiens (Human) OX=9606 GN=CALR PE=1 SV=1	CALR	143.231	48	13	71	13	417	48.1	4.44	155.65	13	0	1.30224e+07	3.34845e+06	7.86542e+06	4.1666e+06	1.56567e+06	5.21046e+06	4.66347e+06	59.0924	30.7415	42.0869	High	Peak Found	High	Peak Found	Peak Found	Peak Found	Peak Found
High	Master Protein	P27816	Microtubule-associated protein 4 OS=Homo sapiens (Human) OX=9606 GN=MAP4 PE=1 SV=3	MAP4	312.352	30	29	334	29	1152	120.9	5.43	1099.06	29	0	1.14838e+08	8.41755e+08	2.96941e+07	2.21101e+08	2.83318e+08	7.72401e+08	3.01156e+08	75.9901	76.32	50.0714	High	High	High	High	High	High	High
High	Master Protein	P27824	Calnexin OS=Homo sapiens (Human) OX=9606 GN=CANX PE=1 SV=2	CANX	110.349	24	10	77	10	592	67.5	4.6	241.28	10	0	6.52312e+07	1.4958e+07	7.27842e+06	1.12197e+07	5.69191e+07	2.00251e+07	6.54204e+07	62.6932	21.3064	41.5212	High	Peak Found	Peak Found	Peak Found	High	Peak Found	High
High	Master Protein	P27918	Properdin OS=Homo sapiens (Human) OX=9606 GN=CFP PE=1 SV=2	CFP	7.193	4	1	3	1	469	51.2	7.9	5.36	1	0	130616	0.01	0.01	0.01	116589	0.01	0.01	100	0	141.421	Peak Found	Not Found	Not Found	Not Found	Peak Found	Not Found	Not Found
High	Master Protein	P27986	Phosphatidylinositol 3-kinase regulatory subunit alpha OS=Homo sapiens (Human) OX=9606 GN=PIK3R1 PE=1 SV=2	PIK3R1	125.286	27	14	77	14	724	83.5	6.16	253.41	14	0	8.80476e+06	8.01244e+07	1.39445e+07	3.58355e+07	1.03649e+08	1.48982e+08	1.62749e+08	80.1982	43.9756	18.2354	High	High	High	Peak Found	Peak Found	High	High
High	Master Protein	P27987	Inositol-trisphosphate 3-kinase B OS=Homo sapiens (Human) OX=9606 GN=ITPKB PE=1 SV=5	ITPKB	275.273	40	26	240	26	946	102.3	8.43	748.07	26	0	8.44733e+07	5.20052e+08	2.7452e+07	1.78819e+08	2.50981e+08	7.42633e+08	3.35749e+08	72.053	73.3826	48.4283	High	High	High	High	High	High	High
High	Master Protein	P28062	Proteasome subunit beta type-8 OS=Homo sapiens (Human) OX=9606 GN=PSMB8 PE=1 SV=3	PSMB8	45.638	18	4	19	4	276	30.3	7.43	41.59	4	0	0.01	262760	0.01	0.01	1.23667e+06	188940	8.03467e+06	100	0	110.292	Not Found	Peak Found	Not Found	Not Found	Peak Found	Peak Found	Peak Found
High	Master Protein	P28066	Proteasome subunit alpha type-5 OS=Homo sapiens (Human) OX=9606 GN=PSMA5 PE=1 SV=3	PSMA5	44.398	30	5	32	5	241	26.4	4.79	94.03	5	0	878452	4.33074e+06	675485	4.81215e+06	4.04427e+06	7.22785e+06	1.86904e+07	66.273	75.3816	62.9749	High	Peak Found	High	Peak Found	Peak Found	Peak Found	High
High	Master Protein	P28070	Proteasome subunit beta type-4 OS=Homo sapiens (Human) OX=9606 GN=PSMB4 PE=1 SV=4	PSMB4	20.554	12	2	8	2	264	29.2	5.97	12.28	2	0	330233	29601.4	0.01	81557.6	462877	321760	1.28723e+06	83.5472	100	61.6518	Peak Found	Peak Found	Not Found	Peak Found	Peak Found	Peak Found	Peak Found
High	Master Protein	P28072	Proteasome subunit beta type-6 OS=Homo sapiens (Human) OX=9606 GN=PSMB6 PE=1 SV=4	PSMB6	14.721	13	3	11	3	239	25.3	4.92	17.15	3	0	1.06738e+06	7.0521e+06	299992	1.34826e+07	0.01	7.41371e+06	1.36244e+06	73.7082	95.6468	110.143	Peak Found	Peak Found	Peak Found	Peak Found	Not Found	Peak Found	Peak Found
High	Master Protein	P28288	ATP-binding cassette sub-family D member 3 OS=Homo sapiens (Human) OX=9606 GN=ABCD3 PE=1 SV=1	ABCD3	63.563	13	7	30	7	659	75.4	9.36	97.6	7	0	770140	2.40508e+07	0.01	9.44146e+06	4.95501e+07	1.7764e+07	3.27779e+07	93.7944	100	38.9138	Peak Found	High	Not Found	Peak Found	High	High	High
High	Master Protein	P28290	Protein ITPRID2 OS=Homo sapiens (Human) OX=9606 GN=ITPRID2 PE=1 SV=3	ITPRID2	196.342	16	16	180	16	1259	138.3	5.19	430.52	16	0	4.29993e+07	6.07344e+07	2.31428e+07	2.59733e+07	1.4773e+08	1.36278e+08	1.95802e+08	17.0967	5.76279	16.1239	High	Peak Found	High	Peak Found	High	High	High
High	Master Protein	P28300	Protein-lysine 6-oxidase OS=Homo sapiens (Human) OX=9606 GN=LOX PE=1 SV=2	LOX	81.419	29	7	76	7	417	46.9	8.09	185.27	7	0	2.04884e+07	3.92849e+06	8.36774e+06	1.19804e+07	1.35807e+07	4.14313e+07	3.8592e+07	67.8215	17.7541	40.1055	High	Peak Found	High	Peak Found	Peak Found	Peak Found	High
Low	Master Protein	P28329	Choline O-acetyltransferase OS=Homo sapiens (Human) OX=9606 GN=CHAT PE=1 SV=4	CHAT	1.936	2	1	2	1	748	82.5	8.59	6.53	1	0	0.01	2.53577e+06	0.01	633879	1.16471e+06	2.75744e+06	3.54184e+07	100	100	120.375	Not Found	Peak Found	Not Found	Peak Found	Peak Found	Peak Found	High
High	Master Protein	P28331	NADH-ubiquinone oxidoreductase 75 kDa subunit, mitochondrial OS=Homo sapiens (Human) OX=9606 GN=NDUFS1 PE=1 SV=3	NDUFS1	583.729	60	37	666	37	727	79.4	6.23	2741.29	37	0	1.71187e+07	4.77596e+08	1.00987e+07	1.92767e+08	8.56451e+08	8.78153e+08	1.8786e+09	93.0794	90.0439	39.5892	High	High	High	High	High	High	High
High	Master Protein	P28482	Mitogen-activated protein kinase 1 OS=Homo sapiens (Human) OX=9606 GN=MAPK1 PE=1 SV=3	MAPK1	390.897	75	26	800	18	360	41.4	6.98	2263.39	26	10	1.87274e+08	3.79032e+07	1.06847e+08	2.78091e+07	1.20439e+09	6.1194e+08	1.62101e+09	66.3347	58.696	36.1352	High	Peak Found	High	Peak Found	High	High	High	Met-loss+Acetyl [N-Term]
High	Master Protein	P28676	Grancalcin OS=Homo sapiens (Human) OX=9606 GN=GCA PE=1 SV=2	GCA	4.23	8	2	3	2	217	24	5.21	1.87	2	0	202272	19355.5	69731.5	34457.7	0.01	0.01	0.01	82.5333	33.8556	0	Peak Found	Peak Found	Peak Found	Peak Found	Not Found	Not Found	Not Found
Low	Master Protein	P28749	Retinoblastoma-like protein 1 OS=Homo sapiens (Human) OX=9606 GN=RBL1 PE=1 SV=3	RBL1	1.632	2	1	1	1	1068	120.8	7.5	0	1	0	0.01	0.01	58873.3	569035	42095.3	0.01	333950	0	81.2478	118.471	Not Found	Not Found	Peak Found	Peak Found	Peak Found	Not Found	Peak Found
High	Master Protein	P28799	Progranulin OS=Homo sapiens (Human) OX=9606 GN=GRN PE=1 SV=2	GRN	37.84	12	5	18	5	593	63.5	6.83	44.1	5	0	358997	4.15149e+06	19816.5	9.10172e+06	1.14992e+07	9.87513e+06	7.67982e+07	84.0817	99.5655	95.257	Peak Found	Peak Found	Peak Found	Peak Found	Peak Found	Peak Found	High
High	Master Protein	P29122	Proprotein convertase subtilisin/kexin type 6 OS=Homo sapiens (Human) OX=9606 GN=PCSK6 PE=1 SV=1	PCSK6	487.056	43	34	1155	34	969	106.4	7.68	3707.99	34	0	4.76146e+08	3.34361e+08	2.25654e+08	2.98985e+08	1.18691e+09	7.91008e+08	1.85883e+09	17.4934	13.9775	34.4638	High	High	High	High	High	High	High
High	Master Protein	P29144	Tripeptidyl-peptidase 2 OS=Homo sapiens (Human) OX=9606 GN=TPP2 PE=1 SV=4	TPP2	93.853	15	13	29	13	1249	138.3	6.32	72.65	13	0	5.79316e+06	1.96614e+06	5.65445e+06	5.22439e+06	3.38361e+06	9.57231e+06	2.05573e+07	49.3218	3.95322	63.572	Peak Found	Peak Found	Peak Found	Peak Found	Peak Found	Peak Found	Peak Found	Met-loss+Acetyl [N-Term]
High	Master Protein	P29218	Inositol monophosphatase 1 OS=Homo sapiens (Human) OX=9606 GN=IMPA1 PE=1 SV=1	IMPA1	15.312	15	3	4	3	277	30.2	5.26	4.71	3	0	592068	731803	142046	865163	0.01	2.02632e+06	0.01	10.555	71.7942	141.421	Peak Found	Peak Found	High	Peak Found	Not Found	Peak Found	Not Found
High	Master Protein	P29279	CCN family member 2 OS=Homo sapiens (Human) OX=9606 GN=CCN2 PE=1 SV=2	CCN2	173.25	50	13	240	13	349	38.1	8	611.21	13	0	5.50489e+07	6.16092e+07	1.20552e+07	1.5323e+08	1.4894e+08	3.53661e+08	3.44425e+08	5.62348	85.4129	33.4364	High	High	High	High	High	High	High
High	Master Protein	P29350	Tyrosine-protein phosphatase non-receptor type 6 OS=Homo sapiens (Human) OX=9606 GN=PTPN6 PE=1 SV=1	PTPN6	815.869	74	49	2049	49	595	67.5	7.78	6813.19	49	0	6.73103e+08	4.93038e+09	2.25845e+08	1.13958e+09	9.43663e+09	4.00605e+09	5.82327e+09	75.9756	66.9194	35.1462	High	High	High	High	High	High	High
High	Master Protein	P29401	Transketolase OS=Homo sapiens (Human) OX=9606 GN=TKT PE=1 SV=3	TKT	105.762	27	9	34	9	623	67.8	7.66	113.87	9	0	4.3772e+06	5.27951e+06	687464	1.95769e+06	6.13305e+06	5.14823e+06	1.32059e+07	9.34389	48.0209	43.9688	Peak Found	Peak Found	Peak Found	Peak Found	Peak Found	Peak Found	Peak Found
High	Master Protein	P29508	Serpin B3 OS=Homo sapiens (Human) OX=9606 GN=SERPINB3 PE=1 SV=2	SERPINB3	28.994	15	6	17	3	390	44.5	6.81	12.58	6	3	1.13551e+07	1.32987e+06	1.12963e+06	8.36461e+06	1.37096e+06	394660	2.96973e+06	79.0323	76.2039	67.2468	High	Not Found	Peak Found	Peak Found	Peak Found	Peak Found	Not Found
High	Master Protein	P29597	Non-receptor tyrosine-protein kinase TYK2 OS=Homo sapiens (Human) OX=9606 GN=TYK2 PE=1 SV=3	TYK2	255.488	28	26	237	26	1187	133.6	7.15	656.31	26	0	1.85697e+08	2.66072e+08	1.05816e+08	1.65556e+08	1.75778e+08	4.91313e+08	3.41693e+08	17.791	22.0139	38.3255	High	High	High	High	High	High	High
High	Master Protein	P29622	Kallistatin OS=Homo sapiens (Human) OX=9606 GN=SERPINA4 PE=1 SV=3	SERPINA4	151.698	43	15	143	15	427	48.5	7.75	310.5	15	0	2.5055e+07	1.60011e+07	2.03115e+07	8.33737e+06	1.341e+08	3.38145e+07	1.04507e+08	22.0525	41.7962	46.331	High	Peak Found	High	Peak Found	High	Peak Found	Peak Found
High	Master Protein	P29692	Elongation factor 1-delta OS=Homo sapiens (Human) OX=9606 GN=EEF1D PE=1 SV=5	EEF1D	108.208	41	9	232	8	281	31.1	5.01	705.65	9	0	1.44651e+07	9.03426e+07	3.65644e+06	1.36676e+08	1.48281e+08	4.8894e+08	3.23747e+08	72.3969	94.7889	43.4233	High	High	High	High	High	High	High	Met-loss+Acetyl [N-Term]
High	Master Protein	P29965	CD40 ligand OS=Homo sapiens (Human) OX=9606 GN=CD40LG PE=1 SV=1	CD40LG	42.068	21	4	54	4	261	29.3	8.31	152.67	4	0	4.84981e+06	1.72734e+06	6.68195e+06	1.67529e+07	3.92766e+07	3.0387e+07	8.13131e+07	47.4745	42.9742	44.1327	High	Peak Found	High	High	High	High	High
High	Master Protein	P30039	Phenazine biosynthesis-like domain-containing protein OS=Homo sapiens (Human) OX=9606 GN=PBLD PE=1 SV=2	PBLD	25.241	13	3	6	3	288	31.8	6.52	13.84	3	0	938503	499369	919570	279199	5.28878e+06	3.529e+06	3.76033e+06	30.5406	53.4191	18.6223	Peak Found	Peak Found	High	Peak Found	Peak Found	Peak Found	Peak Found
High	Master Protein	P30040	Endoplasmic reticulum resident protein 29 OS=Homo sapiens (Human) OX=9606 GN=ERP29 PE=1 SV=4	ERP29	60.21	31	8	49	8	261	29	7.31	113.74	8	0	248733	402909	205766	13142.7	2.60535e+06	2.6419e+06	3.57742e+07	23.6597	87.9925	114.287	Peak Found	Peak Found	Peak Found	Peak Found	Peak Found	Peak Found	High
High	Master Protein	P30041	Peroxiredoxin-6 OS=Homo sapiens (Human) OX=9606 GN=PRDX6 PE=1 SV=3	PRDX6	222.817	75	21	307	21	224	25	6.38	725.9	21	0	5.90917e+07	7.1097e+07	3.05306e+07	3.70324e+07	7.13444e+07	9.19087e+07	1.60881e+08	9.22149	9.62338	35.4413	High	Peak Found	High	Peak Found	Peak Found	Peak Found	High	Met-loss [N-Term]
High	Master Protein	P30043	Flavin reductase (NADPH) OS=Homo sapiens (Human) OX=9606 GN=BLVRB PE=1 SV=3	BLVRB	74.898	58	7	29	7	206	22.1	7.65	63.71	7	0	973460	281379	377510	1.81419e+06	912862	1.48591e+06	7.00601e+06	55.1529	65.5509	87.6336	Peak Found	Peak Found	Peak Found	Peak Found	Peak Found	Peak Found	Peak Found
High	Master Protein	P30044	Peroxiredoxin-5, mitochondrial OS=Homo sapiens (Human) OX=9606 GN=PRDX5 PE=1 SV=4	PRDX5	63.439	37	7	15	7	214	22.1	8.7	33.35	7	0	677660	0.01	589215	130898	749809	2.53184e+06	3.58217e+06	100	63.6452	51.0983	Peak Found	Not Found	High	Peak Found	Peak Found	Peak Found	Peak Found
High	Master Protein	P30048	Thioredoxin-dependent peroxide reductase, mitochondrial OS=Homo sapiens (Human) OX=9606 GN=PRDX3 PE=1 SV=3	PRDX3	175.459	44	11	281	11	256	27.7	7.78	774.46	11	0	3.05856e+07	6.84113e+06	3.19267e+07	1.59664e+07	5.19746e+07	5.30441e+07	1.40874e+09	63.4425	33.3249	126.704	High	Peak Found	High	Peak Found	Peak Found	Peak Found	High
High	Master Protein	P30049	ATP synthase subunit delta, mitochondrial OS=Homo sapiens (Human) OX=9606 GN=ATP5F1D PE=1 SV=2	ATP5F1D	19.901	17	3	7	3	168	17.5	5.49	12.03	3	0	330040	981487	464521	140964	1.55339e+06	2.83822e+07	0.01	49.6709	53.4377	130.568	High	Peak Found	Peak Found	Peak Found	Peak Found	Peak Found	Not Found
Medium	Master Protein	P30050	60S ribosomal protein L12 OS=Homo sapiens (Human) OX=9606 GN=RPL12 PE=1 SV=1	RPL12	2.447	5	1	5	1	165	17.8	9.42	3.38	1	0	1.54468e+06	619665	0.01	300818	202020	1.19855e+06	0.01	42.7387	100	112.222	High	Peak Found	Not Found	Peak Found	Peak Found	Peak Found	Not Found
High	Master Protein	P30084	Enoyl-CoA hydratase, mitochondrial OS=Homo sapiens (Human) OX=9606 GN=ECHS1 PE=1 SV=4	ECHS1	13.778	7	1	5	1	290	31.4	8.07	7.68	1	0	0.01	558827	0.01	0.01	0.01	0.01	0.01	100	0	0	Not Found	Peak Found	Not Found	Not Found	Not Found	Not Found	Not Found
High	Master Protein	P30085	UMP-CMP kinase OS=Homo sapiens (Human) OX=9606 GN=CMPK1 PE=1 SV=3	CMPK1	77.138	49	8	39	8	196	22.2	5.57	54.88	8	0	582932	73673.8	163446	1.58752e+06	1.27302e+07	3.60053e+06	4.93686e+06	77.5592	81.3307	56.7894	Peak Found	Peak Found	Peak Found	Peak Found	Peak Found	Peak Found	Peak Found
High	Master Protein	P30086	Phosphatidylethanolamine-binding protein 1 OS=Homo sapiens (Human) OX=9606 GN=PEBP1 PE=1 SV=3	PEBP1	128.146	74	10	56	10	187	21	7.53	170.35	10	0	5.31235e+06	145931	322540	1.52107e+07	9.14197e+06	1.06166e+07	3.74857e+07	94.6529	95.8471	68.2743	Peak Found	Peak Found	Peak Found	Peak Found	Peak Found	Peak Found	Peak Found
High	Master Protein	P30101	Protein disulfide-isomerase A3 OS=Homo sapiens (Human) OX=9606 GN=PDIA3 PE=1 SV=4	PDIA3	182.9	42	20	142	20	505	56.7	6.35	273.69	20	0	6.11973e+07	2.92664e+07	5.06663e+07	2.80837e+07	4.01331e+07	5.64612e+07	2.36243e+08	35.2969	28.6763	80.0832	High	Peak Found	High	Peak Found	Peak Found	Peak Found	High
High	Master Protein	P30153	Serine/threonine-protein phosphatase 2A 65 kDa regulatory subunit A alpha isoform OS=Homo sapiens (Human) OX=9606 GN=PPP2R1A PE=1 SV=4	PPP2R1A	125.095	31	14	71	14	589	65.3	5.11	220.4	14	0	2.50676e+07	2.03884e+06	4.63307e+06	4.80513e+06	2.57878e+07	1.4176e+07	3.44557e+07	84.9567	1.82298	33.4919	High	Peak Found	High	Peak Found	High	Peak Found	Peak Found
High	Master Protein	P30260	Cell division cycle protein 27 homolog OS=Homo sapiens (Human) OX=9606 GN=CDC27 PE=1 SV=2	CDC27	11.652	2	1	1	1	824	91.8	7.02	3.65	1	0	0.01	2.26092e+06	0.01	661707	3.80564e+06	3.90499e+06	2.68552e+06	100	100	15.956	Not Found	Peak Found	Not Found	Peak Found	Peak Found	Peak Found	Peak Found
High	Master Protein	P30273	High affinity immunoglobulin epsilon receptor subunit gamma OS=Homo sapiens (Human) OX=9606 GN=FCER1G PE=1 SV=1	FCER1G	22.734	30	2	15	2	86	9.7	7.12	14.83	2	0	1.93203e+06	782293	424404	210763	1.34331e+06	3.80591e+06	6.45903e+06	42.3581	33.6355	53.9866	High	Peak Found	High	Peak Found	Peak Found	Peak Found	Peak Found
High	Master Protein	P30281	G1/S-specific cyclin-D3 OS=Homo sapiens (Human) OX=9606 GN=CCND3 PE=1 SV=2	CCND3	28.418	14	3	5	3	292	32.5	7.06	13.59	3	0	6187661	2.26962e+06	4.88104e+06	4.52832e+06	1.24482e+07	2.65158e+07	5.62127e+06	46.3274	3.7486	58.5342	Peak Found	Peak Found	Peak Found	Peak Found	Peak Found	High	Peak Found
High	Master Protein	P30405	Peptidyl-prolyl cis-trans isomerase F, mitochondrial OS=Homo sapiens (Human) OX=9606 GN=PPIF PE=1 SV=1	PPIF	106.573	58	8	65	8	207	22	9.38	183.5	8	0	1.30527e+06	606677	767068	1.08993e+07	4.58167e+06	4.45795e+06	1.26241e+07	36.5383	86.8499	52.9096	Peak Found	Peak Found	Peak Found	Peak Found	Peak Found	Peak Found	Peak Found
High	Master Protein	P30419	Glycylpeptide N-tetradecanoyltransferase 1 OS=Homo sapiens (Human) OX=9606 GN=NMT1 PE=1 SV=2	NMT1	84.051	23	8	37	8	496	56.8	7.8	105.64	8	0	244577	3.02131e+07	132541	1.05695e+07	1.23284e+08	3.70301e+07	6.23017e+07	98.394	97.5231	48.7903	Peak Found	High	Peak Found	Peak Found	High	High	High
High	Master Protein	P30533	Alpha-2-macroglobulin receptor-associated protein OS=Homo sapiens (Human) OX=9606 GN=LRPAP1 PE=1 SV=1	LRPAP1	59.116	22	8	18	8	357	41.4	8.78	59.9	8	0	856927	1.64616e+07	193722	1.18346e+07	1.14764e+07	5.49706e+07	1.92879e+07	90.1039	96.7789	66.2484	Peak Found	Peak Found	Peak Found	Peak Found	Peak Found	High	Peak Found
Medium	Master Protein	P30536	Translocator protein OS=Homo sapiens (Human) OX=9606 GN=TSPO PE=1 SV=3	TSPO	2.914	5	1	1	1	169	18.8	9.36	1.95	1	0	0.01	572542	0.01	871716	55833.9	83763.2	105239	100	100	24.7843	Not Found	Peak Found	Not Found	Peak Found	Peak Found	Peak Found	Peak Found
High	Master Protein	P30566	Adenylosuccinate lyase OS=Homo sapiens (Human) OX=9606 GN=ADSL PE=1 SV=2	ADSL	121.073	36	11	216	11	484	54.9	7.11	570.75	11	0	1.35842e+08	4.09168e+06	1.3502e+08	1.29383e+06	1.82403e+08	1.55693e+07	2.00029e+08	94.152	98.1017	62.6476	High	Peak Found	High	Peak Found	High	Peak Found	High	Met-loss+Acetyl [N-Term]
High	Master Protein	P30622	CAP-Gly domain-containing linker protein 1 OS=Homo sapiens (Human) OX=9606 GN=CLIP1 PE=1 SV=2	CLIP1	138.332	10	17	98	7	1438	162.1	5.36	379.56	17	0	6.06955e+06	1.40818e+07	429533	5.50417e+06	4.48671e+06	1.75779e+07	1.18083e+07	39.7604	85.5223	47.4446	Peak Found	Peak Found	Peak Found	Peak Found	Peak Found	High	Peak Found
High	Master Protein	P30626	Sorcin OS=Homo sapiens (Human) OX=9606 GN=SRI PE=1 SV=1	SRI	32.549	36	6	10	6	198	21.7	5.59	15.36	6	0	870701	205598	810253	168314	4.37081e+06	1.63798e+06	1.32331e+07	61.7954	65.5999	77.1637	Peak Found	Peak Found	Peak Found	Peak Found	Peak Found	Peak Found	Peak Found
High	Master Protein	P30740	Leukocyte elastase inhibitor OS=Homo sapiens (Human) OX=9606 GN=SERPINB1 PE=1 SV=1	SERPINB1	187.199	50	19	133	18	379	42.7	6.28	332.12	19	1	3.3101e+07	8.11883e+07	1.3846e+07	3.24451e+07	4.73849e+07	1.18036e+08	5.54514e+07	42.0751	40.1787	42.8884	High	High	High	Peak Found	High	High	Peak Found	Acetyl [N-Term]
High	Master Protein	P31025	Lipocalin-1 OS=Homo sapiens (Human) OX=9606 GN=LCN1 PE=1 SV=1	LCN1	18.897	16	3	17	3	176	19.2	5.58	39.35	3	0	5.26359e+06	3.36094e+06	1.76502e+06	1.64414e+07	716058	9.10434e+07	0.01	22.0609	80.611	139.769	High	Peak Found	High	Peak Found	Peak Found	High	Not Found
High	Master Protein	P31040	Succinate dehydrogenase [ubiquinone] flavoprotein subunit, mitochondrial OS=Homo sapiens (Human) OX=9606 GN=SDHA PE=1 SV=2	SDHA	47.983	11	4	9	4	664	72.6	7.39	42.65	4	0	252144	2.25762e+06	0.01	2.10243e+06	1.23788e+06	4.08876e+06	2.00079e+06	79.9069	100	49.337	Peak Found	Peak Found	Not Found	Peak Found	Peak Found	Peak Found	Peak Found
High	Master Protein	P31146	Coronin-1A OS=Homo sapiens (Human) OX=9606 GN=CORO1A PE=1 SV=4	CORO1A	116.31	33	15	284	15	461	51	6.68	877.88	15	0	3.56097e+07	2.44509e+08	1.88144e+07	1.70882e+08	3.32358e+08	5.77681e+08	1.65536e+08	74.5753	80.1637	47.2135	High	High	High	High	High	High	High
High	Master Protein	P31151	Protein S100-A7 OS=Homo sapiens (Human) OX=9606 GN=S100A7 PE=1 SV=4	S100A7	22.005	35	4	13	4	101	11.5	6.77	20.91	4	0	3.95362e+06	1.09617e+06	1.35776e+06	760439	2.04643e+07	789277	1.23049e+07	56.5855	28.1994	72.1529	High	Peak Found	High	Peak Found	High	Peak Found	Peak Found
Medium	Master Protein	P31321	cAMP-dependent protein kinase type I-beta regulatory subunit OS=Homo sapiens (Human) OX=9606 GN=PRKAR1B PE=1 SV=4	PRKAR1B	2.547	4	1	1	1	381	43	5.71	3.66	1	0	0.01	43158.7	0.01	0.01	560340	226381	5.06595e+06	100	0	113.122	Not Found	Peak Found	Not Found	Not Found	Peak Found	Peak Found	Peak Found
High	Master Protein	P31645	Sodium-dependent serotonin transporter OS=Homo sapiens (Human) OX=9606 GN=SLC6A4 PE=1 SV=1	SLC6A4	24.52	6	3	11	3	630	70.3	6.25	33.66	3	0	0.01	2.4315e+06	0.01	3.71829e+06	1.3629e+07	1.23723e+07	2.30448e+07	100	100	29.1312	Not Found	Peak Found	Not Found	Peak Found	Peak Found	Peak Found	High
High	Master Protein	P31689	DnaJ homolog subfamily A member 1 OS=Homo sapiens (Human) OX=9606 GN=DNAJA1 PE=1 SV=2	DNAJA1	53.527	21	5	29	5	397	44.8	7.08	101.95	5	0	0.01	38853	97513.3	1.0758e+07	3.77733e+06	3.8548e+07	6.93525e+07	99.9999	98.2034	71.9586	Not Found	Peak Found	Peak Found	Peak Found	Peak Found	High	High
High	Master Protein	P31939	Bifunctional purine biosynthesis protein PURH OS=Homo sapiens (Human) OX=9606 GN=ATIC PE=1 SV=3	ATIC	4.083	3	1	2	1	592	64.6	6.71	4.17	1	0	0.01	0.01	0.01	0.01	0.01	0.01	0.01	0	0	0	Not Found	Not Found	Not Found	Not Found	Not Found	Not Found	Not Found
High	Master Protein	P31942	Heterogeneous nuclear ribonucleoprotein H3 OS=Homo sapiens (Human) OX=9606 GN=HNRNPH3 PE=1 SV=2	HNRNPH3	61.57	19	5	60	5	346	36.9	6.87	184.4	5	0	1.02341e+07	6.73781e+06	2.39307e+06	8.66072e+06	9.72911e+07	2.72296e+07	6.21508e+07	20.6006	56.7013	45.9671	High	Peak Found	High	Peak Found	High	High	High
High	Master Protein	P31943	Heterogeneous nuclear ribonucleoprotein H OS=Homo sapiens (Human) OX=9606 GN=HNRNPH1 PE=1 SV=4	HNRNPH1	57.635	12	4	23	4	449	49.2	6.3	68.12	4	0	8.44975e+06	593372	2.57948e+06	117016	3.9867e+07	2.48934e+07	2.81699e+07	86.8768	91.3209	20.7481	High	Peak Found	High	Peak Found	High	Peak Found	High
High	Master Protein	P31944	Caspase-14 OS=Homo sapiens (Human) OX=9606 GN=CASP14 PE=1 SV=2	CASP14	79.763	40	10	24	10	242	27.7	5.58	62.71	10	0	8.34377e+06	1.06951e+06	503442	1.3151e+08	1.0989e+06	1.22527e+06	2.11225e+06	77.2765	99.2373	30.4892	High	Peak Found	Peak Found	High	Peak Found	Peak Found	Peak Found
High	Master Protein	P31946	14-3-3 protein beta/alpha OS=Homo sapiens (Human) OX=9606 GN=YWHAB PE=1 SV=3	YWHAB	157.94	61	15	242	8	246	28.1	4.83	414.74	15	2	1.47582e+07	3.25686e+06	4.42229e+06	6.11344e+06	2.6721e+07	8.82997e+06	5.43807e+07	63.843	16.0516	62.5075	High	Peak Found	High	Peak Found	Peak Found	Peak Found	Peak Found
High	Master Protein	P31948	Stress-induced-phosphoprotein 1 OS=Homo sapiens (Human) OX=9606 GN=STIP1 PE=1 SV=1	STIP1	42.818	11	4	15	4	543	62.6	6.8	43.23	4	0	110405	144411	59200.1	831886	859913	2.67135e+06	7.57128e+06	13.3456	86.7128	76.603	Peak Found	Peak Found	Peak Found	Peak Found	Peak Found	Peak Found	Peak Found
High	Master Protein	P32119	Peroxiredoxin-2 OS=Homo sapiens (Human) OX=9606 GN=PRDX2 PE=1 SV=5	PRDX2	47.511	28	7	74	6	198	21.9	5.97	105.77	7	0	8.16106e+06	8.28555e+06	2.6619e+06	1.49263e+08	5.56441e+06	3.9136e+07	3.20244e+07	0.75695	96.4958	56.4786	High	Peak Found	High	High	Peak Found	Peak Found	Peak Found
High	Master Protein	P32298	G protein-coupled receptor kinase 4 OS=Homo sapiens (Human) OX=9606 GN=GRK4 PE=1 SV=3	GRK4	25.18	7	3	32	1	578	66.5	7.71	99.7	3	0	4242170	1.72585e+06	2.29556e+06	5.54127e+06	2.12386e+07	1.62229e+07	1.12852e+07	42.1633	41.4161	25.0078	Peak Found	Peak Found	Peak Found	Peak Found	High	Peak Found	High	Met-loss [N-Term]; Acetyl [N-Term]
High	Master Protein	P32321	Deoxycytidylate deaminase OS=Homo sapiens (Human) OX=9606 GN=DCTD PE=1 SV=2	DCTD	22.799	29	4	8	4	178	20	7.56	11.79	4	0	1.5874e+08	0.01	4.77795e+07	265437	194682	394716	0.01	100	98.895	82.0229	Peak Found	Not Found	Peak Found	Peak Found	Peak Found	Peak Found	Not Found
Medium	Master Protein	P32519	ETS-related transcription factor Elf-1 OS=Homo sapiens (Human) OX=9606 GN=ELF1 PE=1 SV=2	ELF1	2.11	3	1	1	1	619	67.5	5.21	2.49	1	0	1.32429e+06	0.01	356412	0.01	0.01	0.01	0.01	100	100	0	High	Not Found	Peak Found	Not Found	Not Found	Not Found	Not Found
High	Master Protein	P32929	Cystathionine gamma-lyase OS=Homo sapiens (Human) OX=9606 GN=CTH PE=1 SV=3	CTH	70.273	33	11	28	11	405	44.5	6.7	67.84	11	0	9.83225e+06	683227	1.40497e+07	2.4079e+07	1.43513e+07	5.30647e+07	1.63237e+07	87.0053	26.304	63.7799	Peak Found	Peak Found	Peak Found	Peak Found	Peak Found	Peak Found	Peak Found
High	Master Protein	P32969	60S ribosomal protein L9 OS=Homo sapiens (Human) OX=9606 GN=RPL9P8 PE=1 SV=1	RPL9; RPL9P7; RPL9P8; RPL9P9	13.368	11	2	9	2	192	21.9	9.95	15.71	2	0	1.13101e+07	1.018e+06	4.54574e+06	7.66365e+06	1.1352e+06	2.51314e+06	3.50589e+06	83.4849	25.537	40.7623	High	Peak Found	High	Peak Found	Peak Found	Peak Found	Peak Found
High	Master Protein	P33121	Long-chain-fatty-acid--CoA ligase 1 OS=Homo sapiens (Human) OX=9606 GN=ACSL1 PE=1 SV=1	ACSL1	181.213	33	19	94	17	698	77.9	7.15	291.25	19	0	5.34199e+06	2.67585e+07	4.36782e+06	2.6691e+07	1.82095e+08	1.37049e+08	7.47035e+07	66.7171	71.8739	33.5395	Peak Found	High	Peak Found	Peak Found	High	High	High
Low	Master Protein	P33151	Cadherin-5 OS=Homo sapiens (Human) OX=9606 GN=CDH5 PE=1 SV=5	CDH5	1.627	2	1	1	1	784	87.5	5.43	0	1	0	808789	0.01	77017	0.01	0.01	0.01	0.01	100	100	0	High	Not Found	Peak Found	Not Found	Not Found	Not Found	Not Found
High	Master Protein	P33176	Kinesin-1 heavy chain OS=Homo sapiens (Human) OX=9606 GN=KIF5B PE=1 SV=1	KIF5B	658.849	64	53	862	53	963	109.6	6.51	3101.46	53	0	1.4016e+08	6.52989e+08	6.87929e+07	3.55289e+08	9.21037e+08	1.22251e+09	1.51852e+09	64.6573	67.5568	19.9826	High	High	High	High	High	High	High	Met-loss+Acetyl [N-Term]
High	Master Protein	P33316	Deoxyuridine 5'-triphosphate nucleotidohydrolase, mitochondrial OS=Homo sapiens (Human) OX=9606 GN=DUT PE=1 SV=4	DUT	5.98	8	1	3	1	252	26.5	9.36	7.38	1	0	0.01	0.01	0.01	0.01	318112	987859	385188	0	0	53.4236	Not Found	Not Found	Not Found	Not Found	Peak Found	Peak Found	Peak Found
High	Master Protein	P33527	Multidrug resistance-associated protein 1 OS=Homo sapiens (Human) OX=9606 GN=ABCC1 PE=1 SV=3	ABCC1	190.842	16	17	126	17	1531	171.5	7.11	528.66	17	0	1.61029e+07	1.68623e+07	5.02859e+06	2.26512e+07	1.11425e+08	9.58671e+07	2.29637e+08	2.30378	63.666	41.0121	Peak Found	Peak Found	Peak Found	Peak Found	High	High	High
High	Master Protein	P33897	ATP-binding cassette sub-family D member 1 OS=Homo sapiens (Human) OX=9606 GN=ABCD1 PE=1 SV=2	ABCD1	130.137	26	12	56	12	745	82.9	8.95	236.16	12	0	5.46659e+07	3.22689e+07	4.0272e+07	1.23961e+07	3.21563e+07	5.80022e+07	9.69175e+07	25.7629	52.9275	42.6846	Peak Found	High	Peak Found	Peak Found	Peak Found	High	High
High	Master Protein	P33908	Mannosyl-oligosaccharide 1,2-alpha-mannosidase IA OS=Homo sapiens (Human) OX=9606 GN=MAN1A1 PE=1 SV=3	MAN1A1	30.322	6	3	8	3	653	72.9	6.47	20.77	3	0	1.15893e+06	278553	229579	173446	5.8948e+06	976753	646446	61.2444	13.9279	95.7715	Peak Found	Peak Found	Peak Found	Peak Found	Peak Found	Peak Found	Peak Found
Low	Master Protein	P33992	DNA replication licensing factor MCM5 OS=Homo sapiens (Human) OX=9606 GN=MCM5 PE=1 SV=5	MCM5	1.783	2	1	2	1	734	82.2	8.37	0	1	0	1.39676e+06	0.01	879592	0.01	0.01	0.01	0.01	100	100	0	Peak Found	Not Found	High	Not Found	Not Found	Not Found	Not Found
High	Master Protein	P34059	N-acetylgalactosamine-6-sulfatase OS=Homo sapiens (Human) OX=9606 GN=GALNS PE=1 SV=1	GALNS	21.25	8	3	4	3	522	58	6.74	14.87	3	0	0.01	0.01	726345	0.01	0.01	0.01	0.01	0	100	0	Not Found	Not Found	Peak Found	Not Found	Not Found	Not Found	Not Found
High	Master Protein	P34810	Macrosialin OS=Homo sapiens (Human) OX=9606 GN=CD68 PE=1 SV=2	CD68	15.2	6	1	2	1	354	37.4	8.87	9.2	1	0	795698	0.01	2.62597e+06	0.01	0.01	0.01	0.01	100	100	0	Peak Found	Not Found	Peak Found	Not Found	Not Found	Not Found	Not Found
High	Master Protein	P34896	Serine hydroxymethyltransferase, cytosolic OS=Homo sapiens (Human) OX=9606 GN=SHMT1 PE=1 SV=1	SHMT1	27.372	6	2	9	1	483	53	7.71	25.75	2	0	921578	0.01	266152	0.01	1.00628e+06	0.01	0.01	100	100	141.421	Peak Found	Not Found	Peak Found	Not Found	Peak Found	Not Found	Not Found
High	Master Protein	P34897	Serine hydroxymethyltransferase, mitochondrial OS=Homo sapiens (Human) OX=9606 GN=SHMT2 PE=1 SV=3	SHMT2	19.976	5	2	8	1	504	56	8.53	24.59	2	1	0.01	0.01	379031	0.01	1.15164e+06	80451.6	1.2761e+06	0	100	64.1947	Not Found	Not Found	Peak Found	Not Found	Not Found	Not Found	Not Found
High	Master Protein	P34931	Heat shock 70 kDa protein 1-like OS=Homo sapiens (Human) OX=9606 GN=HSPA1L PE=1 SV=2	HSPA1L	165.254	24	13	372	2	641	70.3	6.02	1077.32	13	0	0.01	3.07101e+06	0.01	327369	1.21752e+07	1.4879e+07	0.01	100	100	71.7622	Not Found	Peak Found	Not Found	Peak Found	Peak Found	High	Not Found
High	Master Protein	P34947	G protein-coupled receptor kinase 5 OS=Homo sapiens (Human) OX=9606 GN=GRK5 PE=1 SV=1	GRK5	270.115	38	19	212	16	590	67.7	8.1	780.82	19	0	2.39929e+07	3.80867e+07	7.19467e+06	2.64614e+07	1.89263e+08	1.13057e+08	1.26038e+08	22.7029	57.2459	23.3138	High	High	Peak Found	Peak Found	High	High	High	Acetyl [N-Term]
High	Master Protein	P35030	Trypsin-3 OS=Homo sapiens (Human) OX=9606 GN=PRSS3 PE=1 SV=2	PRSS3	15.2	4	1	28	1	304	32.5	7.49	72.19	1	0	29027404	1.41963e+06	1.25279e+07	3.66522e+06	1.52904e+07	1.11772e+06	4.53948e+07	90.6748	54.7312	89.617	High	Peak Found	High	Peak Found	Peak Found	Peak Found	Peak Found
High	Master Protein	P35212	Gap junction alpha-4 protein OS=Homo sapiens (Human) OX=9606 GN=GJA4 PE=1 SV=3	GJA4	3.496	3	1	2	1	333	37.4	7.55	4.83	1	0	0.01	3.78954e+06	0.01	3.2418e+06	259392	8.91968e+06	80811.1	100	100	133.649	Not Found	Peak Found	Not Found	Peak Found	Peak Found	High	Peak Found
High	Master Protein	P35221	Catenin alpha-1 OS=Homo sapiens (Human) OX=9606 GN=CTNNA1 PE=1 SV=1	CTNNA1	198.756	25	14	58	14	906	100	6.29	262.02	14	0	2.68344e+06	7.9095e+06	4.87406e+06	2.42453e+06	9.52231e+07	1.86203e+07	9.2016e+07	49.3352	33.5616	51.5584	Peak Found	Peak Found	Peak Found	Peak Found	High	Peak Found	High	Met-loss+Acetyl [N-Term]
High	Master Protein	P35222	Catenin beta-1 OS=Homo sapiens (Human) OX=9606 GN=CTNNB1 PE=1 SV=1	CTNNB1	75.161	14	10	74	6	781	85.4	5.86	135.1	10	0	1.08849e+07	4.93337e+06	9.41736e+06	1.434e+06	3.30973e+07	9.11245e+06	6.03884e+07	37.6243	73.5701	61.2521	High	Peak Found	High	High	Peak Found	Peak Found	High
High	Master Protein	P35232	Prohibitin OS=Homo sapiens (Human) OX=9606 GN=PHB PE=1 SV=1	PHB1	212.237	60	16	388	16	272	29.8	5.76	1158.56	16	0	6.92736e+07	2.06977e+08	2.37901e+07	2.73187e+08	4.29471e+08	5.69681e+08	4.18853e+08	49.8473	83.9785	14.5419	High	High	High	High	High	High	High
High	Master Protein	P35236	Tyrosine-protein phosphatase non-receptor type 7 OS=Homo sapiens (Human) OX=9606 GN=PTPN7 PE=1 SV=3	PTPN7	68.619	30	6	18	6	360	40.5	6.79	81.53	6	0	712975	5.32894e+06	253056	3.70197e+06	1.14445e+07	1.31704e+07	5.52894e+07	76.399	87.2033	76.1191	Peak Found	Peak Found	Peak Found	Peak Found	Peak Found	Peak Found	High
High	Master Protein	P35237	Serpin B6 OS=Homo sapiens (Human) OX=9606 GN=SERPINB6 PE=1 SV=3	SERPINB6	72.056	28	8	25	8	376	42.6	5.27	81.92	8	0	0.01	7.13122e+06	209442	2.22837e+06	4.43307e+06	7.2025e+06	1.47407e+07	100	82.8172	49.5401	Not Found	Peak Found	Peak Found	Peak Found	Peak Found	Peak Found	Peak Found
High	Master Protein	P35240	Merlin OS=Homo sapiens (Human) OX=9606 GN=NF2 PE=1 SV=1	NF2	18.016	5	3	15	3	595	69.6	6.47	32.4	3	0	0.01	3.11715e+06	0.01	2.00267e+06	1.91818e+07	1.38754e+07	1.77351e+07	100	100	13.2289	Not Found	Peak Found	Not Found	Peak Found	High	Peak Found	High
High	Master Protein	P35241	Radixin OS=Homo sapiens (Human) OX=9606 GN=RDX PE=1 SV=1	RDX	438.093	55	35	801	20	583	68.5	6.37	2357.69	35	0	5.40555e+06	9.08434e+07	2.26968e+06	3.33152e+07	1.08938e+08	2.07071e+08	2.29479e+08	88.7676	87.2435	28.7893	Peak Found	High	Peak Found	High	High	High	High
Medium	Master Protein	P35249	Replication factor C subunit 4 OS=Homo sapiens (Human) OX=9606 GN=RFC4 PE=1 SV=2	RFC4	2.384	3	1	1	1	363	39.7	8.02	0	1	0	878557	2.19618e+06	595611	700208	2.4983e+06	1.86314e+06	5.31917e+06	42.8533	8.07186	46.5476	High	Peak Found	Peak Found	Peak Found	Peak Found	Peak Found	Peak Found
High	Master Protein	P35268	60S ribosomal protein L22 OS=Homo sapiens (Human) OX=9606 GN=RPL22 PE=1 SV=2	RPL22	27.489	24	4	10	4	128	14.8	9.19	16.82	4	0	1.86066e+06	1.85153e+06	493552	93305.4	1.31819e+06	730814	0.01	0.245787	68.2017	78.9471	High	Peak Found	Peak Found	Peak Found	Peak Found	Peak Found	Not Found
High	Master Protein	P35475	Alpha-L-iduronidase OS=Homo sapiens (Human) OX=9606 GN=IDUA PE=1 SV=2	IDUA	78.403	20	9	61	9	653	72.6	9.14	136.1	9	0	4.07857e+06	3.11287e+07	2.93755e+06	3.54412e+07	1.68874e+07	6.31911e+07	6.76334e+07	76.8311	84.6918	46.6041	High	Peak Found	Peak Found	Peak Found	Peak Found	Peak Found	Peak Found
High	Master Protein	P35527	Keratin, type I cytoskeletal 9 OS=Homo sapiens (Human) OX=9606 GN=KRT9 PE=1 SV=3	KRT9	982.938	95	54	3766	53	623	62	5.24	14636.5	54	1	3.28044e+09	1.35583e+09	1.78188e+09	7.58324e+09	2.81317e+09	1.61968e+09	3.61571e+09	41.5119	61.9465	30.567	High	High	High	High	High	High	High
Medium	Master Protein	P35555	Fibrillin-1 OS=Homo sapiens (Human) OX=9606 GN=FBN1 PE=1 SV=4	FBN1	2.189	0	1	8	1	2871	312.1	4.93	2.08	1	0	1.96115e+06	0.01	1.33455e+08	31131.7	3.81866e+06	132529	4.75561e+06	100	99.9534	68.7568	Peak Found	Not Found	High	Peak Found	Peak Found	Peak Found	Peak Found
High	Master Protein	P35568	Insulin receptor substrate 1 OS=Homo sapiens (Human) OX=9606 GN=IRS1 PE=1 SV=1	IRS1	246.509	34	28	146	28	1242	131.5	8.54	320.18	28	0	1.72765e+07	4.08316e+07	1.00154e+07	2.26913e+07	5.95179e+07	8.47252e+07	4.0368e+07	40.5368	38.7564	29.5187	High	Peak Found	High	Peak Found	Peak Found	High	Peak Found	Met-loss+Acetyl [N-Term]
High	Master Protein	P35573	Glycogen debranching enzyme OS=Homo sapiens (Human) OX=9606 GN=AGL PE=1 SV=3	AGL	708.349	47	64	776	64	1532	174.7	6.76	2461.31	64	0	2.31875e+08	6.61822e+07	2.42571e+08	3.32111e+07	8.03709e+08	4.75949e+07	1.05358e+09	55.5909	75.915	67.3545	High	Peak Found	High	Peak Found	High	Peak Found	High
High	Master Protein	P35579	Myosin-9 OS=Homo sapiens (Human) OX=9606 GN=MYH9 PE=1 SV=4	MYH9	6666.88	81	271	36528	224	1960	226.4	5.6	142546	271	58	2.25204e+09	5.85657e+10	1.47457e+09	7.13093e+10	4.52482e+10	1.47125e+11	1.71015e+11	92.5941	95.9481	45.0224	High	High	High	High	High	High	High	Met-loss+Acetyl [N-Term]
High	Master Protein	P35580	Myosin-10 OS=Homo sapiens (Human) OX=9606 GN=MYH10 PE=1 SV=3	MYH10	906.349	32	63	4114	28	1976	228.9	5.54	14004.7	63	3	7.20335e+06	2.90095e+07	1.04582e+07	5.79215e+07	3.05226e+07	1.96132e+08	1.28064e+08	60.2166	69.4115	57.4815	Peak Found	High	Peak Found	High	Peak Found	High	High
High	Master Protein	P35606	Coatomer subunit beta' OS=Homo sapiens (Human) OX=9606 GN=COPB2 PE=1 SV=2	COPB2	285.225	36	25	232	25	906	102.4	5.27	828.44	25	0	2.13613e+07	1.03236e+08	1.01446e+07	8.69695e+07	1.13259e+08	2.29073e+08	5.10373e+08	65.7115	79.108	58.6653	High	High	Peak Found	High	High	High	High
High	Master Protein	P35611	Alpha-adducin OS=Homo sapiens (Human) OX=9606 GN=ADD1 PE=1 SV=2	ADD1	416.89	51	31	466	30	737	80.9	5.83	1530.06	31	0	2.86439e+08	2.89421e+08	9.08203e+07	1.24432e+08	3.44604e+08	4.21143e+08	8.04904e+08	0.517933	15.6151	38.4655	High	High	High	High	High	High	High
High	Master Protein	P35625	Metalloproteinase inhibitor 3 OS=Homo sapiens (Human) OX=9606 GN=TIMP3 PE=1 SV=2	TIMP3	128.087	54	11	188	11	211	24.1	8.72	433.04	11	0	1.96513e+07	4.27739e+07	1.47887e+07	7.0507e+07	7.15223e+07	1.2203e+08	2.17707e+08	37.0405	65.3238	44.2216	Peak Found	Peak Found	High	Peak Found	Peak Found	Peak Found	High
High	Master Protein	P35626	Beta-adrenergic receptor kinase 2 OS=Homo sapiens (Human) OX=9606 GN=GRK3 PE=1 SV=2	GRK3	424.2	57	43	773	28	688	79.7	7.62	2065.4	43	0	9.43949e+07	3.05542e+07	6.84286e+07	1.84418e+07	2.4795e+08	7.01557e+07	1.63803e+08	51.0934	57.5419	45.207	High	Peak Found	High	Peak Found	High	High	High
Low	Master Protein	P35659	Protein DEK OS=Homo sapiens (Human) OX=9606 GN=DEK PE=1 SV=1	DEK	1.571	3	1	2	1	375	42.6	8.56	0	1	0	2.60455e+06	0.01	0.01	0.01	0.01	0.01	0.01	100	0	0	High	Not Found	Not Found	Not Found	Not Found	Not Found	Not Found
High	Master Protein	P35749	Myosin-11 OS=Homo sapiens (Human) OX=9606 GN=MYH11 PE=1 SV=3	MYH11	453.278	14	34	2497	3	1972	227.2	5.5	8663.08	34	1	952187	3.61011e+06	364261	5.17115e+06	8.00501e+06	3.94549e+06	1.35329e+08	58.2584	86.8389	124.254	Peak Found	Peak Found	Peak Found	Not Found	Peak Found	Peak Found	Peak Found
High	Master Protein	P35813	Protein phosphatase 1A OS=Homo sapiens (Human) OX=9606 GN=PPM1A PE=1 SV=1	PPM1A	23.01	11	2	6	2	382	42.4	5.36	21.49	2	0	343527	360324	5.36873e+06	54711.5	961156	5.98382e+06	2.41987e+07	2.38651	97.9824	96.1667	Peak Found	Peak Found	Peak Found	Peak Found	Peak Found	Peak Found	Peak Found
High	Master Protein	P35858	Insulin-like growth factor-binding protein complex acid labile subunit OS=Homo sapiens (Human) OX=9606 GN=IGFALS PE=1 SV=1	IGFALS	106.219	25	10	47	10	605	66	6.79	172.02	10	0	2.02526e+06	138171	1.68542e+06	518392	4.3613e+07	4.01429e+06	7.12859e+07	87.2267	52.955	69.6483	Peak Found	Peak Found	Peak Found	Peak Found	High	Peak Found	High
High	Master Protein	P35908	Keratin, type II cytoskeletal 2 epidermal OS=Homo sapiens (Human) OX=9606 GN=KRT2 PE=1 SV=2	KRT2	1131.97	89	74	3532	1	639	65.4	8	11298.4	74	83	4.87702e+09	1.73285e+09	1.41767e+09	1.04832e+11	2.81528e+09	2.31037e+09	4.77183e+09	47.5678	97.3314	32.1761	High	Peak Found	Not Found	High	High	High	High
High	Master Protein	P35914	Hydroxymethylglutaryl-CoA lyase, mitochondrial OS=Homo sapiens (Human) OX=9606 GN=HMGCL PE=1 SV=2	HMGCL	18.561	8	2	9	2	325	34.3	8.54	20.37	2	0	5.35681e+06	1.13531e+06	3.58933e+06	285893	6.24461e+06	2.60736e+06	2.99745e+06	65.025	85.2451	41.2796	Peak Found	Peak Found	Peak Found	Peak Found	Peak Found	Peak Found	Peak Found
High	Master Protein	P36402	Transcription factor 7 OS=Homo sapiens (Human) OX=9606 GN=TCF7 PE=1 SV=3	TCF7	3.552	3	1	1	1	384	41.6	6.81	2.06	1	0	1.34327e+06	0.01	194404	0.01	0.01	0.01	0.01	100	100	0	High	Not Found	Peak Found	Not Found	Not Found	Not Found	Not Found
High	Master Protein	P36404	ADP-ribosylation factor-like protein 2 OS=Homo sapiens (Human) OX=9606 GN=ARL2 PE=1 SV=4	ARL2	6.579	5	1	1	1	184	20.9	6.34	2.21	1	0	679862	181734	0.01	0.01	0.01	809984	0.01	57.8146	0	141.421	Peak Found	Peak Found	Not Found	Not Found	Not Found	Peak Found	Not Found
High	Master Protein	P36405	ADP-ribosylation factor-like protein 3 OS=Homo sapiens (Human) OX=9606 GN=ARL3 PE=1 SV=2	ARL3	22.847	34	4	10	4	182	20.4	7.24	12.97	4	0	0.01	0.01	140953	2.3704e+06	34126.7	405532	1.16e+07	0	88.7747	133.728	Not Found	Not Found	Peak Found	Peak Found	Peak Found	Peak Found	Peak Found
High	Master Protein	P36507	Dual specificity mitogen-activated protein kinase kinase 2 OS=Homo sapiens (Human) OX=9606 GN=MAP2K2 PE=1 SV=1	MAP2K2	21.101	8	3	7	3	400	44.4	6.55	20.16	3	0	0.01	2.26289e+06	0.01	7.35859e+06	2.91499e+06	3.12927e+07	1.43164e+07	100	100	72.0844	Not Found	Peak Found	Not Found	Peak Found	Peak Found	High	High
High	Master Protein	P36542	ATP synthase subunit gamma, mitochondrial OS=Homo sapiens (Human) OX=9606 GN=ATP5F1C PE=1 SV=1	ATP5F1C	132.536	32	10	171	10	298	33	9.22	466.39	10	0	1.65145e+07	6.47789e+07	7.66386e+06	5.2294e+07	6.53274e+07	2.15013e+08	2.43725e+08	59.3706	74.4358	44.773	High	High	High	High	High	High	High
High	Master Protein	P36551	Oxygen-dependent coproporphyrinogen-III oxidase, mitochondrial OS=Homo sapiens (Human) OX=9606 GN=CPOX PE=1 SV=3	CPOX	22.166	10	3	5	3	454	50.1	8.25	10.6	3	0	0.01	4.61247e+06	0.01	2.81422e+06	5.97443e+07	5.31831e+07	4.20233e+07	100	100	14.1632	Not Found	Peak Found	Not Found	Peak Found	Peak Found	Peak Found	Peak Found
High	Master Protein	P36776	Lon protease homolog, mitochondrial OS=Homo sapiens (Human) OX=9606 GN=LONP1 PE=1 SV=2	LONP1	286.697	34	30	396	30	959	106.4	6.39	1163.12	30	0	1.26914e+08	1.48252e+08	7.84736e+07	6.81958e+07	3.81416e+08	2.06642e+08	4.27158e+08	7.75474	7.00743	28.0798	High	High	High	Peak Found	High	High	High
High	Master Protein	P36871	Phosphoglucomutase-1 OS=Homo sapiens (Human) OX=9606 GN=PGM1 PE=1 SV=3	PGM1	94.518	26	11	38	11	562	61.4	6.76	98.33	11	0	9.77275e+06	4.56566e+06	1.07436e+06	7.54075e+06	1.75583e+07	7.73391e+06	657296	36.3157	75.0586	80.1188	Peak Found	Peak Found	Peak Found	Peak Found	Peak Found	Peak Found	Peak Found
High	Master Protein	P36873	Serine/threonine-protein phosphatase PP1-gamma catalytic subunit OS=Homo sapiens (Human) OX=9606 GN=PPP1CC PE=1 SV=1	PPP1CC	378.611	63	21	543	2	323	37	6.54	1999.17	21	0	3.0907e+06	1.96297e+07	849991	3.53164e+07	8.64512e+07	8.91503e+07	1.34961e+08	72.7936	95.2995	21.5017	High	High	High	High	High	High	High	Met-loss+Acetyl [N-Term]
High	Master Protein	P36915	Guanine nucleotide-binding protein-like 1 OS=Homo sapiens (Human) OX=9606 GN=GNL1 PE=1 SV=2	GNL1	187.512	35	19	214	19	607	68.6	5.8	623.6	19	0	4.65254e+07	1.68789e+08	3.30632e+07	4.3366e+07	2.1262e+08	2.52934e+08	2.38453e+08	56.7837	13.4802	7.10531	High	High	High	Peak Found	High	High	High
High	Master Protein	P36959	GMP reductase 1 OS=Homo sapiens (Human) OX=9606 GN=GMPR PE=1 SV=1	GMPR	36.914	26	5	12	5	345	37.4	7.06	36.26	5	0	461882	341341	420762	616994	9.71879e+06	2.06204e+06	5.50119e+06	15.0071	18.9093	54.3554	Peak Found	Peak Found	Peak Found	Peak Found	Peak Found	Peak Found	Peak Found
High	Master Protein	P36969	Phospholipid hydroperoxide glutathione peroxidase OS=Homo sapiens (Human) OX=9606 GN=GPX4 PE=1 SV=3	GPX4	41.464	36	5	16	5	197	22.2	8.37	43.08	5	0	713584	193974	50099.2	32525.4	2.04794e+06	39612.8	0.01	57.2537	21.2694	137.416	Peak Found	Peak Found	Peak Found	Peak Found	Peak Found	Peak Found	Not Found
High	Master Protein	P37235	Hippocalcin-like protein 1 OS=Homo sapiens (Human) OX=9606 GN=HPCAL1 PE=1 SV=3	HPCAL1	10.389	24	4	9	4	193	22.3	5.35	18.59	4	0	0.01	0.01	8641.1	39735.9	0.01	0.01	0.01	0	64.276	0	Not Found	Not Found	Peak Found	Peak Found	Not Found	Not Found	Not Found
High	Master Protein	P37802	Transgelin-2 OS=Homo sapiens (Human) OX=9606 GN=TAGLN2 PE=1 SV=3	TAGLN2	311.872	78	19	1050	19	199	22.4	8.25	2095.7	19	0	5.22161e+07	3.00975e+07	2.3108e+07	1.43876e+07	5.84037e+07	5.57127e+07	1.22401e+08	26.871	23.2571	39.0954	High	Peak Found	High	Peak Found	Peak Found	Peak Found	Peak Found	Met-loss+Acetyl [N-Term]
High	Master Protein	P37837	Transaldolase OS=Homo sapiens (Human) OX=9606 GN=TALDO1 PE=1 SV=2	TALDO1	58.05	23	7	35	7	337	37.5	6.81	76.92	7	0	4.08414e+06	1.45597e+07	1.10527e+06	4.73928e+06	4.78583e+06	2.59704e+07	1.65906e+07	56.1878	62.1778	54.9188	Peak Found	Peak Found	Peak Found	Peak Found	Peak Found	Peak Found	Peak Found
High	Master Protein	P37840	Alpha-synuclein OS=Homo sapiens (Human) OX=9606 GN=SNCA PE=1 SV=1	SNCA	140.749	46	8	64	8	140	14.5	4.7	158.98	8	0	4.3411e+06	2.09645e+06	1.79586e+06	5.90347e+06	8.24527e+06	3.42282e+07	2.57951e+07	34.868	53.3503	47.5605	Peak Found	Peak Found	Peak Found	Peak Found	Peak Found	Peak Found	Peak Found
High	Master Protein	P38117	Electron transfer flavoprotein subunit beta OS=Homo sapiens (Human) OX=9606 GN=ETFB PE=1 SV=3	ETFB	69.865	41	9	47	9	255	27.8	8.1	126.52	9	0	8.18816e+06	4.72732e+06	3.20228e+06	5.53743e+06	9.21037e+06	1.78173e+07	6.51852e+07	26.7961	26.7188	80.0656	Peak Found	Peak Found	Peak Found	Peak Found	Peak Found	Peak Found	High
High	Master Protein	P38159	RNA-binding motif protein, X chromosome OS=Homo sapiens (Human) OX=9606 GN=RBMX PE=1 SV=3	RBMX	8.091	7	2	3	2	391	42.3	10.05	1.93	2	0	4.58402e+06	9.41464e+06	645666	2.05669e+06	0.01	7.35708e+06	259535	34.5077	52.2147	134.258	High	Peak Found	Peak Found	Peak Found	Not Found	Peak Found	Peak Found
High	Master Protein	P38571	Lysosomal acid lipase/cholesteryl ester hydrolase OS=Homo sapiens (Human) OX=9606 GN=LIPA PE=1 SV=2	LIPA	53.202	21	4	36	4	399	45.4	6.92	113.07	4	0	610350	25494.7	738756	222472	1.89203e+07	240505	7.46471e+07	91.9809	53.7109	101.079	Peak Found	Peak Found	Peak Found	Peak Found	High	Peak Found	High
High	Master Protein	P38606	V-type proton ATPase catalytic subunit A OS=Homo sapiens (Human) OX=9606 GN=ATP6V1A PE=1 SV=2	ATP6V1A	146.31	35	14	93	14	617	68.3	5.52	379.73	14	0	5.99522e+07	4.3838e+07	5.53613e+07	2.49454e+07	1.048e+08	7.76958e+07	1.23254e+08	15.5257	37.8747	18.3586	Peak Found	High	Peak Found	Peak Found	High	High	High
High	Master Protein	P38646	Stress-70 protein, mitochondrial OS=Homo sapiens (Human) OX=9606 GN=HSPA9 PE=1 SV=2	HSPA9	124.229	26	13	44	12	679	73.6	6.16	104.68	13	0	3.0831e+06	2.59966e+06	1.04935e+07	3.69696e+06	3.42329e+07	3.7974e+06	3.93374e+07	8.50705	47.8952	60.8377	Peak Found	Peak Found	Peak Found	Peak Found	Peak Found	Peak Found	Peak Found
High	Master Protein	P38935	DNA-binding protein SMUBP-2 OS=Homo sapiens (Human) OX=9606 GN=IGHMBP2 PE=1 SV=3	IGHMBP2	6.369	3	2	2	2	993	109.1	8.97	1.69	2	0	3.56027e+06	172907	0.01	0.01	0.01	666272	1.26347e+06	90.7367	0	80.2283	High	Peak Found	Not Found	Not Found	Not Found	Peak Found	Peak Found	Met-loss+Acetyl [N-Term]
High	Master Protein	P39019	40S ribosomal protein S19 OS=Homo sapiens (Human) OX=9606 GN=RPS19 PE=1 SV=2	RPS19	35.762	38	6	11	6	145	16.1	10.32	22.98	6	0	99531.4	299518	116294	344299	2.81108e+06	3.30294e+06	4.0655e+06	50.1158	49.5024	15.2092	Peak Found	Peak Found	Peak Found	Peak Found	Peak Found	Peak Found	Peak Found
High	Master Protein	P39060	Collagen alpha-1(XVIII) chain OS=Homo sapiens (Human) OX=9606 GN=COL18A1 PE=1 SV=5	COL18A1	134.784	9	13	128	13	1754	178.1	6.01	341.97	13	0	2.27034e+07	4.44167e+07	2.59312e+07	3.10688e+07	2.59497e+07	1.03815e+08	7.69522e+07	32.3499	9.01333	46.8663	High	Peak Found	High	Peak Found	Peak Found	Peak Found	Peak Found
High	Master Protein	P39656	Dolichyl-diphosphooligosaccharide--protein glycosyltransferase 48 kDa subunit OS=Homo sapiens (Human) OX=9606 GN=DDOST PE=1 SV=4	DDOST	143.395	44	14	304	14	456	50.8	6.55	743.6	14	0	8.06183e+07	1.68374e+08	2.89072e+08	4.39871e+08	2.59542e+09	2.36402e+09	4.31868e+09	35.2442	20.6875	28.1962	High	High	High	High	High	High	High
High	Master Protein	P39880	Homeobox protein cut-like 1 OS=Homo sapiens (Human) OX=9606 GN=CUX1 PE=1 SV=3	CUX1	90.205	9	10	16	10	1505	164.1	5.9	54.15	10	0	1.59374e+06	1.12039e+07	162049	2.44695e+06	3.30201e+07	2.16058e+07	4.0337e+07	75.0933	87.5777	24.3497	Peak Found	High	Peak Found	Peak Found	Peak Found	Peak Found	High
High	Master Protein	P40197	Platelet glycoprotein V OS=Homo sapiens (Human) OX=9606 GN=GP5 PE=1 SV=1	GP5	548.249	61	26	2329	26	560	60.9	9.63	8025.97	26	0	8.12532e+08	9.99144e+08	1.10184e+09	3.50931e+08	5.56776e+09	1.80564e+09	1.4108e+10	10.3005	51.688	71.8826	High	High	High	High	High	High	High
High	Master Protein	P40222	Alpha-taxilin OS=Homo sapiens (Human) OX=9606 GN=TXLNA PE=1 SV=3	TXLNA	15.2	7	1	2	1	546	61.9	6.52	7.04	1	0	0.01	1.54965e+06	0.01	519474	3.25181e+06	2.35055e+06	2.45732e+06	100	100	14.9656	Not Found	Peak Found	Not Found	Peak Found	Peak Found	Peak Found	Peak Found
High	Master Protein	P40227	T-complex protein 1 subunit zeta OS=Homo sapiens (Human) OX=9606 GN=CCT6A PE=1 SV=3	CCT6A	661.397	68	43	1623	36	531	58	6.68	4861.53	43	9	8.27974e+08	2.11755e+08	5.81887e+08	8.42399e+07	3.53926e+09	3.17711e+08	1.17539e+09	59.2673	74.7075	81.2101	High	High	High	Peak Found	High	High	High
High	Master Protein	P40238	Thrombopoietin receptor OS=Homo sapiens (Human) OX=9606 GN=MPL PE=1 SV=1	MPL	15.2	3	1	3	1	635	71.2	6.48	13	1	0	0.01	0.01	0.01	0.01	6.63044e+06	4.56902e+06	6.05821e+06	0	0	15.1042	Not Found	Not Found	Not Found	Not Found	Peak Found	Peak Found	Peak Found
Low	Master Protein	P40306	Proteasome subunit beta type-10 OS=Homo sapiens (Human) OX=9606 GN=PSMB10 PE=1 SV=1	PSMB10	1.566	4	1	1	1	273	28.9	7.81	0	1	0	0.01	1.37538e+06	28356.6	154012	6027.05	648374	25500.4	100	68.9018	131.631	Not Found	Peak Found	Peak Found	Peak Found	Peak Found	Peak Found	Peak Found
High	Master Protein	P40424	Pre-B-cell leukemia transcription factor 1 OS=Homo sapiens (Human) OX=9606 GN=PBX1 PE=1 SV=1	PBX1	16.915	9	2	4	2	430	46.6	7.03	23.7	2	0	360718	491287	0.01	36721.2	0.01	336075	503269	15.325	99.9999	74.801	Peak Found	Peak Found	Not Found	Peak Found	Not Found	Peak Found	Peak Found
High	Master Protein	P40616	ADP-ribosylation factor-like protein 1 OS=Homo sapiens (Human) OX=9606 GN=ARL1 PE=1 SV=1	ARL1	54.227	28	4	27	4	181	20.4	5.72	64.32	4	0	362192	158076	1.69722e+06	279612	1.40552e+07	7.78753e+06	5.20422e+07	39.2329	71.7111	79.3912	Peak Found	Peak Found	Peak Found	Peak Found	Peak Found	Peak Found	Peak Found
High	Master Protein	P40763	Signal transducer and activator of transcription 3 OS=Homo sapiens (Human) OX=9606 GN=STAT3 PE=1 SV=2	STAT3	218.06	31	20	139	20	770	88	6.3	567.15	20	0	7.08172e+06	8.38348e+07	2.8877e+06	2.25923e+07	1.63057e+08	1.20516e+08	2.12993e+08	84.4215	77.3336	22.833	Peak Found	High	Peak Found	High	High	High	High	Met-loss+Acetyl [N-Term]
High	Master Protein	P40818	Ubiquitin carboxyl-terminal hydrolase 8 OS=Homo sapiens (Human) OX=9606 GN=USP8 PE=1 SV=1	USP8	14.456	2	1	3	1	1118	127.4	8.51	12.03	1	0	67242.4	4.25987e+06	0.01	3.38351e+06	5.10117e+06	5.66798e+06	1.41984e+06	96.892	100	46.3516	Peak Found	Peak Found	Not Found	Peak Found	Peak Found	Peak Found	Peak Found
High	Master Protein	P40925	Malate dehydrogenase, cytoplasmic OS=Homo sapiens (Human) OX=9606 GN=MDH1 PE=1 SV=4	MDH1	67.112	36	9	41	9	334	36.4	7.36	100.37	9	0	6.50722e+06	5.01366e+06	2.39944e+06	4.51383e+06	4.63339e+07	9.40154e+07	1.53076e+08	12.9639	30.5845	44.6381	High	Peak Found	High	Peak Found	Peak Found	Peak Found	Peak Found
High	Master Protein	P40926	Malate dehydrogenase, mitochondrial OS=Homo sapiens (Human) OX=9606 GN=MDH2 PE=1 SV=3	MDH2	144.963	54	14	80	14	338	35.5	8.68	231.88	14	0	1.88723e+07	3.12092e+07	2.21414e+07	6.61673e+06	3.27628e+07	1.86439e+07	7.64716e+07	24.6337	53.9836	57.7504	High	Peak Found	High	Peak Found	Peak Found	Peak Found	Peak Found
High	Master Protein	P40939	Trifunctional enzyme subunit alpha, mitochondrial OS=Homo sapiens (Human) OX=9606 GN=HADHA PE=1 SV=2	HADHA	647.384	70	44	978	44	763	82.9	9.04	4080.73	44	0	3.91579e+07	6.52128e+08	3.39516e+07	2.5459e+08	1.30081e+09	1.13615e+09	1.128e+09	88.671	76.4668	6.69968	High	High	High	High	High	High	High
High	Master Protein	P41091	Eukaryotic translation initiation factor 2 subunit 3 OS=Homo sapiens (Human) OX=9606 GN=EIF2S3 PE=1 SV=3	EIF2S3	204.69	50	17	290	17	472	51.1	8.4	990.52	17	0	1.74288e+08	2.3347e+08	5.22068e+07	1.66024e+08	2.6277e+08	4.53111e+08	2.20649e+08	14.5141	52.1546	32.3945	High	High	High	High	High	High	High	Met-loss [N-Term]; Met-loss+Acetyl [N-Term]
High	Master Protein	P41212	Transcription factor ETV6 OS=Homo sapiens (Human) OX=9606 GN=ETV6 PE=1 SV=1	ETV6	10.305	13	4	8	4	452	53	7.43	0	4	0	71437.2	362544	299644	45562.1	2.27166e+06	461273	0.01	67.0782	73.6029	107.621	Peak Found	Peak Found	Peak Found	Peak Found	Peak Found	Peak Found	Not Found
High	Master Protein	P41214	Eukaryotic translation initiation factor 2D OS=Homo sapiens (Human) OX=9606 GN=EIF2D PE=1 SV=3	EIF2D	57.748	15	5	15	5	584	64.7	7.65	57	5	0	281213	0.01	183799	2.00944e+06	2.93562e+07	1.44578e+07	3.19229e+07	100	83.2395	30.4994	Peak Found	Not Found	Peak Found	Peak Found	Peak Found	Peak Found	High
High	Master Protein	P41218	Myeloid cell nuclear differentiation antigen OS=Homo sapiens (Human) OX=9606 GN=MNDA PE=1 SV=1	MNDA	50.139	31	7	23	7	407	45.8	9.76	22.74	7	0	3.72434e+07	587768	5.50163e+06	362286	5.13496e+06	910745	1.67335e+06	96.8927	87.6435	71.4384	High	Peak Found	High	Peak Found	Peak Found	Peak Found	Peak Found
High	Master Protein	P41226	Ubiquitin-like modifier-activating enzyme 7 OS=Homo sapiens (Human) OX=9606 GN=UBA7 PE=1 SV=2	UBA7	723.345	55	39	946	39	1012	111.6	6.04	3896.96	39	0	7.24127e+07	1.758e+08	6.16957e+07	9.04373e+07	6.31778e+08	4.99523e+08	4.73146e+09	41.6528	18.8924	100.525	High	High	High	High	High	High	High	Acetyl [N-Term]
High	Master Protein	P41227	N-alpha-acetyltransferase 10 OS=Homo sapiens (Human) OX=9606 GN=NAA10 PE=1 SV=1	NAA10	60.477	45	6	44	6	235	26.4	5.64	307.98	6	0	0.01	6.98404e+06	0.01	6.0094e+06	3.69477e+07	2.71913e+07	5.45039e+07	100	100	28.5753	Not Found	High	Not Found	Peak Found	High	High	High
Low	Master Protein	P41229	Lysine-specific demethylase 5C OS=Homo sapiens (Human) OX=9606 GN=KDM5C PE=1 SV=2	KDM5C	1.893	1	1	5	1	1560	175.6	5.58	9.52	1	0	0.01	151020	2.21335e+06	396949	129255	4.50748e+07	3.01077e+07	100	69.5859	74.4384	Not Found	Peak Found	High	Peak Found	Peak Found	Peak Found	Peak Found
High	Master Protein	P41240	Tyrosine-protein kinase CSK OS=Homo sapiens (Human) OX=9606 GN=CSK PE=1 SV=1	CSK	10.871	7	3	16	3	450	50.7	7.06	23.61	3	0	2.82742e+06	0.01	1.44787e+06	1.87666e+06	3.18933e+06	7.07699e+06	4.25213e+07	100	12.8977	100.571	Peak Found	Not Found	Peak Found	Peak Found	Peak Found	Peak Found	High
High	Master Protein	P41250	Glycine--tRNA ligase OS=Homo sapiens (Human) OX=9606 GN=GARS1 PE=1 SV=3	GARS1	121.284	17	8	55	8	739	83.1	7.03	237.09	8	0	964608	1.70571e+06	2.36746e+06	721282	2.7584e+06	5.8625e+06	8.01469e+07	27.7532	53.2961	120.896	Peak Found	Peak Found	Peak Found	Peak Found	Peak Found	Peak Found	High
High	Master Protein	P41252	Isoleucine--tRNA ligase, cytoplasmic OS=Homo sapiens (Human) OX=9606 GN=IARS1 PE=1 SV=2	IARS1	280.966	31	31	167	31	1262	144.4	6.15	517.06	31	0	5.17191e+07	9.1018e+07	8.59368e+06	9.18799e+07	8.93279e+07	2.18688e+08	2.3673e+08	27.5323	82.8936	36.1534	High	High	Peak Found	High	High	High	High
High	Master Protein	P41271	Neuroblastoma suppressor of tumorigenicity 1 OS=Homo sapiens (Human) OX=9606 GN=NBL1 PE=1 SV=2	NBL1	3.283	4	1	9	1	181	19.4	5.29	3.58	1	0	2.21314e+06	703921	1.1477e+06	17246.7	0.01	1.68746e+06	1.34806e+06	51.7376	97.039	72.0244	Peak Found	Peak Found	Peak Found	Peak Found	Not Found	Peak Found	Peak Found
High	Master Protein	P41743	Protein kinase C iota type OS=Homo sapiens (Human) OX=9606 GN=PRKCI PE=1 SV=2	PRKCI	15.308	5	2	3	2	596	68.2	5.85	8.31	2	0	1.39862e+06	426551	2.8713e+06	358083	4.10681e+06	120757	0.01	53.2592	77.8235	135.407	Peak Found	Peak Found	Peak Found	Peak Found	Peak Found	Peak Found	Not Found
High	Master Protein	P42166	Lamina-associated polypeptide 2, isoform alpha OS=Homo sapiens (Human) OX=9606 GN=TMPO PE=1 SV=2	TMPO	72.771	13	5	24	5	694	75.4	7.66	80.71	5	0	3.48665e+06	1.54265e+07	429272	2.16607e+07	3.36368e+07	9.92262e+07	7.18627e+07	63.13	96.1134	39.417	High	Peak Found	Peak Found	Peak Found	High	High	Peak Found	Met-loss [N-Term]
High	Master Protein	P42224	Signal transducer and activator of transcription 1-alpha/beta OS=Homo sapiens (Human) OX=9606 GN=STAT1 PE=1 SV=2	STAT1	115.931	21	12	71	12	750	87.3	6.05	241.11	12	0	1.23806e+06	238995	1.58955e+06	945016	6.67149e+07	1.79594e+07	1.71465e+08	67.6389	25.4298	75.0097	High	Peak Found	High	Peak Found	High	Peak Found	High
High	Master Protein	P42226	Signal transducer and activator of transcription 6 OS=Homo sapiens (Human) OX=9606 GN=STAT6 PE=1 SV=1	STAT6	22.626	6	3	8	3	847	94.1	6.23	27.15	3	0	0.01	1.70477e+06	264468	0.01	9.27143e+06	0.01	1.33614e+07	100	100	74.0934	Not Found	Peak Found	Peak Found	Not Found	Peak Found	Not Found	High
High	Master Protein	P42229	Signal transducer and activator of transcription 5A OS=Homo sapiens (Human) OX=9606 GN=STAT5A PE=1 SV=1	STAT5A	180.429	29	17	55	5	794	90.6	6.39	193.23	17	11	9.87297e+06	5.09299e+07	7.35944e+06	1.50731e+07	2.35712e+07	8.11496e+07	1.72173e+08	67.5246	34.386	66.2814	Peak Found	Peak Found	Peak Found	Peak Found	Peak Found	Peak Found	High	Met-loss+Acetyl [N-Term]
High	Master Protein	P42285	Exosome RNA helicase MTR4 OS=Homo sapiens (Human) OX=9606 GN=MTREX PE=1 SV=3	MTREX	7.745	3	2	2	2	1042	117.7	6.52	0	2	0	1.71942e+06	114114	1.16572e+06	184518	212796	248327	0.01	87.5526	72.6688	71.3376	High	Peak Found	Peak Found	Peak Found	Peak Found	Peak Found	Not Found
High	Master Protein	P42331	Rho GTPase-activating protein 25 OS=Homo sapiens (Human) OX=9606 GN=ARHGAP25 PE=1 SV=2	ARHGAP25	40.408	11	5	12	5	645	73.4	6.37	46.8	5	0	1.08654e+06	364435	579752	760832	3.06736e+07	2.86452e+06	1.79893e+07	49.7668	13.5076	66.1836	Peak Found	Peak Found	Peak Found	Peak Found	High	Peak Found	Peak Found
High	Master Protein	P42336	Phosphatidylinositol 4,5-bisphosphate 3-kinase catalytic subunit alpha isoform OS=Homo sapiens (Human) OX=9606 GN=PIK3CA PE=1 SV=2	PIK3CA	5.98	3	2	2	2	1068	124.2	7.23	3.6	2	0	172701	184763	0.01	0.01	2.96292e+06	579654	3.9143e+06	3.37447	0	56.4275	Peak Found	Peak Found	Not Found	Not Found	Peak Found	Peak Found	Peak Found
High	Master Protein	P42338	Phosphatidylinositol 4,5-bisphosphate 3-kinase catalytic subunit beta isoform OS=Homo sapiens (Human) OX=9606 GN=PIK3CB PE=1 SV=1	PIK3CB	140.844	17	15	76	15	1070	122.7	7.09	249.54	15	0	2.7615e+06	2.54911e+07	1.57924e+06	6.97456e+06	2.07906e+07	5.7513e+07	1.7127e+08	80.4513	63.0752	77.0035	Peak Found	High	Peak Found	Peak Found	Peak Found	High	High
High	Master Protein	P42345	Serine/threonine-protein kinase mTOR OS=Homo sapiens (Human) OX=9606 GN=MTOR PE=1 SV=1	MTOR	492.119	23	42	435	42	2549	288.7	7.17	1603.4	42	0	2.83968e+07	1.36665e+08	2.65477e+07	1.32225e+08	2.39652e+08	3.46163e+08	7.02779e+08	65.5925	66.5588	46.1079	High	High	High	High	High	High	High
High	Master Protein	P42356	Phosphatidylinositol 4-kinase alpha OS=Homo sapiens (Human) OX=9606 GN=PI4KA PE=1 SV=4	PI4KA	767.125	36	60	1033	60	2102	236.7	7.06	3202.28	60	0	1.30774e+08	5.63192e+08	1.11336e+08	5.03186e+08	1.42822e+09	1.21625e+09	1.05541e+09	62.3112	63.765	12.3796	High	High	High	High	High	High	High
High	Master Protein	P42357	Histidine ammonia-lyase OS=Homo sapiens (Human) OX=9606 GN=HAL PE=1 SV=1	HAL	15.939	7	5	7	5	657	72.7	6.95	13.99	5	0	1.79354e+06	6.02588e+06	3.07583e+06	5.29874e+07	219508	474382	332932	54.126	89.0273	30.4613	High	Peak Found	Peak Found	High	Peak Found	Peak Found	Peak Found
High	Master Protein	P42574	Caspase-3 OS=Homo sapiens (Human) OX=9606 GN=CASP3 PE=1 SV=2	CASP3	14.123	7	2	53	1	277	31.6	6.54	103.18	2	0	843358	5.13336e+06	146883	8.44581e+06	198836	2.4346e+07	879214	71.7786	96.5812	132.467	High	Peak Found	High	Peak Found	High	High	High
High	Master Protein	P42680	Tyrosine-protein kinase Tec OS=Homo sapiens (Human) OX=9606 GN=TEC PE=1 SV=2	TEC	246.243	49	26	250	26	631	73.5	8.44	799.11	26	0	3.25338e+06	1.17334e+08	1.10035e+07	4.48638e+07	4.30258e+08	1.86021e+08	3.43743e+08	94.6041	60.6086	31.5968	High	High	Peak Found	Peak Found	High	High	High
High	Master Protein	P42694	Probable helicase with zinc finger domain OS=Homo sapiens (Human) OX=9606 GN=HELZ PE=1 SV=2	HELZ	154.885	12	17	89	17	1942	218.8	7.42	205.85	17	0	2.48095e+07	1.6827e+07	1.346e+07	1.63162e+07	7.47053e+07	4.00588e+07	2.93225e+07	19.1718	9.59216	40.3209	High	Peak Found	High	Peak Found	High	Peak Found	Peak Found
Medium	Master Protein	P42702	Leukemia inhibitory factor receptor OS=Homo sapiens (Human) OX=9606 GN=LIFR PE=1 SV=1	LIFR	2.42	1	1	1	1	1097	123.7	5.72	2.21	1	0	147652	0.01	227134	0.01	478193	0.01	371426	100	100	72.3662	Peak Found	Not Found	Peak Found	Not Found	Peak Found	Not Found	Peak Found
High	Master Protein	P42704	Leucine-rich PPR motif-containing protein, mitochondrial OS=Homo sapiens (Human) OX=9606 GN=LRPPRC PE=1 SV=3	LRPPRC	175.722	17	19	90	19	1394	157.8	6.13	279.7	19	0	1.10294e+07	6.22636e+07	2.03805e+06	6.47632e+07	1.57039e+08	1.41874e+08	3.90944e+07	69.9033	93.8982	46.5011	Peak Found	High	Peak Found	High	High	High	High
High	Master Protein	P42766	60S ribosomal protein L35 OS=Homo sapiens (Human) OX=9606 GN=RPL35 PE=1 SV=2	RPL35	29.579	29	4	9	4	123	14.5	11.05	16.82	4	0	0.01	150605	232856	32206.2	149710	429002	576572	100	75.6991	45.9652	Not Found	Peak Found	Peak Found	Peak Found	Peak Found	Peak Found	Peak Found
High	Master Protein	P42768	Wiskott-Aldrich syndrome protein OS=Homo sapiens (Human) OX=9606 GN=WAS PE=1 SV=4	WAS	356.656	57	25	807	25	502	52.9	6.64	3033.06	25	0	7.56035e+07	2.84808e+09	2.05325e+07	6.83012e+08	1.08069e+09	1.9942e+09	8.23509e+08	94.8282	94.1631	38.6579	High	High	High	High	High	High	High
High	Master Protein	P42858	Huntingtin OS=Homo sapiens (Human) OX=9606 GN=HTT PE=1 SV=2	HTT	142.335	7	16	45	16	3142	347.4	6.2	141.82	16	0	2.27663e+06	4.94251e+06	3.15215e+06	1.42176e+07	1.73298e+07	1.4273e+07	1.18556e+08	36.9279	63.7053	96.8075	Peak Found	Peak Found	Peak Found	Peak Found	Peak Found	High	High
Medium	Master Protein	P42892	Endothelin-converting enzyme 1 OS=Homo sapiens (Human) OX=9606 GN=ECE1 PE=1 SV=2	ECE1	2.689	2	1	1	1	770	87.1	5.88	0	1	0	342821	72140.7	113288	39478	0.01	1.17136e+06	688650	65.2302	48.3157	77.5258	Peak Found	Peak Found	Peak Found	Peak Found	Not Found	Peak Found	Peak Found
High	Master Protein	P42898	Methylenetetrahydrofolate reductase OS=Homo sapiens (Human) OX=9606 GN=MTHFR PE=1 SV=3	MTHFR	113.519	28	11	64	11	656	74.5	5.34	256.05	11	0	627011	4.68485e+06	73904.1	1.82126e+06	2.79596e+06	9.3697e+06	1.53066e+08	76.3921	92.2008	125.897	Peak Found	Peak Found	Peak Found	Peak Found	Peak Found	Peak Found	High
High	Master Protein	P43034	Platelet-activating factor acetylhydrolase IB subunit alpha OS=Homo sapiens (Human) OX=9606 GN=PAFAH1B1 PE=1 SV=2	PAFAH1B1	52.19	19	6	101	5	410	46.6	7.37	170.77	6	0	0.01	0.01	619624	407845	1.3773e+06	3.02053e+06	1.07327e+08	0	20.6117	133.083	Not Found	Not Found	High	High	High	High	High
High	Master Protein	P43119	Prostacyclin receptor OS=Homo sapiens (Human) OX=9606 GN=PTGIR PE=1 SV=1	PTGIR	15.2	4	1	1	1	386	40.9	8.48	5.27	1	0	0.01	0.01	0.01	37717.3	100898	0.01	3.65251e+06	0	99.9999	135.759	Not Found	Not Found	Not Found	Peak Found	Peak Found	Not Found	Peak Found
High	Master Protein	P43155	Carnitine O-acetyltransferase OS=Homo sapiens (Human) OX=9606 GN=CRAT PE=1 SV=5	CRAT	114.522	22	11	105	11	626	70.8	8.44	331.93	11	0	2.60878e+07	1.1254e+07	2.29674e+06	4.74194e+06	1.27539e+08	1.78924e+07	7.75614e+07	39.7245	34.7394	60.2995	Peak Found	Peak Found	Peak Found	Peak Found	High	Peak Found	High
High	Master Protein	P43250	G protein-coupled receptor kinase 6 OS=Homo sapiens (Human) OX=9606 GN=GRK6 PE=1 SV=2	GRK6	325.437	55	24	338	20	576	65.9	8	1186.65	24	4	1.12094e+08	2.55712e+08	5.21784e+07	6.81449e+07	6.88876e+08	2.94796e+08	4.24139e+08	39.0475	13.2697	34.9515	High	High	High	High	High	High	High	Acetyl [N-Term]
High	Master Protein	P43304	Glycerol-3-phosphate dehydrogenase, mitochondrial OS=Homo sapiens (Human) OX=9606 GN=GPD2 PE=1 SV=3	GPD2	125.496	27	13	94	13	727	80.8	7.69	343.81	13	0	3.44844e+07	1.74234e+07	1.15879e+08	9.25552e+06	7.8352e+07	4.55824e+07	1.58321e+08	32.8679	85.2071	50.3275	Peak Found	Peak Found	Peak Found	Peak Found	High	High	High
High	Master Protein	P43307	Translocon-associated protein subunit alpha OS=Homo sapiens (Human) OX=9606 GN=SSR1 PE=1 SV=3	SSR1	46.163	12	3	137	3	286	32.2	4.49	281.1	3	0	6.19144e+07	6.33446e+07	1.64781e+07	1.09089e+08	6.41303e+07	3.1575e+08	3.04634e+08	1.14179	73.7542	50.8755	High	High	High	High	High	High	High
High	Master Protein	P43405	Tyrosine-protein kinase SYK OS=Homo sapiens (Human) OX=9606 GN=SYK PE=1 SV=1	SYK	650.052	70	39	909	39	635	72	8.25	3897.49	39	0	4.51643e+07	6.74007e+08	1.76462e+07	2.93675e+08	2.99088e+09	1.53803e+09	1.71241e+09	87.4399	88.6637	31.1328	Peak Found	High	Peak Found	High	High	High	High	Met-loss+Acetyl [N-Term]
High	Master Protein	P43487	Ran-specific GTPase-activating protein OS=Homo sapiens (Human) OX=9606 GN=RANBP1 PE=1 SV=1	RANBP1	21.583	22	3	12	3	201	23.3	5.29	31.62	3	0	773709	298178	0.01	3.43754e+06	7.66928e+06	3.38585e+06	3.27893e+07	44.3639	100	88.7438	Peak Found	Peak Found	Not Found	Peak Found	Peak Found	Peak Found	Peak Found
High	Master Protein	P45877	Peptidyl-prolyl cis-trans isomerase C OS=Homo sapiens (Human) OX=9606 GN=PPIC PE=1 SV=1	PPIC	4.947	10	2	4	2	212	22.7	8.4	6.88	2	0	163818	30513.4	0.01	0.01	406230	685402	0.01	68.5965	0	77.3371	Peak Found	Peak Found	Not Found	Not Found	Peak Found	Peak Found	Not Found
High	Master Protein	P45880	Voltage-dependent anion-selective channel protein 2 OS=Homo sapiens (Human) OX=9606 GN=VDAC2 PE=1 SV=2	VDAC2	114.762	41	10	138	10	294	31.5	7.56	454.94	10	0	9.84068e+06	2.13478e+07	3.42425e+06	4.14334e+07	1.25766e+08	1.70281e+08	1.35179e+08	36.8954	84.7328	13.3261	High	High	Peak Found	High	High	High	High
High	Master Protein	P45954	Short/branched chain specific acyl-CoA dehydrogenase, mitochondrial OS=Homo sapiens (Human) OX=9606 GN=ACADSB PE=1 SV=1	ACADSB	76.216	27	8	21	8	432	47.5	6.99	57.34	8	0	2.54674e+06	1.38543e+06	1.70337e+06	2.55674e+06	6.95012e+06	1.37576e+07	2.21945e+07	29.5337	20.0317	43.6015	Peak Found	Peak Found	Peak Found	Peak Found	Peak Found	High	Peak Found
High	Master Protein	P45985	Dual specificity mitogen-activated protein kinase kinase 4 OS=Homo sapiens (Human) OX=9606 GN=MAP2K4 PE=1 SV=1	MAP2K4	65.901	17	6	54	6	399	44.3	8.07	182.73	6	0	191148	0.01	487331	6.69519e+06	5.37621e+07	5.30651e+07	1.15105e+08	100	86.4301	39.3132	Peak Found	Not Found	Peak Found	Peak Found	High	High	High
High	Master Protein	P46019	Phosphorylase b kinase regulatory subunit alpha, liver isoform OS=Homo sapiens (Human) OX=9606 GN=PHKA2 PE=1 SV=1	PHKA2	737.713	53	59	1367	59	1235	138.3	6.44	4165.96	59	0	5.91162e+08	3.51646e+08	3.48942e+08	2.57889e+08	1.02434e+09	6.46131e+08	6.42472e+08	25.4045	15.0047	23.2378	High	High	High	High	High	High	High
High	Master Protein	P46109	Crk-like protein OS=Homo sapiens (Human) OX=9606 GN=CRKL PE=1 SV=1	CRKL	284.392	78	19	478	19	303	33.8	6.74	1441.74	19	0	5.68578e+07	2.21392e+07	5.86253e+07	3.01061e+07	4.07852e+08	1.47208e+08	9.03067e+08	43.9492	32.141	64.4989	High	Peak Found	High	Peak Found	High	High	High
High	Master Protein	P46199	Translation initiation factor IF-2, mitochondrial OS=Homo sapiens (Human) OX=9606 GN=MTIF2 PE=1 SV=2	MTIF2	54.842	13	6	30	6	727	81.3	7.15	100.9	6	0	1.25909e+07	8.4744e+06	5.54845e+06	4.52537e+06	2.86872e+07	2.37909e+07	4.41309e+07	19.5416	10.1558	26.9165	Peak Found	Peak Found	Peak Found	Peak Found	High	High	High
High	Master Protein	P46379	Large proline-rich protein BAG6 OS=Homo sapiens (Human) OX=9606 GN=BAG6 PE=1 SV=2	BAG6	410.461	34	28	809	28	1132	119.3	5.6	2509.74	28	0	2.41215e+08	1.05704e+08	1.76834e+08	3.69349e+07	9.23264e+08	1.50739e+08	9.75145e+08	39.0611	65.4441	55.193	High	High	High	Peak Found	High	High	High	Acetyl [N-Term]
High	Master Protein	P46459	Vesicle-fusing ATPase OS=Homo sapiens (Human) OX=9606 GN=NSF PE=1 SV=3	NSF	180.453	29	18	106	18	744	82.5	6.95	341.11	18	0	6.75377e+07	1.66608e+08	2.53235e+07	2.37855e+07	1.48527e+09	5.29449e+08	5.63321e+08	42.3113	3.13189	51.5287	Peak Found	Peak Found	Peak Found	Peak Found	High	High	High
High	Master Protein	P46734	Dual specificity mitogen-activated protein kinase kinase 3 OS=Homo sapiens (Human) OX=9606 GN=MAP2K3 PE=1 SV=2	MAP2K3	222.424	42	18	226	18	347	39.3	7.43	768.71	18	0	3.84917e+06	3.01719e+08	1.59186e+06	2.38285e+08	1.77094e+08	5.22661e+08	4.14989e+08	97.4806	98.6728	38.8548	Peak Found	High	Peak Found	High	High	High	High
High	Master Protein	P46776	60S ribosomal protein L27a OS=Homo sapiens (Human) OX=9606 GN=RPL27A PE=1 SV=2	RPL27A	20.946	26	4	11	4	148	16.6	11	18.02	4	0	463233	728396	0.01	82601.4	680826	2.90834e+06	4.79255e+06	22.2521	100	60.1507	Peak Found	Peak Found	Not Found	Peak Found	Peak Found	Peak Found	Peak Found
High	Master Protein	P46778	60S ribosomal protein L21 OS=Homo sapiens (Human) OX=9606 GN=RPL21 PE=1 SV=2	RPL21	7.28	9	1	1	1	160	18.6	10.49	2.85	1	0	0.01	0.01	0.01	0.01	0.01	140382	0.01	0	0	141.421	Not Found	Not Found	Not Found	Not Found	Not Found	Peak Found	Not Found
Low	Master Protein	P46779	60S ribosomal protein L28 OS=Homo sapiens (Human) OX=9606 GN=RPL28 PE=1 SV=3	RPL28	1.706	8	1	1	1	137	15.7	12.02	2.85	1	0	0.01	719386	1.46888e+06	466121	329316	699139	856209	100	51.8221	35.1582	Not Found	Peak Found	Peak Found	Peak Found	Peak Found	Peak Found	Peak Found
High	Master Protein	P46781	40S ribosomal protein S9 OS=Homo sapiens (Human) OX=9606 GN=RPS9 PE=1 SV=3	RPS9	34.731	40	11	53	11	194	22.6	10.65	49.81	11	0	1.35454e+08	1.94573e+07	4.5481e+07	2.29433e+07	5.7598e+06	1.73726e+07	1.77984e+07	74.8795	32.9382	40.8792	High	Peak Found	High	Peak Found	Peak Found	Peak Found	Peak Found
High	Master Protein	P46782	40S ribosomal protein S5 OS=Homo sapiens (Human) OX=9606 GN=RPS5 PE=1 SV=4	RPS5	32.512	20	4	26	4	204	22.9	9.72	45.22	4	0	2.87918e+07	1.2871e+06	8.15825e+06	767756	7.83388e+06	2.69829e+06	5.14393e+06	91.4418	82.7973	40.1385	High	Peak Found	High	Peak Found	Peak Found	Peak Found	Peak Found	Met-loss+Acetyl [N-Term]
Medium	Master Protein	P46783	40S ribosomal protein S10 OS=Homo sapiens (Human) OX=9606 GN=RPS10 PE=1 SV=1	RPS10	2.217	8	1	1	1	165	18.9	10.15	1.83	1	0	0.01	0.01	286670	0.01	0.01	0.01	0.01	0	100	0	Not Found	Not Found	Peak Found	Not Found	Not Found	Not Found	Not Found
High	Master Protein	P46821	Microtubule-associated protein 1B OS=Homo sapiens (Human) OX=9606 GN=MAP1B PE=1 SV=2	MAP1B	71.837	5	6	43	4	2468	270.5	4.81	102.12	6	0	677103	0.01	0.01	0.01	1.15482e+07	203047	6.1019e+06	100	0	77.8496	Peak Found	Not Found	Not Found	Not Found	Peak Found	Peak Found	Peak Found	Met-loss+Acetyl [N-Term]
High	Master Protein	P46939	Utrophin OS=Homo sapiens (Human) OX=9606 GN=UTRN PE=1 SV=2	UTRN	1606.45	44	132	2267	132	3433	394.2	5.33	7514.08	132	0	5.24704e+08	2.90099e+08	3.98316e+08	2.84751e+08	2.05042e+09	6.43687e+08	3.65252e+09	28.7928	16.6258	58.104	High	High	High	High	High	High	High
High	Master Protein	P46940	Ras GTPase-activating-like protein IQGAP1 OS=Homo sapiens (Human) OX=9606 GN=IQGAP1 PE=1 SV=1	IQGAP1	500.781	35	45	705	41	1657	189.1	6.48	2027	45	0	1.3304e+08	2.24764e+08	5.35636e+07	1.75773e+08	5.0744e+08	3.86065e+08	3.00461e+08	25.6351	53.2883	21.337	High	High	High	High	High	High	High	Met-loss+Acetyl [N-Term]
High	Master Protein	P46977	Dolichyl-diphosphooligosaccharide--protein glycosyltransferase subunit STT3A OS=Homo sapiens (Human) OX=9606 GN=STT3A PE=1 SV=2	STT3A	61.333	13	10	180	8	705	80.5	8.07	267.68	10	0	1.50302e+07	6.64222e+07	8.83986e+06	6.34581e+07	1.58901e+08	1.3115e+08	2.96136e+08	63.0945	75.546	36.9147	High	High	Peak Found	High	High	High	High
High	Master Protein	P47755	F-actin-capping protein subunit alpha-2 OS=Homo sapiens (Human) OX=9606 GN=CAPZA2 PE=1 SV=3	CAPZA2	219.711	78	16	175	13	286	32.9	5.85	610.75	16	3	2.62748e+07	3.88875e+06	1.54802e+07	6.20081e+06	1.82678e+08	3.3432e+07	1.45384e+08	74.2156	42.7995	52.6313	High	Peak Found	High	Peak Found	High	Peak Found	High	Met-loss+Acetyl [N-Term]
High	Master Protein	P47756	F-actin-capping protein subunit beta OS=Homo sapiens (Human) OX=9606 GN=CAPZB PE=1 SV=4	CAPZB	225.753	53	14	140	14	277	31.3	5.59	434.62	14	0	1.81656e+07	1.19586e+07	1.00537e+07	1.09643e+07	7.90943e+07	4.54167e+07	1.04913e+08	20.6046	4.33254	31.8536	High	Peak Found	High	Peak Found	High	High	High	Met-loss+Acetyl [N-Term]
High	Master Protein	P47813	Eukaryotic translation initiation factor 1A, X-chromosomal OS=Homo sapiens (Human) OX=9606 GN=EIF1AX PE=1 SV=2	EIF1AX	123.901	45	8	84	8	144	16.5	5.24	204.35	8	0	3.21257e+06	1.36995e+06	536037	1.35013e+07	1.66739e+06	5.30086e+06	2.21575e+07	40.2098	92.3627	91.9477	Peak Found	Peak Found	Peak Found	Peak Found	Peak Found	Peak Found	Peak Found
Medium	Master Protein	P47895	Aldehyde dehydrogenase family 1 member A3 OS=Homo sapiens (Human) OX=9606 GN=ALDH1A3 PE=1 SV=2	ALDH1A3	2.029	3	1	1	1	512	56.1	7.25	2.26	1	0	0.01	0.01	152603	0.01	1.38447e+07	0.01	0.01	0	100	141.421	Not Found	Not Found	Peak Found	Not Found	Peak Found	Not Found	Not Found
High	Master Protein	P47897	Glutamine--tRNA ligase OS=Homo sapiens (Human) OX=9606 GN=QARS1 PE=1 SV=1	QARS1	288.097	45	30	215	30	775	87.7	7.15	694.72	30	0	1.96079e+07	7.44532e+07	1.74905e+07	3.21778e+07	1.58264e+08	1.7977e+08	4.06179e+08	58.3082	29.5707	45.2062	High	High	High	Peak Found	High	High	High	Met-loss+Acetyl [N-Term]
High	Master Protein	P47929	Galectin-7 OS=Homo sapiens (Human) OX=9606 GN=LGALS7B PE=1 SV=2	LGALS7; LGALS7B	39.571	38	4	13	4	136	15.1	7.62	23.59	4	0	6.52508e+06	1.95662e+06	9.0407e+06	6.5588e+06	4.55932e+06	4.86663e+06	1.01559e+07	53.8626	15.9101	39.356	High	Peak Found	High	Peak Found	Peak Found	Peak Found	Peak Found
High	Master Protein	P47985	Cytochrome b-c1 complex subunit Rieske, mitochondrial OS=Homo sapiens (Human) OX=9606 GN=UQCRFS1 PE=1 SV=2	UQCRFS1	38.954	15	3	10	3	274	29.6	8.32	45.93	3	0	579453	0.01	21000.3	113688	2.73791e+07	143516	1.35537e+08	100	68.8164	107.579	Peak Found	Not Found	Peak Found	Peak Found	Peak Found	Peak Found	High
High	Master Protein	P48047	ATP synthase subunit O, mitochondrial OS=Homo sapiens (Human) OX=9606 GN=ATP5PO PE=1 SV=1	ATP5PO	127.165	64	11	120	11	213	23.3	9.96	342.53	11	0	3.45216e+07	3.72631e+07	8.32526e+06	1.5518e+07	4.69044e+07	1.27829e+08	1.61166e+08	3.81902	30.1668	42.8491	High	Peak Found	High	Peak Found	Peak Found	Peak Found	High
High	Master Protein	P48059	LIM and senescent cell antigen-like-containing domain protein 1 OS=Homo sapiens (Human) OX=9606 GN=LIMS1 PE=1 SV=4	LIMS1	500.615	63	30	1463	19	325	37.2	8.05	3968.53	30	14	4.18122e+08	1.43865e+09	2.74312e+08	1.6381e+09	2.6669e+09	3.89136e+09	6.01324e+09	54.9625	71.3124	32.9892	High	High	High	High	High	High	High	Met-loss+Acetyl [N-Term]
High	Master Protein	P48426	Phosphatidylinositol 5-phosphate 4-kinase type-2 alpha OS=Homo sapiens (Human) OX=9606 GN=PIP4K2A PE=1 SV=2	PIP4K2A	376.05	43	22	970	22	406	46.2	6.99	3055.19	22	0	1.61915e+08	2.03566e+08	9.55801e+07	2.72301e+08	7.22908e+08	1.04381e+09	2.2557e+09	11.3963	48.0375	49.2286	High	High	High	High	High	High	High	Met-loss+Acetyl [N-Term]
High	Master Protein	P48444	Coatomer subunit delta OS=Homo sapiens (Human) OX=9606 GN=ARCN1 PE=1 SV=1	ARCN1	103.957	28	13	49	13	511	57.2	6.21	156.62	13	0	1.07086e+06	7.97945e+07	374598	1.96097e+07	9.84785e+07	4.5641e+07	3.87236e+07	97.3515	96.2511	43.7885	Peak Found	High	Peak Found	Peak Found	High	High	Peak Found	Met-loss [N-Term]
High	Master Protein	P48454	Serine/threonine-protein phosphatase 2B catalytic subunit gamma isoform OS=Homo sapiens (Human) OX=9606 GN=PPP3CC PE=1 SV=3	PPP3CC	29.687	9	5	63	4	512	58.1	6.98	97.01	5	0	9.86043e+06	691319	5.88306e+06	66290.4	6.09508e+06	1.09632e+06	7.25509e+06	86.8966	97.7715	55.4908	High	Peak Found	High	Peak Found	Peak Found	Peak Found	High
High	Master Protein	P48506	Glutamate--cysteine ligase catalytic subunit OS=Homo sapiens (Human) OX=9606 GN=GCLC PE=1 SV=2	GCLC	6.218	3	2	8	2	637	72.7	6.09	15.52	2	0	291593	0.01	809885	406074	3.49032e+06	982982	1.20431e+07	100	33.2092	86.0014	Peak Found	Not Found	Peak Found	Peak Found	Peak Found	Peak Found	High
High	Master Protein	P48507	Glutamate--cysteine ligase regulatory subunit OS=Homo sapiens (Human) OX=9606 GN=GCLM PE=1 SV=1	GCLM	44.526	26	5	16	5	274	30.7	6.02	43.55	5	0	7.64536e+06	1.61994e+06	4.76788e+06	284027	4.39727e+06	1.12857e+06	1.8796e+07	65.0321	88.7557	94.6676	Peak Found	Peak Found	Peak Found	Peak Found	Peak Found	Peak Found	Peak Found
High	Master Protein	P48509	CD151 antigen OS=Homo sapiens (Human) OX=9606 GN=CD151 PE=1 SV=3	CD151	12.366	8	2	12	2	253	28.3	7.47	19.14	2	0	665807	6.30512e+06	292237	6.77403e+06	1.97756e+07	2.49256e+07	9.47048e+06	80.8976	91.7287	35.5838	Peak Found	Peak Found	Peak Found	Peak Found	High	High	Peak Found
High	Master Protein	P48553	Trafficking protein particle complex subunit 10 OS=Homo sapiens (Human) OX=9606 GN=TRAPPC10 PE=1 SV=2	TRAPPC10	549.533	41	43	543	43	1259	142.1	6.04	1763.07	43	0	1.68107e+08	3.69867e+07	1.934e+08	4.84036e+07	7.15769e+08	9.87721e+07	4.41317e+08	63.9319	59.9645	60.2931	High	Peak Found	High	Peak Found	High	Peak Found	High
High	Master Protein	P48556	26S proteasome non-ATPase regulatory subunit 8 OS=Homo sapiens (Human) OX=9606 GN=PSMD8 PE=1 SV=2	PSMD8	4.964	2	1	5	1	350	39.6	9.7	3.76	1	0	461322	0.01	0.01	22538.5	106923	1.15302e+06	5.71945e+06	100	99.9999	104.748	Peak Found	Not Found	Not Found	Peak Found	Peak Found	Peak Found	Peak Found
High	Master Protein	P48594	Serpin B4 OS=Homo sapiens (Human) OX=9606 GN=SERPINB4 PE=1 SV=2	SERPINB4	27.931	10	4	11	1	390	44.8	6.21	9.12	4	0	0.01	241995	0.01	222971	2.24359e+06	2.22484e+06	0.01	100	100	70.7125	Not Found	Peak Found	Not Found	Peak Found	Peak Found	Peak Found	Not Found
High	Master Protein	P48634	Protein PRRC2A OS=Homo sapiens (Human) OX=9606 GN=PRRC2A PE=1 SV=3	PRRC2A	78.433	11	12	76	12	2157	228.7	9.45	209.51	12	0	5.69107e+07	2.74489e+07	1.86657e+07	1.45471e+07	2.3281e+07	4.46866e+07	1.0404e+08	34.9241	12.4005	59.5813	High	Peak Found	High	Peak Found	Peak Found	High	High
High	Master Protein	P48643	T-complex protein 1 subunit epsilon OS=Homo sapiens (Human) OX=9606 GN=CCT5 PE=1 SV=1	CCT5	1109.17	81	54	2310	53	541	59.6	5.66	8131.19	54	1	6.56345e+08	3.24662e+08	4.46038e+08	1.29118e+08	4.01121e+09	3.01691e+08	1.65214e+09	33.8104	55.1015	77.0968	High	High	High	Peak Found	High	High	High	Met-loss+Acetyl [N-Term]
High	Master Protein	P48651	Phosphatidylserine synthase 1 OS=Homo sapiens (Human) OX=9606 GN=PTDSS1 PE=1 SV=1	PTDSS1	31.489	10	3	90	3	473	55.5	8.43	237.23	3	0	7.7632e+06	3.77067e+06	5.36345e+06	5.16827e+06	3.52468e+07	2.26699e+07	1.27567e+08	34.6157	1.85321	75.6411	High	Peak Found	High	Peak Found	High	Peak Found	High
High	Master Protein	P48729	Casein kinase I isoform alpha OS=Homo sapiens (Human) OX=9606 GN=CSNK1A1 PE=1 SV=2	CSNK1A1	112.398	32	11	86	11	337	38.9	9.57	206.39	11	0	1.97013e+07	7.31017e+06	1.16524e+07	1.29931e+07	1.11326e+08	8.18481e+07	7.41127e+07	45.8736	5.43972	17.9956	High	Peak Found	High	Peak Found	High	High	High	Met-loss+Acetyl [N-Term]
High	Master Protein	P48730	Casein kinase I isoform delta OS=Homo sapiens (Human) OX=9606 GN=CSNK1D PE=1 SV=2	CSNK1D	58.27	21	7	27	7	415	47.3	9.74	67.86	7	0	1.72579e+06	1.93744e+06	851268	1.12478e+06	1.12375e+07	1.36357e+07	3.51696e+07	5.77767	13.8412	53.7671	High	Peak Found	Peak Found	Peak Found	Peak Found	Peak Found	High
High	Master Protein	P48735	Isocitrate dehydrogenase [NADP], mitochondrial OS=Homo sapiens (Human) OX=9606 GN=IDH2 PE=1 SV=2	IDH2	565.256	59	33	1562	31	452	50.9	8.69	4910.52	33	2	8.30548e+07	5.66521e+08	3.92361e+07	1.37457e+09	3.50816e+08	5.82942e+09	1.88376e+10	74.428	94.4496	92.9703	High	High	High	High	High	High	High
High	Master Protein	P48736	Phosphatidylinositol 4,5-bisphosphate 3-kinase catalytic subunit gamma isoform OS=Homo sapiens (Human) OX=9606 GN=PIK3CG PE=1 SV=3	PIK3CG	540.777	46	50	656	50	1102	126.4	7.5	2006.42	50	0	3.00741e+08	2.70014e+08	2.10734e+08	1.33125e+08	6.4122e+08	5.79695e+08	9.64572e+08	5.38357	22.57	23.1724	High	High	High	Peak Found	High	High	High
High	Master Protein	P48739	Phosphatidylinositol transfer protein beta isoform OS=Homo sapiens (Human) OX=9606 GN=PITPNB PE=1 SV=2	PITPNB	15.2	8	1	2	1	271	31.5	6.87	8.36	1	0	0.01	0.01	58333.8	68337.5	4.49145e+06	4.68895e+06	0.01	0	7.89737	70.7597	Not Found	Not Found	Peak Found	Peak Found	Peak Found	Peak Found	Not Found
High	Master Protein	P49069	Calcium signal-modulating cyclophilin ligand OS=Homo sapiens (Human) OX=9606 GN=CAMLG PE=1 SV=1	CAMLG	54.917	19	4	34	4	296	32.9	8.05	165.68	4	0	644683	3.52988e+06	154916	2.34542e+07	2.29716e+07	7.68228e+07	2.37762e+07	69.1138	98.6877	61.1753	High	Peak Found	Peak Found	High	High	High	High
High	Master Protein	P49137	MAP kinase-activated protein kinase 2 OS=Homo sapiens (Human) OX=9606 GN=MAPKAPK2 PE=1 SV=1	MAPKAPK2	84.334	26	9	98	7	400	45.5	8.68	243.04	9	0	129444	3.53431e+06	80987.7	6.04575e+07	1.43801e+06	7.40348e+07	5.05395e+07	92.9338	99.7324	72.0068	Peak Found	Peak Found	Peak Found	Peak Found	Peak Found	High	High
Medium	Master Protein	P49189	4-trimethylaminobutyraldehyde dehydrogenase OS=Homo sapiens (Human) OX=9606 GN=ALDH9A1 PE=1 SV=3	ALDH9A1	2.006	1	1	1	1	494	53.8	5.87	0	1	0	0.01	0.01	52803.9	8.87914e+06	0.01	0.01	0.01	0	98.8176	0	Not Found	Not Found	Peak Found	High	Not Found	Not Found	Not Found
High	Master Protein	P49247	Ribose-5-phosphate isomerase OS=Homo sapiens (Human) OX=9606 GN=RPIA PE=1 SV=3	RPIA	23.195	12	2	4	2	311	33.2	8.54	17.27	2	0	0.01	0.01	645961	0.01	348560	559468	0.01	0	100	76.2184	Not Found	Not Found	Peak Found	Not Found	Peak Found	Peak Found	Not Found
High	Master Protein	P49257	Protein ERGIC-53 OS=Homo sapiens (Human) OX=9606 GN=LMAN1 PE=1 SV=2	LMAN1	523.819	53	32	1113	31	510	57.5	6.77	3730.71	32	1	5.43992e+08	2.74101e+08	3.57403e+08	2.33976e+08	9.52044e+08	6.05525e+08	7.85695e+08	32.9903	20.8709	18.1162	High	High	High	High	High	High	High
High	Master Protein	P49327	Fatty acid synthase OS=Homo sapiens (Human) OX=9606 GN=FASN PE=1 SV=3	FASN	437.012	24	42	368	42	2511	273.3	6.44	1466.9	42	0	2.6135e+07	4.11837e+07	2.51876e+07	5.3745e+07	8.19873e+07	1.3625e+08	7.37171e+08	22.3544	36.1795	93.2254	Peak Found	Peak Found	High	Peak Found	Peak Found	High	High
High	Master Protein	P49356	Protein farnesyltransferase subunit beta OS=Homo sapiens (Human) OX=9606 GN=FNTB PE=1 SV=1	FNTB	38.346	23	6	12	6	437	48.7	5.82	29.22	6	0	250955	55063.6	200264	15166.7	3.05522e+06	989137	7.90181e+06	64.0129	85.9196	72.756	Peak Found	Peak Found	Peak Found	Peak Found	Peak Found	Peak Found	High	Met-loss+Acetyl [N-Term]
High	Master Protein	P49368	T-complex protein 1 subunit gamma OS=Homo sapiens (Human) OX=9606 GN=CCT3 PE=1 SV=4	CCT3	1037.93	73	52	2795	52	545	60.5	6.49	8608.32	52	0	1.75255e+09	5.40857e+08	8.99052e+08	1.58005e+08	6.7435e+09	5.65272e+08	3.04122e+09	52.8338	70.1047	73.5873	High	High	High	High	High	High	High	Acetyl [N-Term]
High	Master Protein	P49407	Beta-arrestin-1 OS=Homo sapiens (Human) OX=9606 GN=ARRB1 PE=1 SV=2	ARRB1	37.548	16	4	19	4	418	47	6.2	62.3	4	0	0.01	3.49264e+06	0.01	3.11447e+06	1.3164e+07	1.49873e+07	3.33577e+07	100	100	44.4816	Not Found	Peak Found	Not Found	Peak Found	Peak Found	Peak Found	High
High	Master Protein	P49411	Elongation factor Tu, mitochondrial OS=Homo sapiens (Human) OX=9606 GN=TUFM PE=1 SV=2	TUFM	563.17	73	34	1256	34	452	49.5	7.61	4025.05	34	0	4.98635e+08	3.91184e+08	2.22337e+08	5.79369e+08	1.18978e+09	1.9942e+09	4.40517e+09	12.0756	44.534	54.0062	High	High	High	High	High	High	High
High	Master Protein	P49585	Choline-phosphate cytidylyltransferase A OS=Homo sapiens (Human) OX=9606 GN=PCYT1A PE=1 SV=2	PCYT1A	12.899	3	1	5	1	367	41.7	7.25	16.26	1	0	0.01	4.58459e+06	0.01	5.98613e+06	5.21901e+06	1.37201e+07	0.01	100	100	89.5666	Not Found	Peak Found	Not Found	Peak Found	Peak Found	High	Not Found
High	Master Protein	P49588	Alanine--tRNA ligase, cytoplasmic OS=Homo sapiens (Human) OX=9606 GN=AARS1 PE=1 SV=2	AARS1	140.987	20	13	41	13	968	106.7	5.53	152.29	13	0	1.34797e+06	1.23202e+07	252548	2.94581e+06	1.20899e+07	8.8509e+06	7.06716e+07	80.2759	84.2077	93.033	Peak Found	Peak Found	Peak Found	Peak Found	Peak Found	Peak Found	High
High	Master Protein	P49589	Cysteine--tRNA ligase, cytoplasmic OS=Homo sapiens (Human) OX=9606 GN=CARS1 PE=1 SV=3	CARS1	92.686	16	11	38	11	748	85.4	6.76	117.85	11	0	241186	1.58301e+07	1.19637e+06	7.85493e+06	1.21512e+07	4.78736e+07	8.048e+07	96.9985	73.5647	59.5811	Peak Found	Peak Found	Peak Found	Peak Found	Peak Found	High	High
High	Master Protein	P49591	Serine--tRNA ligase, cytoplasmic OS=Homo sapiens (Human) OX=9606 GN=SARS1 PE=1 SV=3	SARS1	94.84	26	10	71	10	514	58.7	6.43	215.97	10	0	157837	3.10537e+06	985178	2.28275e+06	7.36451e+07	1.14341e+07	4.63896e+07	90.3263	39.7063	58.1027	Peak Found	Peak Found	Peak Found	Peak Found	High	Peak Found	High	Met-loss [N-Term]
High	Master Protein	P49593	Protein phosphatase 1F OS=Homo sapiens (Human) OX=9606 GN=PPM1F PE=1 SV=3	PPM1F	10.455	4	1	1	1	454	49.8	5.1	3.65	1	0	583217	0.01	0.01	0.01	1.50104e+06	430980	1.80802e+06	100	0	47.3453	Peak Found	Not Found	Not Found	Not Found	Peak Found	Peak Found	Peak Found
High	Master Protein	P49619	Diacylglycerol kinase gamma OS=Homo sapiens (Human) OX=9606 GN=DGKG PE=2 SV=3	DGKG	370.98	43	29	537	29	791	89.1	6.8	1815.3	29	0	1.84402e+08	1.01559e+08	9.75883e+07	7.46557e+07	6.71007e+08	3.92972e+08	9.0518e+08	28.9699	13.314	31.8964	High	High	High	Peak Found	High	High	High
High	Master Protein	P49641	Alpha-mannosidase 2x OS=Homo sapiens (Human) OX=9606 GN=MAN2A2 PE=2 SV=3	MAN2A2	138.685	17	14	158	13	1150	130.5	6.84	500.47	14	1	3.56351e+07	3.0886e+07	2.13385e+07	3.49814e+07	1.17082e+08	8.38332e+07	1.14664e+08	7.13933	24.2239	14.3887	High	High	High	Peak Found	High	High	High
High	Master Protein	P49720	Proteasome subunit beta type-3 OS=Homo sapiens (Human) OX=9606 GN=PSMB3 PE=1 SV=2	PSMB3	20.764	15	2	7	2	205	22.9	6.55	17.82	2	0	0.01	391442	0.01	1.84474e+06	0.01	129732	1.33116e+06	100	100	123.065	Not Found	Peak Found	Not Found	Peak Found	Not Found	Peak Found	Peak Found
High	Master Protein	P49721	Proteasome subunit beta type-2 OS=Homo sapiens (Human) OX=9606 GN=PSMB2 PE=1 SV=1	PSMB2	11.394	11	2	3	2	201	22.8	7.02	6.94	2	0	149836	141956	86519.3	1.42474e+06	0.01	0.01	104415	2.70057	88.55	141.421	Peak Found	Peak Found	Peak Found	Peak Found	Not Found	Not Found	Peak Found
High	Master Protein	P49748	Very long-chain specific acyl-CoA dehydrogenase, mitochondrial OS=Homo sapiens (Human) OX=9606 GN=ACADVL PE=1 SV=1	ACADVL	370.101	59	33	333	33	655	70.3	8.75	1407.47	33	0	4.67251e+06	3.3837e+08	2.3517e+06	8.74207e+07	6.32937e+08	3.65895e+08	2.02464e+08	97.2758	94.7608	44.3094	High	High	Peak Found	High	High	High	High
Low	Master Protein	P49750	YLP motif-containing protein 1 OS=Homo sapiens (Human) OX=9606 GN=YLPM1 PE=1 SV=4	YLPM1	1.641	1	1	1	1	2146	241.5	6.55	0	1	0	1.56218e+06	11472.6	0.01	0.01	151685	0.01	0.01	98.5419	0	141.421	High	Peak Found	Not Found	Not Found	Peak Found	Not Found	Not Found
High	Master Protein	P49754	Vacuolar protein sorting-associated protein 41 homolog OS=Homo sapiens (Human) OX=9606 GN=VPS41 PE=1 SV=3	VPS41	233.334	35	25	234	25	854	98.5	5.85	672.92	25	0	7.12214e+07	3.93152e+07	6.04596e+07	1.6668e+07	1.51314e+08	8.92906e+07	3.74063e+08	28.8648	56.7782	59.6784	High	High	High	Peak Found	High	High	High
High	Master Protein	P49755	Transmembrane emp24 domain-containing protein 10 OS=Homo sapiens (Human) OX=9606 GN=TMED10 PE=1 SV=2	TMED10	157.302	41	8	84	8	219	25	7.44	201.27	8	0	1.50881e+06	6.16616e+06	759803	8.08944e+06	7.97296e+06	1.14481e+07	9.72297e+07	60.6823	82.8278	106.166	Peak Found	Peak Found	Peak Found	Peak Found	Peak Found	Peak Found	Peak Found
High	Master Protein	P49756	RNA-binding protein 25 OS=Homo sapiens (Human) OX=9606 GN=RBM25 PE=1 SV=3	RBM25	6.088	4	2	5	2	843	100.1	6.32	2.16	2	0	3.53029e+06	1.02856e+06	2.31544e+06	1.38859e+06	1.72053e+06	123539	593664	54.8763	25.0227	82.4653	High	Peak Found	High	Peak Found	Peak Found	Peak Found	Peak Found
High	Master Protein	P49757	Protein numb homolog OS=Homo sapiens (Human) OX=9606 GN=NUMB PE=1 SV=2	NUMB	82.111	22	14	75	14	651	70.8	8.51	178.8	14	0	8.74468e+06	2.17252e+07	3.78192e+06	2.16597e+07	1.67366e+08	1.04182e+08	1.27454e+08	42.601	70.2698	19.6172	High	High	Peak Found	Peak Found	High	High	High
High	Master Protein	P49767	Vascular endothelial growth factor C OS=Homo sapiens (Human) OX=9606 GN=VEGFC PE=1 SV=1	VEGFC	16.769	6	2	7	2	419	46.9	7.52	14.61	2	0	2.81845e+06	0.01	1.69205e+06	0.01	975476	0.01	2.19752e+06	100	100	84.9999	Peak Found	Not Found	Peak Found	Not Found	Peak Found	Not Found	Peak Found
High	Master Protein	P49770	Translation initiation factor eIF-2B subunit beta OS=Homo sapiens (Human) OX=9606 GN=EIF2B2 PE=1 SV=3	EIF2B2	93.74	31	10	93	10	351	39	6.16	260.08	10	0	2.01189e+07	8.79626e+07	6.84619e+06	6.73471e+07	2.34096e+08	1.86887e+08	2.21653e+08	62.7708	81.545	9.32641	High	High	Peak Found	High	High	High	High
Medium	Master Protein	P49773	Histidine triad nucleotide-binding protein 1 OS=Homo sapiens (Human) OX=9606 GN=HINT1 PE=1 SV=2	HINT1	2.005	11	1	1	1	126	13.8	6.95	0	1	0	246606	0.01	0.01	0.01	0.01	0.01	0.01	100	0	0	Peak Found	Not Found	Not Found	Not Found	Not Found	Not Found	Not Found
High	Master Protein	P49789	Bis(5'-adenosyl)-triphosphatase OS=Homo sapiens (Human) OX=9606 GN=FHIT PE=1 SV=3	FHIT	62.152	71	7	9	7	147	16.8	7.08	26.35	7	0	220112	13570.9	5462.15	603044	5.37906e+06	1.41002e+06	1.35076e+07	88.3852	98.2047	74.4238	Peak Found	Peak Found	Peak Found	Peak Found	Peak Found	Peak Found	Peak Found
High	Master Protein	P49795	Regulator of G-protein signaling 19 OS=Homo sapiens (Human) OX=9606 GN=RGS19 PE=1 SV=1	RGS19	8.362	6	1	2	1	217	24.6	5.62	3.61	1	0	0.01	25482	0.01	0.01	472368	375636	0.01	99.9999	0	72.0776	Not Found	Peak Found	Not Found	Not Found	Peak Found	Peak Found	Not Found
High	Master Protein	P49815	Tuberin OS=Homo sapiens (Human) OX=9606 GN=TSC2 PE=1 SV=2	TSC2	275.898	23	29	247	29	1807	200.5	7.31	736.04	29	0	9.35462e+07	1.03371e+08	5.63074e+07	1.02614e+08	2.121e+08	2.26546e+08	1.77409e+08	4.98957	29.1382	10.0413	High	High	High	High	High	High	High
High	Master Protein	P49821	NADH dehydrogenase [ubiquinone] flavoprotein 1, mitochondrial OS=Homo sapiens (Human) OX=9606 GN=NDUFV1 PE=1 SV=4	NDUFV1	129.143	44	13	60	13	464	50.8	8.21	258.99	13	0	855403	1.10774e+07	523090	3.44353e+07	9.7317e+06	1.11302e+08	2.05057e+08	85.663	97.0074	73.3807	Peak Found	Peak Found	Peak Found	Peak Found	Peak Found	High	High
High	Master Protein	P49841	Glycogen synthase kinase-3 beta OS=Homo sapiens (Human) OX=9606 GN=GSK3B PE=1 SV=2	GSK3B	106.473	39	9	58	9	420	46.7	8.78	231.5	9	0	1.54528e+06	1.0283e+07	519472	1.97991e+07	1.22979e+07	1.24002e+08	1.07797e+08	73.8714	94.8867	60.5714	Peak Found	Peak Found	Peak Found	Peak Found	Peak Found	High	High
High	Master Protein	P49902	Cytosolic purine 5'-nucleotidase OS=Homo sapiens (Human) OX=9606 GN=NT5C2 PE=1 SV=1	NT5C2	126.915	28	12	101	12	561	64.9	6.14	384.25	12	0	2.84101e+07	8.73959e+06	1.69138e+07	1.31681e+07	1.45886e+08	1.7284e+07	1.10732e+08	52.9493	12.4515	59.4406	High	Peak Found	High	Peak Found	High	Peak Found	Peak Found
High	Master Protein	P49908	Selenoprotein P OS=Homo sapiens (Human) OX=9606 GN=SELENOP PE=1 SV=3	SELENOP	111.657	21	9	217	9	381	43.2	7.87	500.75	9	0	5.16837e+07	1.47941e+08	1.27438e+07	9.72387e+07	6.91026e+07	1.64981e+08	6.31199e+07	48.2191	76.8257	47.1107	High	High	High	High	High	High	High
Low	Master Protein	P49916	DNA ligase 3 OS=Homo sapiens (Human) OX=9606 GN=LIG3 PE=1 SV=2	LIG3	1.677	1	1	1	1	1009	112.8	9.01	0	1	0	1.06216e+06	0.01	342769	0.01	0.01	0.01	0.01	100	100	0	High	Not Found	Peak Found	Not Found	Not Found	Not Found	Not Found
High	Master Protein	P49959	Double-strand break repair protein MRE11 OS=Homo sapiens (Human) OX=9606 GN=MRE11 PE=1 SV=3	MRE11	75.524	18	8	24	8	708	80.5	5.9	76.79	8	0	1.29112e+07	3.01821e+06	6.36612e+06	2.72886e+06	6.25537e+07	2.90234e+07	1.65773e+08	62.1052	39.992	67.8383	High	Peak Found	High	Peak Found	High	Peak Found	Peak Found
High	Master Protein	P50148	Guanine nucleotide-binding protein G(q) subunit alpha OS=Homo sapiens (Human) OX=9606 GN=GNAQ PE=1 SV=4	GNAQ	88.255	21	7	61	6	359	42.1	5.68	169.01	7	0	1.7596e+06	1.53471e+07	4.89617e+06	1.49849e+07	4.22696e+07	5.98139e+07	5.70701e+07	79.4279	50.7453	14.5249	Peak Found	Peak Found	Peak Found	Peak Found	High	High	High
High	Master Protein	P50213	Isocitrate dehydrogenase [NAD] subunit alpha, mitochondrial OS=Homo sapiens (Human) OX=9606 GN=IDH3A PE=1 SV=1	IDH3A	36.325	12	3	22	3	366	39.6	6.92	81.66	3	0	0.01	39997.7	0.01	0.01	5.86646e+06	2.90475e+06	6.28488e+07	99.9999	0	115.553	Not Found	Peak Found	Not Found	Not Found	Peak Found	Peak Found	High
High	Master Protein	P50225	Sulfotransferase 1A1 OS=Homo sapiens (Human) OX=9606 GN=SULT1A1 PE=1 SV=3	SULT1A1	161.61	53	12	245	6	295	34.1	6.62	668.61	12	0	1.35663e+07	8.26937e+06	1.45919e+07	1.54897e+07	6.2933e+07	7.45774e+07	1.00369e+09	24.2581	2.98441	115.867	High	Peak Found	High	Peak Found	High	Peak Found	High	Acetyl [N-Term]
High	Master Protein	P50402	Emerin OS=Homo sapiens (Human) OX=9606 GN=EMD PE=1 SV=1	EMD	17.495	12	3	13	3	254	29	5.5	28.08	3	0	178416	532910	290609	4.15606e+06	1.7918e+07	1.55275e+07	2.4926e+06	49.8357	86.9291	56.5871	Peak Found	Peak Found	Peak Found	Peak Found	Peak Found	Peak Found	Peak Found
High	Master Protein	P50416	Carnitine O-palmitoyltransferase 1, liver isoform OS=Homo sapiens (Human) OX=9606 GN=CPT1A PE=1 SV=2	CPT1A	512.779	49	35	1356	35	773	88.3	8.65	3509.88	35	0	4.93331e+08	1.51913e+09	3.43026e+08	8.90009e+08	1.23167e+09	2.4103e+09	2.11151e+09	50.9725	44.3607	26.0861	High	High	High	High	High	High	High	Met-loss+Acetyl [N-Term]
High	Master Protein	P50440	Glycine amidinotransferase, mitochondrial OS=Homo sapiens (Human) OX=9606 GN=GATM PE=1 SV=1	GATM	15.2	4	1	1	1	423	48.4	8.05	5.14	1	0	0.01	0.01	0.01	0.01	0.01	0.01	8.86062e+06	0	0	141.421	Not Found	Not Found	Not Found	Not Found	Not Found	Not Found	High
High	Master Protein	P50453	Serpin B9 OS=Homo sapiens (Human) OX=9606 GN=SERPINB9 PE=1 SV=1	SERPINB9	59.65	26	8	24	7	376	42.4	5.86	65.19	8	0	1.61103e+06	3.29561e+06	519221	1.83471e+06	3.62049e+07	6.03153e+06	100783600	34.3326	55.8848	82.9043	Peak Found	Peak Found	Peak Found	Peak Found	Peak Found	Peak Found	Peak Found
High	Master Protein	P50454	Serpin H1 OS=Homo sapiens (Human) OX=9606 GN=SERPINH1 PE=1 SV=2	SERPINH1	468.327	57	22	552	22	418	46.4	8.69	1859.4	22	0	1.99285e+08	3.08008e+07	9.7315e+07	4.08329e+07	7.46608e+08	1.98892e+08	8.52879e+08	73.2267	40.8853	47.801	High	Peak Found	High	Peak Found	Peak Found	High	High
High	Master Protein	P50552	Vasodilator-stimulated phosphoprotein OS=Homo sapiens (Human) OX=9606 GN=VASP PE=1 SV=3	VASP	467.656	58	24	661	24	380	39.8	8.94	2308.45	24	0	2.33529e+07	4.69485e+08	1.08567e+07	9.61342e+08	3.00133e+08	3.03026e+09	1.6209e+09	90.5231	97.7666	67.5439	High	High	High	High	High	High	High	Met-loss+Acetyl [N-Term]
High	Master Protein	P50570	Dynamin-2 OS=Homo sapiens (Human) OX=9606 GN=DNM2 PE=1 SV=2	DNM2	700.29	62	54	1257	35	870	98	7.44	3951.63	54	21	2.09431e+08	1.29825e+09	1.21395e+08	4.6397e+08	2.7429e+09	2.10733e+09	1.71578e+09	72.2182	58.5232	19.3379	High	High	High	High	High	High	High
High	Master Protein	P50579	Methionine aminopeptidase 2 OS=Homo sapiens (Human) OX=9606 GN=METAP2 PE=1 SV=1	METAP2	182.447	47	16	70	16	478	52.9	5.82	286.07	16	0	1.00471e+06	2.55299e+07	1.44153e+06	9.89613e+06	1.07774e+08	4.05727e+07	7.75317e+07	92.4271	74.571	36.4981	Peak Found	High	Peak Found	Peak Found	High	High	High	Met-loss+Acetyl [N-Term]
High	Master Protein	P50583	Bis(5'-nucleosyl)-tetraphosphatase [asymmetrical] OS=Homo sapiens (Human) OX=9606 GN=NUDT2 PE=1 SV=3	NUDT2	40.221	51	6	13	6	147	16.8	5.35	18.91	6	0	2.07389e+06	3.11448e+06	863117	801071	384655	2.08967e+06	3.46271e+06	20.0561	3.72827	63.6198	Peak Found	Peak Found	Peak Found	Peak Found	Peak Found	Peak Found	Peak Found
High	Master Protein	P50748	Kinetochore-associated protein 1 OS=Homo sapiens (Human) OX=9606 GN=KNTC1 PE=1 SV=1	KNTC1	11.772	1	1	1	1	2209	250.6	5.97	4.28	1	0	0.01	0.01	0.01	0.01	0.01	0.01	0.01	0	0	0	Not Found	Not Found	Not Found	Not Found	Not Found	Not Found	Not Found
High	Master Protein	P50851	Lipopolysaccharide-responsive and beige-like anchor protein OS=Homo sapiens (Human) OX=9606 GN=LRBA PE=1 SV=4	LRBA	1139.32	43	94	2107	88	2863	318.9	5.6	6795.44	94	6	2.23669e+08	3.19491e+08	6.97188e+08	4.55022e+08	9.65359e+08	9.60245e+08	5.11504e+09	17.6415	21.0176	83.4036	High	High	High	High	High	High	High	Met-loss+Acetyl [N-Term]
High	Master Protein	P50990	T-complex protein 1 subunit theta OS=Homo sapiens (Human) OX=9606 GN=CCT8 PE=1 SV=4	CCT8	888.514	81	48	2185	48	548	59.6	5.6	6500.48	48	0	1.37225e+09	4.02376e+09	1.15043e+09	4.43908e+09	4.18471e+09	5.69838e+09	4.17684e+09	49.1383	58.8361	15.265	High	High	High	High	High	High	High	Met-loss+Acetyl [N-Term]
High	Master Protein	P50991	T-complex protein 1 subunit delta OS=Homo sapiens (Human) OX=9606 GN=CCT4 PE=1 SV=4	CCT4	749.138	76	39	2088	38	539	57.9	7.83	6415.79	39	0	1.07329e+09	3.50138e+08	8.32e+08	3.04514e+08	3.6987e+09	6.13453e+08	1.07859e+09	50.8036	46.4127	75.5799	High	High	High	Peak Found	High	High	High
High	Master Protein	P51114	Fragile X mental retardation syndrome-related protein 1 OS=Homo sapiens (Human) OX=9606 GN=FXR1 PE=1 SV=3	FXR1	33.155	8	4	24	2	621	69.7	6.15	44.6	4	0	3.49865e+06	121722	599546	107905	6.02519e+06	537534	1.8951e+07	93.2757	69.4947	90.7629	High	Peak Found	Peak Found	Peak Found	Peak Found	Peak Found	High
[truncated: 2,425 more rows]

## Sheet: S2
Table S2: list of all proteins confidently identified (CV<=30% across replicates) for Ingenuity Pathway Analysis (NoPDIA6 vs. PDIA6 vs. PDIA6+SFN)
[truncated: 2,791 more rows]

[truncated: 4 more sheets: S3, S4, S5, S6]
